# Supplementary material for: Structure of the intact tail machine of Anabaena myophage A-1(L)
Source: Nat Commun. 2024 Mar 26;15:2654. doi: 10.1038/s41467-024-47006-z (PMC10966104; doi:10.1038/s41467-024-47006-z)
Supplement: Supplementary file 4 — Source Data [file 41467_2024_47006_MOESM4_ESM.zip]

Archive with 6 entries (6 files):
- Fig 3.xlsx
- Fig 5 and S8.xlsx
- Fig S11.xlsx
- Fig S8e.txt
- Fig S8f.txt
- Uncropped Gels.docx
