# Supplementary material for: Structure of the intact tail machine of Anabaena myophage A-1(L)
Source: Nat Commun. 2024 Mar 26;15:2654. doi: 10.1038/s41467-024-47006-z (PMC10966104; doi:10.1038/s41467-024-47006-z)
Supplement: Supplementary file 4 — Source Data [file 41467_2024_47006_MOESM4_ESM.zip › Fig 3.xlsx]

## Sheet: Fig.3b
Source Data for size-exclusion chromatography of Fig. 3b
Chrom.1
UV
ml	mAU
0.001	33.1426
0.004	33.1447
0.007	33.1459
0.011	33.1471
0.014	33.1478
0.017	33.1489
0.021	33.1503
0.024	33.152
0.027	33.1536
0.031	33.1561
0.034	33.1578
0.037	33.1583
0.04	33.1595
0.044	33.1611
0.047	33.1624
0.05	33.1647
0.054	33.1664
0.057	33.1679
0.06	33.1688
0.064	33.1679
0.067	33.1688
0.07	33.1702
0.074	33.1714
0.077	33.1719
0.08	33.1731
0.084	33.1753
0.087	33.1774
0.09	33.1791
0.094	33.1798
0.097	33.1812
0.1	33.182
0.104	33.1828
0.107	33.1827
0.11	33.1843
0.114	33.1858
0.117	33.1865
0.12	33.1894
0.124	33.1895
0.127	33.1903
0.13	33.1923
0.134	33.1923
0.137	33.1939
0.14	33.1951
0.144	33.1979
0.147	33.2004
0.15	33.2029
0.154	33.2045
0.157	33.2058
0.16	33.2075
0.164	33.2083
0.167	33.208
0.17	33.2075
0.174	33.2087
0.177	33.21
0.18	33.2112
0.184	33.2139
0.187	33.2148
0.19	33.2167
0.194	33.217
0.197	33.2163
0.2	33.2173
0.204	33.2168
0.207	33.2188
0.21	33.2195
0.214	33.2181
0.217	33.217
0.22	33.2144
0.224	33.2124
0.227	33.2084
0.23	33.2074
0.234	33.21
0.237	33.2184
0.24	33.2349
0.244	33.2574
0.247	33.2826
0.25	33.3076
0.254	33.332
0.257	33.3547
0.26	33.3764
0.264	33.3971
0.267	33.4285
0.27	33.4911
0.273	33.5374
0.277	33.5751
0.28	33.6111
0.283	33.6429
0.287	33.6586
0.29	33.6525
0.293	33.6319
0.297	33.6068
0.3	33.5826
0.303	33.5594
0.307	33.5361
0.31	33.512
0.313	33.4838
0.317	33.4528
0.32	33.4239
0.323	33.3967
0.327	33.3733
0.33	33.3545
0.333	33.3411
0.337	33.3323
0.34	33.3273
0.343	33.3271
0.347	33.3341
0.35	33.3456
0.353	33.3602
0.357	33.3779
0.36	33.3982
0.363	33.4228
0.367	33.4536
0.37	33.4877
0.373	33.5262
0.377	33.5722
0.38	33.6181
0.383	33.6618
0.387	33.7005
0.39	33.7328
0.393	33.7593
0.397	33.7833
0.4	33.8054
0.403	33.8252
0.407	33.8456
0.41	33.867
0.413	33.888
0.417	33.9086
0.42	33.9253
0.423	33.9373
0.427	33.9486
0.43	33.9575
0.433	33.962
0.437	33.9682
0.44	33.9748
0.443	33.9828
0.447	33.9935
0.45	34.0041
0.453	34.0144
0.457	34.0226
0.46	34.027
0.463	34.0292
0.467	34.0317
0.47	34.0323
0.473	34.0324
0.477	34.0305
0.48	34.0272
0.483	34.0228
0.487	34.0171
0.49	34.0112
0.493	34.0046
0.497	33.9966
0.5	33.9868
0.503	33.9771
0.506	33.9671
0.51	33.9563
0.513	33.9436
0.516	33.9294
0.52	33.9137
0.523	33.8949
0.526	33.8725
0.53	33.8485
0.533	33.8216
0.536	33.7929
0.54	33.7626
0.543	33.7336
0.546	33.7061
0.55	33.6785
0.553	33.6485
0.556	33.6156
0.56	33.581
0.563	33.5444
0.566	33.5072
0.57	33.4697
0.573	33.4313
0.576	33.3939
0.58	33.3575
0.583	33.3215
0.586	33.2859
0.59	33.2512
0.593	33.2183
0.596	33.1873
0.6	33.1565
0.603	33.1253
0.606	33.0957
0.61	33.0676
0.613	33.0391
0.616	33.0118
0.62	32.9852
0.623	32.9603
0.626	32.9355
0.63	32.91
0.633	32.8857
0.636	32.8628
0.64	32.8416
0.643	32.8218
0.646	32.8039
0.65	32.7847
0.653	32.7663
0.656	32.7503
0.66	32.7341
0.663	32.7182
0.666	32.7046
0.67	32.6923
0.673	32.6792
0.676	32.666
0.68	32.6529
0.683	32.6413
0.686	32.6302
0.69	32.62
0.693	32.6109
0.696	32.6032
0.7	32.5954
0.703	32.5879
0.706	32.5808
0.71	32.5736
0.713	32.5661
0.716	32.559
0.72	32.5516
0.723	32.5444
0.726	32.5358
0.73	32.5266
0.733	32.5202
0.736	32.5147
0.739	32.5081
0.743	32.5014
0.746	32.4947
0.749	32.4875
0.753	32.4794
0.756	32.4714
0.759	32.4638
0.763	32.4559
0.766	32.4471
0.769	32.4414
0.773	32.4332
0.776	32.4237
0.779	32.4142
0.783	32.4046
0.786	32.3948
0.789	32.3857
0.793	32.3761
0.796	32.3676
0.799	32.3576
0.803	32.3475
0.806	32.3372
0.809	32.3274
0.813	32.3186
0.816	32.3096
0.819	32.2987
0.823	32.2873
0.826	32.2766
0.829	32.2666
0.833	32.2559
0.836	32.2443
0.839	32.2328
0.843	32.2213
0.846	32.2099
0.849	32.1988
0.853	32.1853
0.856	32.1703
0.859	32.1564
0.863	32.1431
0.866	32.1291
0.869	32.1146
0.873	32.1001
0.876	32.0862
0.879	32.0719
0.883	32.0575
0.886	32.0434
0.889	32.0288
0.893	32.0138
0.896	31.9991
0.899	31.984
0.903	31.9688
0.906	31.9534
0.909	31.9371
0.913	31.9209
0.916	31.9056
0.919	31.8903
0.923	31.8752
0.926	31.8603
0.929	31.8458
0.933	31.8303
0.936	31.816
0.939	31.8028
0.943	31.7894
0.946	31.7752
0.949	31.7616
0.953	31.7484
0.956	31.7354
0.959	31.7214
0.963	31.7084
0.966	31.6946
0.969	31.6803
0.972	31.6671
0.976	31.6527
0.979	31.6374
0.982	31.6211
0.986	31.6054
0.989	31.5895
0.992	31.5738
0.996	31.5567
0.999	31.5412
1.002	31.5262
1.006	31.5105
1.009	31.4949
1.012	31.4788
1.016	31.4638
1.019	31.4474
1.022	31.4299
1.026	31.4123
1.029	31.3956
1.032	31.3791
1.036	31.3632
1.039	31.3459
1.042	31.3307
1.046	31.3145
1.049	31.2998
1.052	31.2839
1.056	31.2674
1.059	31.2526
1.062	31.2364
1.066	31.2229
1.069	31.2086
1.072	31.1949
1.076	31.1805
1.079	31.1661
1.082	31.1507
1.086	31.1364
1.089	31.1226
1.092	31.1073
1.096	31.0916
1.099	31.0766
1.102	31.0619
1.106	31.0477
1.109	31.0349
1.112	31.022
1.116	31.0072
1.119	30.9926
1.122	30.9783
1.126	30.9632
1.129	30.9484
1.132	30.9334
1.136	30.9177
1.139	30.9031
1.142	30.8887
1.146	30.8743
1.149	30.8601
1.152	30.8453
1.156	30.8301
1.159	30.8152
1.162	30.8009
1.166	30.7863
1.169	30.7709
1.172	30.7544
1.176	30.7395
1.179	30.7256
1.182	30.7113
1.186	30.6967
1.189	30.6816
1.192	30.6658
1.196	30.6498
1.199	30.6353
1.202	30.6212
1.205	30.6075
1.209	30.5943
1.212	30.5802
1.215	30.5671
1.219	30.5554
1.222	30.543
1.225	30.5313
1.229	30.5199
1.232	30.5082
1.235	30.497
1.239	30.4863
1.242	30.4755
1.245	30.465
1.249	30.4547
1.252	30.4444
1.255	30.4345
1.259	30.4236
1.262	30.4118
1.265	30.3988
1.269	30.3876
1.272	30.3774
1.275	30.3656
1.279	30.3539
1.282	30.3417
1.285	30.3294
1.289	30.316
1.292	30.3023
1.295	30.2891
1.299	30.2752
1.302	30.2617
1.305	30.2482
1.309	30.2339
1.312	30.2195
1.315	30.2047
1.319	30.1904
1.322	30.1751
1.325	30.1615
1.329	30.1484
1.332	30.1335
1.335	30.1187
1.339	30.1039
1.342	30.0898
1.345	30.0757
1.349	30.0625
1.352	30.0475
1.355	30.0328
1.359	30.0192
1.362	30.006
1.365	29.9928
1.369	29.98
1.372	29.9677
1.375	29.9551
1.379	29.9422
1.382	29.9292
1.385	29.9163
1.389	29.9029
1.392	29.89
1.395	29.8777
1.399	29.8661
1.402	29.8544
1.405	29.8429
1.409	29.8304
1.412	29.8161
1.415	29.8023
1.419	29.7904
1.422	29.778
1.425	29.7654
1.429	29.7523
1.432	29.7395
1.435	29.7269
1.439	29.7152
1.442	29.7035
1.445	29.6916
1.448	29.6784
1.452	29.6639
1.455	29.6489
1.458	29.6347
1.462	29.6208
1.465	29.6064
1.468	29.592
1.472	29.5786
1.475	29.5634
1.478	29.5479
1.482	29.5324
1.485	29.5158
1.488	29.4998
1.492	29.4854
1.495	29.4716
1.498	29.4575
1.502	29.4426
1.505	29.4278
1.508	29.4126
1.512	29.3977
1.515	29.3839
1.518	29.3712
1.522	29.3572
1.525	29.3427
1.528	29.3286
1.532	29.3152
1.535	29.3026
1.538	29.2899
1.542	29.2775
1.545	29.2646
1.548	29.252
1.552	29.2392
1.555	29.2252
1.558	29.2117
1.562	29.1984
1.565	29.1858
1.568	29.1738
1.572	29.1616
1.575	29.1491
1.578	29.1369
1.582	29.125
1.585	29.1127
1.588	29.1003
1.592	29.0883
1.595	29.0763
1.598	29.0635
1.602	29.0503
1.605	29.0377
1.608	29.0264
1.612	29.0154
1.615	29.004
1.618	28.9926
1.622	28.9814
1.625	28.9691
1.628	28.9564
1.632	28.9446
1.635	28.9335
1.638	28.9228
1.642	28.9131
1.645	28.9034
1.648	28.8929
1.652	28.882
1.655	28.8704
1.658	28.8575
1.662	28.8445
1.665	28.8316
1.668	28.819
1.672	28.8059
1.675	28.7933
1.678	28.781
1.681	28.7689
1.685	28.7557
1.688	28.7428
1.691	28.7296
1.695	28.7157
1.698	28.7023
1.701	28.6891
1.705	28.674
1.708	28.6589
1.711	28.6452
1.715	28.6325
1.718	28.6179
1.721	28.6027
1.725	28.5884
1.728	28.5723
1.731	28.5576
1.735	28.5424
1.738	28.5284
1.741	28.5155
1.745	28.5012
1.748	28.4869
1.751	28.4725
1.755	28.4589
1.758	28.445
1.761	28.4311
1.765	28.4172
1.768	28.4028
1.771	28.3896
1.775	28.3752
1.778	28.3597
1.781	28.3456
1.785	28.3311
1.788	28.3175
1.791	28.3035
1.795	28.2896
1.798	28.2742
1.801	28.2603
1.805	28.2475
1.808	28.234
1.811	28.2203
1.815	28.2059
1.818	28.1916
1.821	28.1771
1.825	28.1616
1.828	28.1482
1.831	28.1349
1.835	28.1222
1.838	28.1087
1.841	28.0953
1.845	28.0815
1.848	28.0678
1.851	28.0545
1.855	28.0405
1.858	28.0276
1.861	28.0151
1.865	28.0022
1.868	27.9888
1.871	27.9756
1.875	27.964
1.878	27.9515
1.881	27.938
1.885	27.9243
1.888	27.9099
1.891	27.8963
1.895	27.8828
1.898	27.8694
1.901	27.8555
1.905	27.8427
1.908	27.8308
1.911	27.8179
1.914	27.8043
1.918	27.7903
1.921	27.7769
1.924	27.7644
1.928	27.7523
1.931	27.7395
1.934	27.7263
1.938	27.713
1.941	27.6995
1.944	27.6868
1.948	27.6736
1.951	27.6612
1.954	27.6497
1.958	27.6384
1.961	27.626
1.964	27.6155
1.968	27.6043
1.971	27.5927
1.974	27.5825
1.978	27.5704
1.981	27.559
1.984	27.5482
1.988	27.5365
1.991	27.5229
1.994	27.5099
1.998	27.4968
2.001	27.4832
2.004	27.4694
2.008	27.4552
2.011	27.4402
2.014	27.4258
2.018	27.4105
2.021	27.3954
2.024	27.3819
2.028	27.3662
2.031	27.351
2.034	27.3359
2.038	27.3215
2.041	27.3047
2.044	27.2883
2.048	27.2709
2.051	27.2556
2.054	27.2409
2.058	27.2244
2.061	27.2089
2.064	27.1939
2.068	27.1787
2.071	27.1643
2.074	27.1512
2.078	27.1376
2.081	27.1239
2.084	27.1112
2.088	27.099
2.091	27.0874
2.094	27.0762
2.098	27.0631
2.101	27.0517
2.104	27.0396
2.108	27.0277
2.111	27.0159
2.114	27.0033
2.118	26.9896
2.121	26.976
2.124	26.9629
2.128	26.9505
2.131	26.9389
2.134	26.9255
2.138	26.911
2.141	26.8976
2.144	26.8845
2.147	26.8708
2.151	26.8573
2.154	26.8439
2.157	26.8298
2.161	26.8162
2.164	26.8026
2.167	26.7888
2.171	26.775
2.174	26.7612
2.177	26.748
2.181	26.7356
2.184	26.7226
2.187	26.7095
2.191	26.6961
2.194	26.6833
2.197	26.6709
2.201	26.6584
2.204	26.6455
2.207	26.6332
2.211	26.6209
2.214	26.6081
2.217	26.5949
2.221	26.5826
2.224	26.5705
2.227	26.5587
2.231	26.5458
2.234	26.5326
2.237	26.519
2.241	26.5049
2.244	26.4914
2.247	26.4776
2.251	26.4644
2.254	26.4508
2.257	26.4365
2.261	26.4215
2.264	26.4082
2.267	26.3958
2.271	26.3831
2.274	26.3707
2.277	26.3572
2.281	26.344
2.284	26.3302
2.287	26.3153
2.291	26.3006
2.294	26.285
2.297	26.2688
2.301	26.2544
2.304	26.2396
2.307	26.2249
2.311	26.2097
2.314	26.1943
2.317	26.1792
2.321	26.1626
2.324	26.1471
2.327	26.1309
2.331	26.1147
2.334	26.0971
2.337	26.0818
2.341	26.0663
2.344	26.0505
2.347	26.0321
2.351	26.0146
2.354	25.9968
2.357	25.9791
2.361	25.9635
2.364	25.9468
2.367	25.9308
2.371	25.9153
2.374	25.9006
2.377	25.887
2.38	25.8728
2.384	25.8585
2.387	25.844
2.39	25.8285
2.394	25.8131
2.397	25.7978
2.4	25.7822
2.404	25.769
2.407	25.7556
2.41	25.7422
2.414	25.7282
2.417	25.7156
2.42	25.7014
2.424	25.6874
2.427	25.6722
2.43	25.659
2.434	25.6457
2.437	25.6322
2.44	25.6182
2.444	25.6035
2.447	25.5902
2.45	25.5771
2.454	25.5629
2.457	25.5478
2.46	25.533
2.464	25.5198
2.467	25.5052
2.47	25.4912
2.474	25.4773
2.477	25.4638
2.48	25.4518
2.484	25.4399
2.487	25.4256
2.49	25.4107
2.494	25.3973
2.497	25.3849
2.5	25.3715
2.504	25.3605
2.507	25.3476
2.51	25.3357
2.514	25.3224
2.517	25.3088
2.52	25.296
2.524	25.2824
2.527	25.269
2.53	25.2551
2.534	25.2412
2.537	25.23
2.54	25.2176
2.544	25.2053
2.547	25.1913
2.55	25.1782
2.554	25.1662
2.557	25.1527
2.56	25.1393
2.564	25.1239
2.567	25.1088
2.57	25.0929
2.574	25.0791
2.577	25.0644
2.58	25.0483
2.584	25.033
2.587	25.014
2.59	24.9982
2.594	24.9825
2.597	24.9672
2.6	24.9507
2.604	24.9336
2.607	24.9192
2.61	24.9021
2.613	24.8865
2.617	24.8698
2.62	24.8507
2.623	24.8339
2.627	24.8174
2.63	24.8006
2.633	24.7842
2.637	24.7661
2.64	24.7508
2.643	24.7357
2.647	24.7226
2.65	24.7083
2.653	24.6942
2.657	24.6806
2.66	24.6668
2.663	24.6557
2.667	24.6424
2.67	24.63
2.673	24.6163
2.677	24.6031
2.68	24.5898
2.683	24.5754
2.687	24.5606
2.69	24.5451
2.693	24.5323
2.697	24.5178
2.7	24.5043
2.703	24.4917
2.707	24.4777
2.71	24.4638
2.713	24.4501
2.717	24.4359
2.72	24.4218
2.723	24.4067
2.727	24.391
2.73	24.3762
2.733	24.3608
2.737	24.3465
2.74	24.3316
2.743	24.3165
2.747	24.3003
2.75	24.286
2.753	24.2713
2.757	24.2565
2.76	24.2412
2.763	24.227
2.767	24.215
2.77	24.2027
2.773	24.1889
2.777	24.1747
2.78	24.1613
2.783	24.1471
2.787	24.134
2.79	24.1209
2.793	24.108
2.797	24.0948
2.8	24.0818
2.803	24.0688
2.807	24.0542
2.81	24.0412
2.813	24.027
2.817	24.014
2.82	24
2.823	23.9865
2.827	23.973
2.83	23.9598
2.833	23.9469
2.837	23.9335
2.84	23.9217
2.843	23.9083
2.846	23.8948
2.85	23.8806
2.853	23.8668
2.856	23.8534
2.86	23.8407
2.863	23.8266
2.866	23.8136
2.87	23.7994
2.873	23.7842
2.876	23.7703
2.88	23.7569
2.883	23.7425
2.886	23.7299
2.89	23.718
2.893	23.7049
2.896	23.6902
2.9	23.6748
2.903	23.6601
2.906	23.6465
2.91	23.6312
2.913	23.6171
2.916	23.6015
2.92	23.5873
2.923	23.5712
2.926	23.5577
2.93	23.5434
2.933	23.529
2.936	23.5144
2.94	23.4994
2.943	23.4832
2.946	23.4691
2.95	23.4548
2.953	23.4404
2.956	23.4272
2.96	23.4121
2.963	23.3974
2.966	23.3835
2.97	23.3675
2.973	23.3521
2.976	23.3374
2.98	23.3246
2.983	23.3117
2.986	23.2991
2.99	23.2847
2.993	23.2721
2.996	23.2596
3	23.2464
3.003	23.2331
3.006	23.2192
3.01	23.2059
3.013	23.1917
3.016	23.1776
3.02	23.1636
3.023	23.1498
3.026	23.1361
3.03	23.1225
3.033	23.1088
3.036	23.0946
3.04	23.0803
3.043	23.0662
3.046	23.0528
3.05	23.0387
3.053	23.0246
3.056	23.0099
3.06	22.996
3.063	22.9817
3.066	22.969
3.07	22.9557
3.073	22.9426
3.076	22.9289
3.079	22.9138
3.083	22.8998
3.086	22.885
3.089	22.8712
3.093	22.8567
3.096	22.8431
3.099	22.8303
3.103	22.8179
3.106	22.8057
3.109	22.7937
3.113	22.7817
3.116	22.768
3.119	22.7543
3.123	22.7413
3.126	22.7285
3.129	22.7148
3.133	22.7013
3.136	22.6881
3.139	22.6754
3.143	22.6623
3.146	22.6475
3.149	22.6326
3.153	22.6183
3.156	22.6031
3.159	22.5879
3.163	22.5721
3.166	22.5555
3.169	22.5405
3.173	22.5256
3.176	22.5105
3.179	22.4955
3.183	22.4794
3.186	22.4638
3.189	22.4474
3.193	22.4321
3.196	22.4145
3.199	22.3987
3.203	22.3841
3.206	22.3687
3.209	22.3539
3.213	22.3382
3.216	22.3231
3.219	22.3074
3.223	22.2919
3.226	22.2761
3.229	22.2634
3.233	22.2502
3.236	22.2368
3.239	22.2237
3.243	22.2098
3.246	22.1958
3.249	22.1824
3.253	22.1693
3.256	22.1555
3.259	22.1413
3.263	22.1275
3.266	22.1139
3.269	22.0997
3.273	22.0864
3.276	22.0718
3.279	22.0594
3.283	22.0461
3.286	22.0325
3.289	22.0188
3.293	22.0058
3.296	21.9928
3.299	21.9802
3.303	21.9669
3.306	21.9544
3.309	21.9424
3.313	21.9279
3.316	21.9146
3.319	21.9005
3.322	21.8871
3.326	21.8742
3.329	21.8619
3.332	21.8495
3.336	21.8361
3.339	21.8228
3.342	21.8094
3.346	21.7978
3.349	21.7859
3.352	21.7734
3.356	21.7599
3.359	21.7471
3.362	21.7341
3.366	21.7221
3.369	21.7095
3.372	21.6957
3.376	21.6813
3.379	21.6674
3.382	21.6534
3.386	21.6406
3.389	21.629
3.392	21.6154
3.396	21.6014
3.399	21.587
3.402	21.5718
3.406	21.5578
3.409	21.5446
3.412	21.5323
3.416	21.5206
3.419	21.5083
3.422	21.4963
3.426	21.4842
3.429	21.4702
3.432	21.4561
3.436	21.4429
3.439	21.431
3.442	21.418
3.446	21.4043
3.449	21.3889
3.452	21.3749
3.456	21.3626
3.459	21.3492
3.462	21.3356
3.466	21.3214
3.469	21.3068
3.472	21.2906
3.476	21.2749
3.479	21.26
3.482	21.2455
3.486	21.2315
3.489	21.2166
3.492	21.2032
3.496	21.1892
3.499	21.1732
3.502	21.1574
3.506	21.1419
3.509	21.1271
3.512	21.1123
3.516	21.0986
3.519	21.0842
3.522	21.0693
3.526	21.0546
3.529	21.0405
3.532	21.0271
3.536	21.0126
3.539	20.9998
3.542	20.9877
3.546	20.9747
3.549	20.9612
3.552	20.9478
3.555	20.9362
3.559	20.9248
3.562	20.9135
3.565	20.9014
3.569	20.8894
3.572	20.8769
3.575	20.8638
3.579	20.8498
3.582	20.8378
3.585	20.8251
3.589	20.8117
3.592	20.7979
3.595	20.7849
3.599	20.7704
3.602	20.7578
3.605	20.7445
3.609	20.7316
3.612	20.7181
3.615	20.7064
3.619	20.6939
3.622	20.679
3.625	20.6643
3.629	20.6506
3.632	20.6368
3.635	20.6238
3.639	20.61
3.642	20.5967
3.645	20.5832
3.649	20.5714
3.652	20.5585
3.655	20.5468
3.659	20.5336
3.662	20.5205
3.665	20.5062
3.669	20.4933
3.672	20.4812
3.675	20.4695
3.679	20.4577
3.682	20.4462
3.685	20.434
3.689	20.4208
3.692	20.4084
3.695	20.3969
3.699	20.385
3.702	20.3728
3.705	20.3603
3.709	20.3481
3.712	20.3355
3.715	20.3227
3.719	20.3089
3.722	20.2945
3.725	20.2805
3.729	20.2662
3.732	20.2506
3.735	20.2351
3.739	20.2194
3.742	20.2043
3.745	20.1886
3.749	20.1744
3.752	20.1588
3.755	20.1414
3.759	20.1241
3.762	20.108
3.765	20.0922
3.769	20.0768
3.772	20.0617
3.775	20.0461
3.779	20.0307
3.782	20.0151
3.785	19.9998
3.788	19.9852
3.792	19.9712
3.795	19.9571
3.798	19.9442
3.802	19.9321
3.805	19.9203
3.808	19.908
3.812	19.8962
3.815	19.885
3.818	19.8736
3.822	19.8622
3.825	19.8512
3.828	19.8412
3.832	19.8288
3.835	19.8175
3.838	19.8084
3.842	19.798
3.845	19.787
3.848	19.7741
3.852	19.7612
3.855	19.7497
3.858	19.7383
3.862	19.7255
3.865	19.7131
3.868	19.7002
3.872	19.6877
3.875	19.6746
3.878	19.6639
3.882	19.6505
3.885	19.6381
3.888	19.6253
3.892	19.613
3.895	19.6004
3.898	19.5879
3.902	19.5765
3.905	19.5636
3.908	19.5497
3.912	19.5362
3.915	19.5238
3.918	19.5106
3.922	19.4983
3.925	19.488
3.928	19.4759
3.932	19.4653
3.935	19.4536
3.938	19.4418
3.942	19.4293
3.945	19.4179
3.948	19.4063
3.952	19.3947
3.955	19.3834
3.958	19.3722
3.962	19.3587
3.965	19.3456
3.968	19.3337
3.972	19.3217
3.975	19.3091
3.978	19.2962
3.982	19.2838
3.985	19.2708
3.988	19.2581
3.992	19.2459
3.995	19.2335
3.998	19.2217
4.002	19.2108
4.005	19.1995
4.008	19.1865
4.012	19.1734
4.015	19.16
4.018	19.1473
4.021	19.1344
4.025	19.122
4.028	19.1096
4.031	19.0974
4.035	19.0855
4.038	19.0729
4.041	19.0596
4.045	19.0469
4.048	19.0349
4.051	19.022
4.055	19.0077
4.058	18.9947
4.061	18.9823
4.065	18.9692
4.068	18.956
4.071	18.943
4.075	18.93
4.078	18.9171
4.081	18.9042
4.085	18.8907
4.088	18.8773
4.091	18.8641
4.095	18.851
4.098	18.8384
4.101	18.8263
4.105	18.8148
4.108	18.8019
4.111	18.7885
4.115	18.7749
4.118	18.761
4.121	18.7487
4.125	18.7366
4.128	18.7244
4.131	18.7113
4.135	18.699
4.138	18.6883
4.141	18.677
4.145	18.6649
4.148	18.6532
4.151	18.6419
4.155	18.6289
4.158	18.6169
4.161	18.6049
4.165	18.593
4.168	18.5808
4.171	18.5689
4.175	18.558
4.178	18.5467
4.181	18.535
4.185	18.5235
4.188	18.5137
4.191	18.5012
4.195	18.4913
4.198	18.4803
4.201	18.47
4.205	18.4572
4.208	18.4458
4.211	18.4342
4.215	18.4233
4.218	18.4107
4.221	18.3985
4.225	18.3859
4.228	18.3735
4.231	18.3609
4.235	18.3481
4.238	18.336
4.241	18.3237
4.245	18.3117
4.248	18.3001
4.251	18.2893
4.254	18.278
4.258	18.2654
4.261	18.2541
4.264	18.2436
4.268	18.2322
4.271	18.2195
4.274	18.2079
4.278	18.1962
4.281	18.1836
4.284	18.1712
4.288	18.1587
4.291	18.1463
4.294	18.1346
4.298	18.1223
4.301	18.1102
4.304	18.0974
4.308	18.0846
4.311	18.0715
4.314	18.0584
4.318	18.0457
4.321	18.0327
4.324	18.0195
4.328	18.0065
4.331	17.9938
4.334	17.9797
4.338	17.9654
4.341	17.9519
4.344	17.9377
4.348	17.9236
4.351	17.9094
4.354	17.8953
4.358	17.8826
4.361	17.8704
4.364	17.858
4.368	17.845
4.371	17.8332
4.374	17.822
4.378	17.8115
4.381	17.8003
4.384	17.7899
4.388	17.7794
4.391	17.7681
4.394	17.758
4.398	17.7482
4.401	17.7387
4.404	17.7295
4.408	17.7201
4.411	17.7096
4.414	17.6989
4.418	17.6894
4.421	17.6791
4.424	17.6679
4.428	17.6582
4.431	17.6491
4.434	17.6396
4.438	17.6306
4.441	17.6208
4.444	17.6093
4.448	17.5976
4.451	17.5863
4.454	17.5756
4.458	17.5638
4.461	17.5516
4.464	17.5414
4.468	17.5297
4.471	17.5193
4.474	17.5085
4.478	17.4977
4.481	17.4866
4.484	17.4746
4.487	17.4633
4.491	17.4521
4.494	17.4426
4.497	17.4328
4.501	17.4216
4.504	17.412
4.507	17.4028
4.511	17.391
4.514	17.3783
4.517	17.3669
4.521	17.3554
4.524	17.3433
4.527	17.3331
4.531	17.3245
4.534	17.316
4.537	17.3072
4.541	17.2977
4.544	17.2885
4.547	17.2791
4.551	17.2699
4.554	17.2607
4.557	17.2513
4.561	17.2416
4.564	17.2318
4.567	17.223
4.571	17.2145
4.574	17.2053
4.577	17.1953
4.581	17.1855
4.584	17.1761
4.587	17.1664
4.591	17.1566
4.594	17.1477
4.597	17.1387
4.601	17.1296
4.604	17.1212
4.607	17.1126
4.611	17.1019
4.614	17.0907
4.617	17.0796
4.621	17.0679
4.624	17.057
4.627	17.0464
4.631	17.0353
4.634	17.0233
4.637	17.0118
4.641	17.0004
4.644	16.9889
4.647	16.977
4.651	16.9651
4.654	16.9534
4.657	16.9418
4.661	16.9305
4.664	16.9183
4.667	16.9067
4.671	16.8966
4.674	16.8861
4.677	16.8753
4.681	16.8647
4.684	16.8532
4.687	16.8414
4.691	16.8303
4.694	16.821
4.697	16.8106
4.701	16.8006
4.704	16.791
4.707	16.7809
4.711	16.77
4.714	16.7592
4.717	16.7499
4.72	16.7401
4.724	16.7315
4.727	16.723
4.73	16.7141
4.734	16.7039
4.737	16.6941
4.74	16.6851
4.744	16.6757
4.747	16.6663
4.75	16.6566
4.754	16.6454
4.757	16.635
4.76	16.6243
4.764	16.6139
4.767	16.6029
4.77	16.591
4.774	16.5799
4.777	16.5686
4.78	16.5584
4.784	16.5467
4.787	16.5344
4.79	16.5228
4.794	16.5116
4.797	16.501
4.8	16.4896
4.804	16.477
4.807	16.4647
4.81	16.4528
4.814	16.4416
4.817	16.4305
4.82	16.419
4.824	16.4076
4.827	16.3972
4.83	16.386
4.834	16.3746
4.837	16.3628
4.84	16.351
4.844	16.3406
4.847	16.3308
4.85	16.3202
4.854	16.3102
4.857	16.2998
4.86	16.2888
4.864	16.2775
4.867	16.2656
4.87	16.2558
4.874	16.2461
4.877	16.2359
4.88	16.2246
4.884	16.213
4.887	16.2029
4.89	16.1928
4.894	16.1815
4.897	16.1697
4.9	16.1574
4.904	16.1471
4.907	16.1362
4.91	16.1238
4.914	16.113
4.917	16.1024
4.92	16.0922
4.924	16.0821
4.927	16.0709
4.93	16.0592
4.934	16.0486
4.937	16.0378
4.94	16.0273
4.944	16.0182
4.947	16.0097
4.95	16.0009
4.953	15.9906
4.957	15.9802
4.96	15.9693
4.963	15.9591
4.967	15.9496
4.97	15.9387
4.973	15.9282
4.977	15.9189
4.98	15.9104
4.983	15.902
4.987	15.8919
4.99	15.8818
4.993	15.8727
4.997	15.8635
5	15.8544
5.003	15.845
5.007	15.8362
5.01	15.8276
5.013	15.8189
5.017	15.8092
5.02	15.8001
5.023	15.791
5.027	15.7814
5.03	15.7709
5.033	15.7617
5.037	15.7524
5.04	15.744
5.043	15.7373
5.047	15.7305
5.05	15.7233
5.053	15.7172
5.057	15.7101
5.06	15.7006
5.063	15.6927
5.067	15.6841
5.07	15.6752
5.073	15.6667
5.077	15.6581
5.08	15.6486
5.083	15.6393
5.087	15.6308
5.09	15.6214
5.093	15.6118
5.097	15.6035
5.1	15.5952
5.103	15.5874
5.107	15.5792
5.11	15.5695
5.113	15.5609
5.117	15.5529
5.12	15.5453
5.123	15.5374
5.127	15.5293
5.13	15.5206
5.133	15.5105
5.137	15.5
5.14	15.489
5.143	15.4797
5.147	15.4708
5.15	15.4615
5.153	15.4537
5.157	15.4457
5.16	15.4364
5.163	15.4276
5.167	15.4182
5.17	15.4084
5.173	15.3992
5.177	15.3898
5.18	15.3805
5.183	15.3708
5.187	15.361
5.19	15.3519
5.193	15.3437
5.196	15.3349
5.2	15.3257
5.203	15.3159
5.206	15.3057
5.21	15.2948
5.213	15.2838
5.216	15.2734
5.22	15.2639
5.223	15.2549
5.226	15.2445
5.23	15.234
5.233	15.2236
5.236	15.213
5.24	15.2033
5.243	15.1943
5.246	15.1852
5.25	15.1763
5.253	15.1666
5.256	15.1581
5.26	15.1495
5.263	15.1403
5.266	15.1315
5.27	15.1226
5.273	15.1128
5.276	15.1034
5.28	15.0953
5.283	15.0863
5.286	15.0771
5.29	15.0685
5.293	15.0599
5.296	15.0519
5.3	15.0447
5.303	15.0366
5.306	15.0283
5.31	15.0213
5.313	15.0133
5.316	15.0051
5.32	14.9971
5.323	14.9874
5.326	14.9781
5.33	14.9704
5.333	14.9633
5.336	14.956
5.34	14.9477
5.343	14.9397
5.346	14.9307
5.35	14.9232
5.353	14.9154
5.356	14.9073
5.36	14.8993
5.363	14.8907
5.366	14.8828
5.37	14.875
5.373	14.8658
5.376	14.8576
5.38	14.8499
5.383	14.8415
5.386	14.833
5.39	14.825
5.393	14.8161
5.396	14.8076
5.4	14.8002
5.403	14.7927
5.406	14.7848
5.41	14.7785
5.413	14.7711
5.416	14.7631
5.42	14.755
5.423	14.7463
5.426	14.7369
5.429	14.7277
5.433	14.7183
5.436	14.7089
5.439	14.7011
5.443	14.691
5.446	14.6807
5.449	14.6711
5.453	14.6618
5.456	14.6529
5.459	14.6432
5.463	14.633
5.466	14.6235
5.469	14.6147
5.473	14.6061
5.476	14.5973
5.479	14.5869
5.483	14.5766
5.486	14.5671
5.489	14.558
5.493	14.5475
5.496	14.5363
5.499	14.5257
5.503	14.5159
5.506	14.5062
5.509	14.4967
5.513	14.489
5.516	14.482
5.519	14.4736
5.523	14.4653
5.526	14.4575
5.529	14.4485
5.533	14.4393
5.536	14.4306
5.539	14.4223
5.543	14.4136
5.546	14.406
5.549	14.3982
5.553	14.3899
5.556	14.3815
5.559	14.3733
5.563	14.3666
5.566	14.3595
5.569	14.3511
5.573	14.3435
5.576	14.3369
5.579	14.3301
5.583	14.3229
5.586	14.3146
5.589	14.308
5.593	14.3016
5.596	14.2934
5.599	14.2856
5.603	14.2784
5.606	14.2705
5.609	14.2638
5.613	14.257
5.616	14.2507
5.619	14.2436
5.623	14.2378
5.626	14.2317
5.629	14.225
5.633	14.2185
5.636	14.2118
5.639	14.2048
5.643	14.1976
5.646	14.19
5.649	14.1826
5.653	14.1761
5.656	14.1699
5.659	14.1631
5.662	14.1561
5.666	14.149
5.669	14.1427
5.672	14.1368
5.676	14.1288
5.679	14.1228
5.682	14.1155
5.686	14.1082
5.689	14.1016
5.692	14.0949
5.696	14.0875
5.699	14.0822
5.702	14.0761
5.706	14.0683
5.709	14.0602
5.712	14.0528
5.716	14.0454
5.719	14.0385
5.722	14.0302
5.726	14.022
5.729	14.0156
5.732	14.0082
5.736	13.9995
5.739	13.9905
5.742	13.9816
5.746	13.9736
5.749	13.9654
5.752	13.957
5.756	13.9483
5.759	13.9402
5.762	13.9312
5.766	13.9225
5.769	13.9137
5.772	13.9046
5.776	13.8964
5.779	13.8885
5.782	13.8783
5.786	13.869
5.789	13.8613
5.792	13.8531
5.796	13.8448
5.799	13.8359
5.802	13.8275
5.806	13.8201
5.809	13.8129
5.812	13.8049
5.816	13.7974
5.819	13.791
5.822	13.7837
5.826	13.776
5.829	13.7684
5.832	13.7604
5.836	13.753
5.839	13.7457
5.842	13.738
5.846	13.7308
5.849	13.7248
5.852	13.7179
5.856	13.7102
5.859	13.7023
5.862	13.6945
5.866	13.6871
5.869	13.6795
5.872	13.6727
5.876	13.6657
5.879	13.6585
5.882	13.6507
5.886	13.6431
5.889	13.6365
5.892	13.6293
5.895	13.6224
5.899	13.6153
5.902	13.6078
5.905	13.6024
5.909	13.5957
5.912	13.5897
5.915	13.5837
5.919	13.5772
5.922	13.5712
5.925	13.5664
5.929	13.5603
5.932	13.5534
5.935	13.5477
5.939	13.5428
5.942	13.5377
5.945	13.532
5.949	13.5264
5.952	13.5201
5.955	13.5132
5.959	13.5067
5.962	13.4996
5.965	13.4955
5.969	13.4906
5.972	13.4842
5.975	13.4796
5.979	13.4731
5.982	13.4663
5.985	13.4598
5.989	13.4532
5.992	13.447
5.995	13.4373
5.999	13.4294
6.002	13.4195
6.005	13.4099
6.009	13.4007
6.012	13.3907
6.015	13.3809
6.019	13.3708
6.022	13.3603
6.025	13.3502
6.029	13.3386
6.032	13.3274
6.035	13.3171
6.039	13.3051
6.042	13.2932
6.045	13.2814
6.049	13.2699
6.052	13.2604
6.055	13.2527
6.059	13.2453
6.062	13.2388
6.065	13.2335
6.069	13.229
6.072	13.224
6.075	13.2194
6.079	13.2163
6.082	13.214
6.085	13.2131
6.089	13.2135
6.092	13.2141
6.095	13.215
6.099	13.2169
6.102	13.2196
6.105	13.2222
6.109	13.2255
6.112	13.2296
6.115	13.2337
6.119	13.2379
6.122	13.2418
6.125	13.2458
6.128	13.2505
6.132	13.2546
6.135	13.2564
6.138	13.256
6.142	13.255
6.145	13.2528
6.148	13.249
6.152	13.2444
6.155	13.2395
6.158	13.2343
6.162	13.2279
6.165	13.2214
6.168	13.2139
6.172	13.2059
6.175	13.1975
6.178	13.1881
6.182	13.1789
6.185	13.1697
6.188	13.1609
6.192	13.152
6.195	13.1428
6.198	13.1341
6.202	13.1234
6.205	13.1147
6.208	13.1057
6.212	13.096
6.215	13.0862
6.218	13.0772
6.222	13.0697
6.225	13.0619
6.228	13.0527
6.232	13.044
6.235	13.0362
6.238	13.0287
6.242	13.0211
6.245	13.0132
6.248	13.0052
6.252	12.9961
6.255	12.9865
6.258	12.9771
6.262	12.9688
6.265	12.961
6.268	12.9527
6.272	12.9442
6.275	12.9356
6.278	12.9273
6.282	12.9179
6.285	12.9084
6.288	12.9
6.292	12.8922
6.295	12.8837
6.298	12.8748
6.302	12.8668
6.305	12.8578
6.308	12.8493
6.312	12.8422
6.315	12.835
6.318	12.8266
6.322	12.8187
6.325	12.812
6.328	12.8036
6.332	12.795
6.335	12.7871
6.338	12.7793
6.342	12.7718
6.345	12.7633
6.348	12.7545
6.352	12.7471
6.355	12.7407
6.358	12.7332
6.361	12.7248
6.365	12.7177
6.368	12.7114
6.371	12.7039
6.375	12.6959
6.378	12.6893
6.381	12.6825
6.385	12.6755
6.388	12.6706
6.391	12.6642
6.395	12.6574
6.398	12.6524
6.401	12.6478
6.405	12.6415
6.408	12.6341
6.411	12.6296
6.415	12.6255
6.418	12.6211
6.421	12.6166
6.425	12.6119
6.428	12.6083
6.431	12.6031
6.435	12.5975
6.438	12.5926
6.441	12.588
6.445	12.5841
6.448	12.5797
6.451	12.5744
6.455	12.57
6.458	12.5655
6.461	12.5612
6.465	12.5576
6.468	12.553
6.471	12.5481
6.475	12.5426
6.478	12.5382
6.481	12.5309
6.485	12.5262
6.488	12.5211
6.491	12.516
6.495	12.5113
6.498	12.5074
6.501	12.5018
6.505	12.4966
6.508	12.4913
6.511	12.4847
6.515	12.479
6.518	12.4745
6.521	12.4682
6.525	12.4622
6.528	12.4556
6.531	12.4498
6.535	12.4455
6.538	12.4395
6.541	12.4346
6.545	12.4287
6.548	12.4224
6.551	12.416
6.555	12.4077
6.558	12.402
6.561	12.3969
6.565	12.3901
6.568	12.3849
6.571	12.3788
6.575	12.3724
6.578	12.365
6.581	12.3561
6.585	12.3493
6.588	12.3419
6.591	12.3363
6.594	12.3308
6.598	12.3251
6.601	12.318
6.604	12.3111
6.608	12.305
6.611	12.2992
6.614	12.2924
6.618	12.286
6.621	12.2804
6.624	12.2746
6.628	12.2694
6.631	12.2643
6.634	12.2591
6.638	12.2559
6.641	12.2507
[truncated: 40,661 more rows]

## Sheet: Fig.3d
Source Data for size-exclusion chromatography with multi-angle light scattering (SEC-MALS) analysis of Fig. 3d
time (min)	raw UV absorbance data: detector voltage (V) channel 1	Molar Mass for Peak 1 : Molar Mass (g/mol)
-0.159068
-0.142233
-0.125399
-0.108564
-0.0917296
-0.0748951
-0.0580605
-0.041226
-0.0243914
-0.00755686
0.0092777
0.0261123	0.0014
0.0429468	0.0014
0.0597814	0.0014
0.0766159	0.0014
0.0934505	0.0014
0.1102850339791702	0.0014
0.1271195895635184	0.0014
0.1439541451478667	0.00139
0.160789	0.00139
0.1776232563165633	0.00139
0.1944578119009116	0.00139
0.2112923674852599	0.00139
0.2281269230696081	0.0014
0.2449614786539564	0.0014
0.2617960342383047	0.00139
0.2786305898226529	0.00139
0.2954651454070013	0.00139
0.3122997009913495	0.0014
0.3291342565756978	0.0014
0.3459688121600461	0.00141
0.3628033677443943	0.00141
0.3796379233287426	0.0014
0.396472	0.0014
0.4133070344974392	0.0014
0.4301415900817875	0.0014
0.4469761456661357	0.0014
0.463811	0.00139
0.4806452568348323	0.00139
0.4974798124191805	0.00139
0.5143143680035289	0.0014
0.5311489235878772	0.0014
0.5479834791722253	0.00141
0.5648180347565737	0.00141
0.581653	0.0014
0.5984871459252703	0.0014
0.6153217015096186	0.0014
0.6321562570939667	0.00139
0.648991	0.00139
0.6658253682626634	0.0014
0.6826599238470117	0.00141
0.699494	0.00141
0.7163290350157081	0.00141
0.7331635906000564	0.00141
0.7499981461844048	0.00141
0.7668327017687531	0.00141
0.7836672573531014	0.00141
0.8005018129374497	0.0014
0.8173363685217978	0.0014
0.8341709241061461	0.00141
0.8510054796904945	0.00141
0.8678400352748428	0.0014
0.8846745908591909	0.00141
0.9015091464435392	0.00141
0.9183437020278875	0.0014
0.9351782576122358	0.0014
0.9520128131965842	0.00141
0.9688473687809323	0.00141
0.9856819243652806	0.00141
1.002516479949629	0.00141
1.019351035533977	0.00141
1.036185591118326	0.00141
1.053020146702674	0.00142
1.069854702287022	0.00142
1.08669	0.00141
1.103523813455719	0.00141
1.120358369040067	0.00141
1.137192924624415	0.0014
1.154027480208763	0.00139
1.170862035793112	0.00139
1.1877	0.00139
1.204531146961808	0.00139
1.221365702546157	0.00138
1.238200258130505	0.00138
1.255034813714853	0.00139
1.271869369299201	0.0014
1.2887	0.0014
1.305538480467898	0.0014
1.322373036052246	0.0014
1.339207591636594	0.0014
1.356042147220943	0.0014
1.372876702805291	0.0014
1.389711258389639	0.00139
1.406545813973988	0.0014
1.423380369558336	0.0014
1.440214925142684	0.0014
1.457049480727032	0.00141
1.473884036311381	0.00141
1.490718591895729	0.0014
1.507553147480077	0.0014
1.524387703064426	0.0014
1.541222258648774	0.0014
1.558056814233122	0.0014
1.574891369817471	0.0014
1.591725925401819	0.0014
1.608560480986167	0.0014
1.625395036570515	0.0014
1.642229592154864	0.0014
1.659064147739212	0.00139
1.6759	0.00139
1.692733258907908	0.0014
1.709567814492257	0.0014
1.726402370076605	0.0014
1.743236925660953	0.00141
1.760071481245302	0.0014
1.77691	0.0014
1.793740592413998	0.00139
1.810575147998346	0.00139
1.827409703582695	0.00139
1.844244259167043	0.00139
1.861078814751391	0.00138
1.877913370335739	0.00139
1.894747925920088	0.00139
1.911582481504436	0.00139
1.928417037088784	0.0014
1.945251592673133	0.0014
1.962086148257481	0.00139
1.978920703841829	0.00139
1.995755259426177	0.00138
2.012589815010526	0.00138
2.029424370594874	0.00139
2.046258926179222	0.00139
2.063093481763571	0.00139
2.079928037347919	0.0014
2.096762592932267	0.0014
2.113597148516615	0.0014
2.130431704100964	0.0014
2.147266259685312	0.0014
2.1641	0.0014
2.180935370854008	0.0014
2.197769926438357	0.00139
2.214604482022705	0.00139
2.231439037607053	0.00139
2.248273593191402	0.00139
2.26511	0.00138
2.281942704360098	0.00138
2.298777259944446	0.00138
2.315611815528795	0.00139
2.332446371113143	0.00139
2.349280926697491	0.00138
2.36612	0.00139
2.382950037866188	0.00139
2.399784593450536	0.00139
2.416619149034884	0.00138
2.433453704619233	0.00138
2.450288260203581	0.00138
2.467122815787929	0.00139
2.483957371372278	0.00139
2.500791926956626	0.00139
2.517626482540974	0.00139
2.534461038125322	0.00139
2.5513	0.00139
2.568130149294019	0.00139
2.584964704878367	0.0014
2.601799260462716	0.0014
2.618633816047064	0.0014
2.635468371631412	0.0014
2.6523	0.0014
2.669137482800108	0.0014
2.685972038384457	0.00139
2.702806593968805	0.00139
2.719641149553153	0.0014
2.736475705137502	0.0014
2.75331	0.0014
2.770144816306198	0.00139
2.786979371890547	0.0014
2.803813927474895	0.0014
2.820648483059243	0.0014
2.837483038643591	0.0014
2.85432	0.00141
2.871152149812288	0.0014
2.887986705396636	0.00139
2.904821260980985	0.00139
2.921655816565333	0.00139
2.938490372149681	0.00139
2.955324927734029	0.00139
2.972159483318378	0.00139
2.988994038902726	0.00139
3.005828594487074	0.00139
3.022663150071423	0.00138
3.039497705655771	0.00138
3.056332261240119	0.00138
3.073166816824467	0.00139
3.090001372408815	0.00139
3.106835927993164	0.0014
3.123670483577512	0.00139
3.140505039161861	0.00139
3.157339594746209	0.00139
3.174174150330557	0.0014
3.191008705914905	0.0014
3.207843261499253	0.0014
3.224677817083602	0.00141
3.24151	0.0014
3.258346928252298	0.0014
3.275181483836647	0.0014
3.292016039420995	0.00141
3.308850595005343	0.00141
3.325685150589691	0.0014
3.34252	0.0014
3.359354261758388	0.0014
3.376188817342736	0.0014
3.393023372927085	0.00139
3.409857928511433	0.00139
3.426692484095781	0.00139
3.443527039680129	0.00139
3.460361595264478	0.00139
3.477196150848826	0.00139
3.494030706433174	0.00139
3.510865262017523	0.00139
3.527699817601871	0.00139
3.544534373186219	0.00139
3.561368928770567	0.00139
3.578203484354916	0.00139
3.595038039939264	0.00139
3.611872595523612	0.0014
3.62871	0.0014
3.645541706692309	0.00139
3.662376262276657	0.00139
3.679210817861006	0.00139
3.696045373445354	0.00139
3.712879929029702	0.00139
3.72971	0.00139
3.746549040198398	0.00139
3.763383595782747	0.00139
3.780218151367095	0.00139
3.797052706951443	0.0014
3.813887262535792	0.00141
3.83072	0.00141
3.847556373704488	0.00141
3.864390929288836	0.0014
3.881225484873185	0.00139
3.898060040457533	0.00139
3.914894596041881	0.00139
3.93173	0.00139
3.948563707210578	0.00139
3.965398262794926	0.00139
3.982232818379274	0.0014
3.999067373963623	0.00141
4.015901929547971	0.00141
4.032736485132319	0.00141
4.049571040716668	0.0014
4.066405596301015	0.0014
4.083240151885364	0.0014
4.100074707469712	0.0014
4.116909263054061	0.00141
4.133743818638409	0.0014
4.150578374222757	0.00139
4.167412929807106	0.00139
4.184247485391453	0.00139
4.201082040975802	0.00139
4.21792	0.00139
4.234751152144499	0.00139
4.251585707728847	0.0014
4.268420263313195	0.0014
4.285254818897544	0.0014
4.302089374481891	0.0014
4.31892	0.00139
4.335758485650588	0.00139
4.352593041234936	0.00139
4.369427596819285	0.00139
4.386262152403633	0.00139
4.403096707987982	0.00138
4.419931263572329	0.00139
4.436765819156678	0.0014
4.453600374741026	0.0014
4.470434930325374	0.0014
4.487269485909723	0.00139
4.504104041494071	0.00139
4.520938597078419	0.00139
4.537773152662767	0.00139
4.554607708247116	0.00139
4.571442263831465	0.00139
4.588276819415812	0.00139
4.605111375000161	0.00139
4.621945930584509	0.00139
4.638780486168857	0.00139
4.655615041753205	0.00139
4.672449597337554	0.00139
4.689284152921902	0.00139
4.70612	0.00138
4.722953264090599	0.00138
4.739787819674947	0.00138
4.756622375259295	0.00137
4.773456930843643	0.00138
4.790291486427992	0.00138
4.80713	0.00138
4.823960597596688	0.00138
4.840795153181037	0.00138
4.857629708765385	0.00138
4.874464264349733	0.00137
4.891298819934081	0.00137
4.90813	0.00137
4.924967931102778	0.00137
4.941802486687126	0.00137
4.958637042271475	0.00137
4.975471597855822	0.00138
4.992306153440171	0.00138
5.00914	0.00138
5.025975264608868	0.00139
5.042809820193216	0.00139
5.059644375777564	0.00138
5.076478931361913	0.00138
5.09331	0.00138
5.110148042530609	0.00137
5.126982598114958	0.00137
5.143817153699305	0.00137
5.160651709283654	0.00137
5.177486264868002	0.00138
5.194320820452351	0.00138
5.211155376036698	0.00138
5.227989931621047	0.00138
5.244824487205396	0.00139
5.261659042789743	0.0014
5.278493598374092	0.0014
5.29533	0.00139
5.312162709542789	0.00138
5.328997265127137	0.00138
5.345831820711485	0.00138
5.362666376295834	0.00138
5.379500931880181	0.00137
5.39634	0.00138
5.413170043048878	0.00138
5.430004598633226	0.00138
5.446839154217575	0.00138
5.463673709801923	0.00138
5.480508265386272	0.00139
5.497342820970619	0.00138
5.514177376554968	0.00137
5.531011932139316	0.00137
5.547846487723664	0.00138
5.564681043308013	0.00138
5.581515598892361	0.00138
5.598350154476709	0.00138
5.615184710061057	0.00138
5.632019265645406	0.00138
5.648853821229754	0.00139
5.665688376814102	0.00139
5.682522932398451	0.00138
5.699357487982799	0.00138
5.716192043567147	0.00138
5.733026599151495	0.00138
5.749861154735844	0.00138
5.766695710320192	0.00138
5.78353	0.00138
5.800364821488889	0.00139
5.817199377073237	0.00139
5.834033932657585	0.00138
5.850868488241933	0.00138
5.867703043826282	0.00138
5.88454	0.00138
5.901372154994978	0.00137
5.918206710579327	0.00137
5.935041266163675	0.00137
5.951875821748023	0.00137
5.968710377332371	0.00137
5.98554	0.00137
6.002379488501068	0.00138
6.019214044085416	0.00138
6.036048599669765	0.00138
6.052883155254112	0.00138
6.069717710838461	0.00138
6.086552266422809	0.00139
6.103386822007158	0.00139
6.120221377591506	0.00138
6.137055933175854	0.00137
6.153890488760203	0.00137
6.17073	0.00137
6.187559599928899	0.00138
6.204394155513247	0.00139
6.221228711097595	0.00138
6.238063266681944	0.00138
6.254897822266292	0.00138
6.271732377850641	0.00138
6.288566933434988	0.00138
6.305401489019337	0.00138
6.322236044603685	0.00138
6.339070600188033	0.00138
6.355905155772382	0.00138
6.37274	0.00138
6.389574266941079	0.00137
6.406408822525426	0.00137
6.423243378109775	0.00138
6.440077933694123	0.00139
6.456912489278471	0.00139
6.47375	0.00139
6.490581600447168	0.00138
6.507416156031516	0.00138
6.524250711615864	0.00138
6.541085267200213	0.00138
6.557919822784561	0.00138
6.574754378368909	0.00137
6.591588933953258	0.00138
6.608423489537606	0.00138
6.625258045121954	0.00139
6.642092600706302	0.00139
6.658927156290651	0.00139
6.675761711874999	0.00138
6.692596267459347	0.00138
6.709430823043696	0.00138
6.726265378628044	0.00138
6.743099934212392	0.00139
6.75993	0.00139
6.776769045381089	0.00139
6.793603600965437	0.00138
6.810438156549785	0.00138
6.827272712134134	0.00138
6.844107267718481	0.00138
6.86094	0.00138
6.877776378887178	0.00137
6.894610934471527	0.00138
6.911445490055875	0.00138
6.928280045640223	0.00139
6.945114601224572	0.00139
6.961949156808919	0.00139
6.978783712393268	0.00138
6.995618267977616	0.00138
7.012452823561965	0.00138
7.029287379146313	0.00138
7.046121934730661	0.00139
7.06296	0.00139
7.079791045899357	0.00139
7.096625601483706	0.00138
7.113460157068055	0.00137
7.130294712652402	0.00137
7.147129268236751	0.00137
7.163963823821099	0.00137
7.180798379405448	0.00137
7.197632934989795	0.00137
7.214467490574144	0.00137
7.231302046158493	0.00138
7.24814	0.00138
7.264971157327189	0.00138
7.281805712911537	0.00137
7.298640268495885	0.00137
7.315474824080233	0.00137
7.332309379664582	0.00137
7.349143935248931	0.00137
7.365978490833278	0.00137
7.382813046417627	0.00136
7.399647602001975	0.00136
7.416482157586323	0.00136
7.433316713170671	0.00137
7.45015	0.00137
7.466985824339369	0.00137
7.483820379923716	0.00137
7.500654935508065	0.00137
7.517489491092413	0.00138
7.534324046676761	0.00138
7.55116	0.00137
7.567993157845458	0.00138
7.584827713429806	0.00137
7.601662269014154	0.00137
7.618496824598503	0.00137
7.635331380182851	0.00137
7.652165935767199	0.00137
7.669000491351548	0.00137
7.685835046935896	0.00138
7.702669602520244	0.00137
7.719504158104592	0.00137
7.736338713688941	0.00137
7.753173269273288	0.00137
7.770007824857637	0.00137
7.786842380441986	0.00137
7.803676936026334	0.00137
7.820511491610682	0.00137
7.83735	0.00137
7.854180602779378	0.00138
7.871015158363727	0.00138
7.887849713948075	0.00138
7.904684269532423	0.00138
7.921518825116772	0.00138
7.93835	0.00138
7.955187936285467	0.00138
7.972022491869817	0.00137
7.988857047454165	0.00138
8.005691603038514	0.00138
8.022526158622862	0.00138
8.039360714207209	0.00139
8.056195269791559	0.00139
8.073029825375906	0.00139
8.089864380960254	0.00139
8.106698936544603	0.00138
8.123533492128951	0.00138
8.140368047713299	0.00139
8.157202603297648	0.00139
8.174037158881996	0.00139
8.190871714466343	0.00139
8.207706270050693	0.00139
8.224540825635041	0.00139
8.241375381219388	0.00138
8.258209936803738	0.00138
8.275044492388085	0.00137
8.291879047972433	0.00138
8.308713603556782	0.00138
8.32555	0.00139
8.342382714725479	0.00139
8.359217270309827	0.00139
8.376051825894175	0.00139
8.392886381478524	0.00139
8.409720937062872	0.0014
8.42656	0.0014
8.443390048231569	0.0014
8.460224603815917	0.00139
8.477059159400264	0.00139
8.493893714984614	0.00139
8.510728270568961	0.00139
8.527562826153309	0.00139
8.544397381737658	0.00139
8.561231937322006	0.0014
8.578066492906354	0.0014
8.594901048490703	0.00139
8.611735604075051	0.00139
8.62857	0.00139
8.645404715243748	0.00139
8.662239270828096	0.00139
8.679073826412445	0.00139
8.695908381996793	0.00139
8.71274	0.00139
8.72958	0.00139
8.746412048749837	0.00139
8.763246604334185	0.00139
8.780081159918534	0.00139
8.796915715502882	0.0014
8.81375	0.0014
8.830584826671579	0.0014
8.847419382255927	0.0014
8.864253937840275	0.0014
8.881088493424624	0.0014
8.897923049008972	0.0014
8.914757604593319	0.00139
8.931592160177669	0.00139
8.948426715762016	0.00139
8.965261271346366	0.00139
8.982095826930713	0.00139
8.998930382515061	0.00139
9.015764938099411	0.0014
9.032599493683758	0.00141
9.049434049268106	0.00141
9.066268604852455	0.0014
9.083103160436803	0.00139
9.099937716021151	0.00139
9.11677	0.0014
9.133606827189848	0.0014
9.150441382774195	0.0014
9.167275938358545	0.0014
9.184110493942892	0.00139
9.20095	0.00139
9.217779605111589	0.00139
9.234614160695937	0.00139
9.251448716280287	0.0014
9.268283271864634	0.0014
9.285117827448982	0.0014
9.301952383033331	0.00139
9.318786938617679	0.00139
9.335621494202027	0.00139
9.352456049786376	0.00139
9.369290605370724	0.0014
9.386125160955071	0.0014
9.402959716539421	0.00139
9.419794272123768	0.00139
9.436628827708116	0.00139
9.453463383292466	0.00139
9.470297938876813	0.0014
9.487132494461161	0.0014
9.50397	0.0014
9.520801605629858	0.0014
9.537636161214206	0.0014
9.554470716798555	0.0014
9.571305272382903	0.0014
9.588139827967252	0.0014
9.60497	0.0014
9.621808939135947	0.0014
9.638643494720297	0.00139
9.655478050304645	0.00139
9.672312605888992	0.00139
9.689147161473342	0.00139
9.705981717057689	0.0014
9.722816272642037	0.0014
9.739650828226386	0.0014
9.756485383810734	0.0014
9.773319939395082	0.0014
9.790154494979431	0.0014
9.806989050563779	0.00141
9.823823606148126	0.0014
9.840658161732476	0.0014
9.857492717316823	0.0014
9.874327272901173	0.00141
9.891161828485521	0.00141
9.907996384069868	0.0014
9.924830939654218	0.0014
9.941665495238565	0.0014
9.958500050822913	0.0014
9.975334606407262	0.00141
9.99217	0.00141
10.00900371757596	0.0014
10.02583827316031	0.0014
10.04267282874466	0.00141
10.0595	0.0014
10.07634193991335	0.0014
10.0932	0.0014
10.11001105108205	0.0014
10.1268	0.0014
10.14368016225074	0.0014
10.16051471783509	0.0014
10.17734927341944	0.0014
10.19418382900379	0.00141
10.21101838458814	0.00141
10.22785294017249	0.00141
10.24468749575683	0.00141
10.26152205134118	0.00141
10.27835660692553	0.00141
10.29519116250988	0.00142
10.31202571809423	0.00142
10.32886027367858	0.00141
10.34569482926292	0.00141
10.36252938484727	0.00141
10.37936394043162	0.00141
10.39619849601597	0.00141
10.41303305160032	0.00141
10.42986760718467	0.00141
10.44670216276901	0.00141
10.46353671835336	0.00141
10.48037127393771	0.00141
10.49720582952206	0.0014
10.51404038510641	0.00139
10.53087494069075	0.00139
10.5477	0.00139
10.56454405185945	0.0014
10.5814	0.0014
10.59821316302815	0.00141
10.615	0.00141
10.63188227419684	0.00141
10.64871682978119	0.00141
10.66555138536554	0.00141
10.68238594094989	0.00141
10.69922049653424	0.00141
10.71605505211859	0.0014
10.73288960770293	0.0014
10.74972416328728	0.0014
10.76655871887163	0.0014
10.78339327445598	0.0014
10.80022783004033	0.0014
10.81706238562468	0.0014
10.83389694120903	0.0014
10.85073149679337	0.0014
10.86756605237772	0.0014
10.88440060796207	0.0014
10.90123516354642	0.0014
10.91806971913077	0.0014
10.93490427471511	0.0014
10.95173883029946	0.0014
10.96857338588381	0.0014
10.98540794146816	0.0014
11.00224249705251	0.0014
11.01907705263685	0.0014
11.0359	0.0014
11.05274616380555	0.0014
11.0696	0.0014
11.08641527497425	0.0014
11.1032	0.0014
11.12008438614295	0.00139
11.13691894172729	0.0014
11.15375349731164	0.00141
11.17058805289599	0.00141
11.18742260848034	0.00141
11.20425716406469	0.00141
11.22109171964904	0.00141
11.23792627523338	0.00141
11.25476083081773	0.00142
11.27159538640208	0.00142
11.28842994198643	0.00143
11.30526449757078	0.00142
11.32209905315512	0.00141
11.33893360873947	0.00141
11.35576816432382	0.0014
11.37260271990817	0.0014
11.38943727549252	0.0014
11.40627183107687	0.0014
11.42310638666121	0.00141
11.43994094224556	0.00141
11.45677549782991	0.00141
11.47361005341426	0.0014
11.49044460899861	0.0014
11.50727916458296	0.0014
11.5241	0.0014
11.54094827575165	0.00139
11.5578	0.00139
11.57461738692035	0.00139
11.5915	0.0014
11.60828649808905	0.00141
11.62512105367339	0.0014
11.64195560925774	0.0014
11.65879016484209	0.0014
11.67562472042644	0.0014
11.69245927601079	0.0014
11.70929383159514	0.0014
11.72612838717948	0.0014
11.74296294276383	0.0014
11.75979749834818	0.0014
11.77663205393253	0.0014
11.79346660951688	0.0014
11.81030116510122	0.0014
11.82713572068557	0.0014
11.84397027626992	0.0014
11.86080483185427	0.0014
11.87763938743862	0.0014
11.89447394302297	0.0014
11.91130849860731	0.0014
11.92814305419166	0.00141
11.94497760977601	0.00141
11.96181216536036	0.00141
11.97864672094471	0.0014
11.99548127652906	0.00139
12.0123	0.00139
12.02915038769775	0.00139
12.046	0.00139
12.06281949886645	0.00139
12.0797	0.00139
12.09648861003515	0.0014
12.11332316561949	0.0014
12.13015772120384	0.0014
12.14699227678819	0.0014
12.16382683237254	0.0014
12.18066138795689	0.0014
12.19749594354123	0.0014
12.21433049912558	0.0014
12.23116505470993	0.0014
12.24799961029428	0.0014
12.26483416587863	0.00141
12.28166872146298	0.0014
12.29850327704732	0.00139
12.31533783263167	0.0014
12.33217238821602	0.0014
12.34900694380037	0.0014
12.36584149938472	0.0014
12.38267605496907	0.0014
12.39951061055341	0.00139
12.41634516613776	0.00139
12.43317972172211	0.00139
12.45001427730646	0.00139
12.46684883289081	0.00139
12.48368338847516	0.0014
12.5005	0.00139
12.51735249964385	0.00139
12.5342	0.00138
12.55102161081255	0.00138
12.5679	0.00138
12.58469072198125	0.00138
12.60152527756559	0.00138
12.61835983314994	0.00138
12.63519438873429	0.00138
12.65202894431864	0.00138
12.66886349990299	0.00138
12.68569805548733	0.00138
12.70253261107168	0.00139
12.71936716665603	0.00139
12.73620172224038	0.00139
12.75303627782473	0.00139
12.76987083340908	0.0014
12.78670538899342	0.0014
12.80353994457777	0.0014
12.82037450016212	0.00139
12.83720905574647	0.0014
12.85404361133082	0.0014
12.87087816691517	0.0014
12.88771272249951	0.00139
12.90454727808386	0.00139
12.92138183366821	0.00139
12.93821638925256	0.00139
12.95505094483691	0.00139
12.97188550042126	0.00139
12.9887	0.00139
13.00555461158995	0.00139
13.0224	0.00139
13.03922372275865	0.00138
13.0561	0.00139
13.07289283392734	0.00139
13.08972738951169	0.00139
13.10656194509604	0.00139
13.12339650068039	0.00139
13.14023105626474	0.00139
13.15706561184909	0.00139
13.17390016743343	0.00139
13.19073472301778	0.00138
13.20756927860213	0.00138
13.22440383418648	0.00138
13.24123838977083	0.00138
13.25807294535518	0.00138
13.27490750093953	0.00139
13.29174205652387	0.00139
13.30857661210822	0.00139
13.32541116769257	0.00139
13.34224572327692	0.0014
13.35908027886127	0.0014
13.37591483444562	0.00139
13.39274939002996	0.00139
13.40958394561431	0.0014
13.42641850119866	0.00139
13.44325305678301	0.00139
13.46008761236736	0.00138
13.4769	0.00139
13.49375672353605	0.0014
13.5106	0.0014
13.52742583470475	0.0014
13.5443	0.00139
13.56109494587345	0.00139
13.57792950145779	0.00139
13.59476405704214	0.00139
13.61159861262649	0.00139
13.62843316821084	0.00139
13.64526772379519	0.00139
13.66210227937954	0.00139
13.67893683496388	0.00138
13.69577139054823	0.00138
13.71260594613258	0.00138
13.72944050171693	0.00138
13.74627505730128	0.00137
13.76310961288563	0.00137
13.77994416846997	0.00138
13.79677872405432	0.00139
13.81361327963867	0.00138
13.83044783522302	0.00138
13.84728239080737	0.00138
13.86411694639171	0.00139
13.88095150197606	0.00139
13.89778605756041	0.00139
13.91462061314476	0.0014
13.93145516872911	0.0014
13.94828972431346	0.0014
13.9651	0.00139
13.98195883548215	0.00139
13.9988	0.0014
14.01562794665085	0.00139
14.0325	0.00139
14.04929705781955	0.00139
14.06613161340389	0.00139
14.08296616898824	0.00139
14.09980072457259	0.00139
14.11663528015694	0.00139
14.13346983574129	0.00139
14.15030439132564	0.00139
14.16713894690998	0.00139
14.18397350249433	0.00139
14.20080805807868	0.00139
14.21764261366303	0.00139
14.23447716924738	0.00139
14.25131172483173	0.00139
14.26814628041607	0.00138
14.28498083600042	0.00138
14.30181539158477	0.00138
14.31864994716912	0.00137
14.33548450275347	0.00138
14.35231905833781	0.00138
14.36915361392216	0.00138
14.38598816950651	0.00139
14.40282272509086	0.00139
14.41965728067521	0.00138
14.43649183625956	0.00138
14.4533	0.00138
14.47016094742825	0.00138
14.487	0.00138
14.50383005859695	0.00138
14.5207	0.00138
14.53749916976565	0.00138
14.55433372534999	0.00138
14.57116828093434	0.00139
14.58800283651869	0.00139
14.60483739210304	0.00139
14.62167194768739	0.00138
14.63850650327174	0.00138
14.65534105885608	0.00139
14.67217561444043	0.00139
14.68901017002478	0.00139
14.70584472560913	0.00139
14.72267928119348	0.00139
14.73951383677782	0.00139
14.75634839236217	0.00139
14.77318294794652	0.00139
14.79001750353087	0.00139
14.80685205911522	0.00139
14.82368661469957	0.00139
14.84052117028391	0.00139
14.85735572586826	0.00139
14.87419028145261	0.00138
14.89102483703696	0.00139
14.90785939262131	0.00138
14.92469394820566	0.00138
14.9415	0.00138
14.95836305937435	0.00138
14.9752	0.00138
14.99203217054305	0.00138
15.0089	0.00139
15.02570128171175	0.00138
15.04253583729609	0.00138
15.05937039288044	0.00138
15.07620494846479	0.00138
15.09303950404914	0.00138
15.10987405963349	0.00138
15.12670861521784	0.00137
15.14354317080218	0.00137
15.16037772638653	0.00138
15.17721228197088	0.00139
15.19404683755523	0.0014
15.21088139313958	0.0014
15.22771594872392	0.00139
15.24455050430827	0.00138
15.26138505989262	0.00137
15.27821961547697	0.00138
15.29505417106132	0.00138
15.31188872664567	0.00137
15.32872328223001	0.00137
15.34555783781436	0.00137
15.36239239339871	0.00137
15.37922694898306	0.00137
15.39606150456741	0.00137
15.41289606015176	0.00137
15.42973061573611	0.00137
15.44656517132045	0.00137
15.4634	0.00137
15.48023428248915	0.00137
15.4971	0.00137
15.51390339365785	0.00136
15.53073794924219	0.00137
15.54757250482654	0.00136
15.56440706041089	0.00136
15.58124161599524	0.00137
15.59807617157959	0.00138
15.61491072716393	0.00138
15.63174528274828	0.00137
15.64857983833263	0.00137
15.66541439391698	0.00137
15.68224894950133	0.00138
15.69908350508568	0.00138
15.71591806067003	0.00138
15.73275261625437	0.00138
15.74958717183872	0.00138
15.76642172742307	0.00138
15.78325628300742	0.00137
15.80009083859177	0.00137
15.81692539417612	0.00138
15.83375994976046	0.00138
15.85059450534481	0.00138
15.86742906092916	0.00137
15.88426361651351	0.00137
15.90109817209786	0.00138
15.9179	0.00138
15.93476728326655	0.00138
15.9516	0.00138
15.96843639443525	0.00138
15.9853	0.00138
16.00210550560395	0.00138
16.01894006118829	0.00138
16.03577461677264	0.00138
16.05260917235699	0.00138
16.06944372794134	0.00138
16.08627828352569	0.00138
16.10311283911004	0.00138
16.11994739469438	0.00138
16.13678195027873	0.00138
16.15361650586308	0.00137
16.17045106144743	0.00137
16.18728561703178	0.00137
16.20412017261613	0.00137
16.22095472820048	0.00137
16.23778928378482	0.00137
16.25462383936917	0.00137
16.27145839495352	0.00137
16.28829295053787	0.00138
16.30512750612222	0.00138
16.32196206170656	0.00138
16.33879661729091	0.00137
16.35563117287526	0.00138
16.37246572845961	0.00139
16.38930028404396	0.00139
16.4061	0.00139
16.42296939521265	0.00139
16.4398	0.00139
16.45663850638135	0.00139
16.4735	0.00139
16.49030761755004	0.00139
16.50714217313439	0.00139
16.52397672871874	0.00139
16.54081128430309	0.00139
16.55764583988744	0.00139
16.57448039547179	0.0014
16.59131495105613	0.0014
16.60814950664048	0.00139
16.62498406222483	0.00139
16.64181861780918	0.00139
16.65865317339353	0.00139
16.67548772897788	0.00139
16.69232228456222	0.00139
16.70915684014657	0.00138
16.72599139573092	0.00139
16.74282595131527	0.00139
16.75966050689962	0.00139
16.77649506248397	0.00139
16.79332961806832	0.00139
16.81016417365266	0.00139
16.82699872923701	0.00139
16.84383328482136	0.0014
16.86066784040571	0.0014
16.87750239599006	0.00139
16.89433695157441	0.00139
16.91117150715875	0.0014
16.928	0.0014
16.94484061832745	0.0014
16.9617	0.00141
16.97850972949615	0.00142
16.9953	0.00142
17.01217884066484	0.00141
17.02901339624919	0.00141
17.04584795183354	0.00141
17.06268250741789	0.0014
17.07951706300224	0.0014
17.09635161858659	0.0014
17.11318617417093	0.0014
17.13002072975528	0.0014
17.14685528533963	0.00139
17.16368984092398	0.00139
17.18052439650833	0.00139
17.19735895209267	0.00139
17.21419350767702	0.00139
17.23102806326137	0.0014
17.24786261884572	0.00141
17.26469717443007	0.00141
17.28153173001441	0.00141
17.29836628559876	0.00141
17.31520084118311	0.00142
17.33203539676746	0.00142
17.34886995235181	0.00141
17.36570450793615	0.00141
17.3825	0.0014
17.39937361910485	0.0014
17.4162	0.0014
17.43304273027355	0.0014
17.4499	0.00141
17.46671184144225	0.00141
17.48354639702659	0.0014
17.50038095261094	0.0014
17.51721550819529	0.0014
17.53405006377964	0.0014
17.55088461936399	0.0014
17.56771917494834	0.00141
17.58455373053268	0.0014
17.60138828611703	0.0014
17.61822284170138	0.0014
17.63505739728573	0.0014
17.65189195287008	0.0014
17.66872650845443	0.00141
17.68556106403877	0.00141
17.70239561962312	0.0014
17.71923017520747	0.0014
17.73606473079182	0.00139
17.75289928637617	0.00139
17.76973384196052	0.00139
17.78656839754486	0.00139
17.80340295312921	0.00138
17.82023750871356	0.00138
17.83707206429791	0.00138
17.85390661988226	0.00138
17.87074117546661	0.00139
17.88757573105095	0.0014
17.9044	0.00139
17.92124484221965	0.00139
17.9381	0.00139
17.95491395338835	0.0014
17.9717	0.00141
17.98858306455704	0.00141
18.00541762014139	0.00141
18.02225217572574	0.00141
18.03908673131009	0.00141
18.05592128689444	0.00141
18.07275584247878	0.00141
18.08959039806313	0.0014
18.10642495364748	0.0014
18.12325950923183	0.0014
18.14009406481618	0.00141
18.15692862040052	0.00141
18.17376317598487	0.0014
18.19059773156922	0.0014
18.20743228715357	0.0014
18.22426684273792	0.00139
18.24110139832227	0.00139
18.25793595390661	0.0014
18.27477050949096	0.00141
18.29160506507531	0.00141
18.30843962065966	0.00141
18.32527417624401	0.00141
18.34210873182836	0.0014
18.3589	0.0014
18.37577784299705	0.0014
18.3926	0.0014
18.40944695416575	0.0014
18.4263	0.0014
18.44311606533445	0.0014
18.45995062091879	0.0014
18.47678517650314	0.0014
18.49361973208749	0.0014
18.51045428767184	0.0014
18.52728884325619	0.0014
18.54412339884054	0.0014
18.56095795442488	0.0014
18.57779251000923	0.0014
18.59462706559358	0.00139
18.61146162117793	0.00139
18.62829617676228	0.0014
18.64513073234663	0.0014
18.66196528793098	0.0014
18.67879984351532	0.00139
18.69563439909967	0.00139
18.71246895468402	0.00139
18.72930351026837	0.0014
18.74613806585272	0.0014
18.76297262143707	0.00139
18.77980717702141	0.00139
18.79664173260576	0.00139
18.81347628819011	0.00139
18.83031084377446	0.00139
18.84714539935881	0.00139
18.86397995494315	0.00139
18.8808	0.00139
18.89764906611185	0.00139
18.9145	0.0014
18.93131817728055	0.0014
18.94815273286489	0.0014
18.96498728844924	0.0014
18.98182184403359	0.0014
18.99865639961794	0.0014
19.01549095520229	0.0014
19.03232551078663	0.00139
19.04916006637098	0.00139
19.06599462195533	0.0014
19.08282917753968	0.0014
19.09966373312403	0.00139
19.11649828870838	0.00139
19.13333284429272	0.0014
19.15016739987707	0.0014
19.16700195546142	0.0014
19.18383651104577	0.0014
19.20067106663012	0.0014
19.21750562221447	0.0014
19.23434017779881	0.00139
19.25117473338316	0.00138
19.26800928896751	0.00139
19.28484384455186	0.00139
19.30167840013621	0.00139
19.31851295572056	0.0014
19.33534751130491	0.0014
19.35218206688925	0.00139
19.369	0.0014
19.38585117805795	0.0014
19.4027	0.00141
19.41952028922665	0.00141
19.4364	0.00141
19.45318940039534	0.0014
19.47002395597969	0.0014
19.48685851156404	0.0014
19.50369306714839	0.00139
19.52052762273274	0.00139
19.53736217831709	0.00139
19.55419673390143	0.00139
19.57103128948578	0.00138
19.58786584507013	0.00138
19.60470040065448	0.00138
19.62153495623883	0.00137
19.63836951182318	0.00138
19.65520406740752	0.00138
19.67203862299187	0.00141
19.68887317857622	0.00148
19.70570773416057	0.00151
19.72254228974492	0.00151
19.73937684532926	0.00151
19.75621140091361	0.00152
19.77304595649796	0.00152
19.78988051208231	0.00152
19.80671506766666	0.00152
19.8235	0.00152
19.84038417883535	0.00152
19.8572	0.00153
19.87405329000405	0.00153
19.8909	0.00152
19.90772240117275	0.00151
19.92455695675709	0.00151
19.94139151234144	0.00151
19.95822606792579	0.00152
19.97506062351014	0.00152
19.99189517909449	0.00153
20.00872973467884	0.00153
20.02556429026318	0.00152
20.04239884584753	0.00151
20.05923340143188	0.00151
20.07606795701623	0.00151
20.09290251260058	0.00151
20.10973706818493	0.00152
20.12657162376927	0.00152
20.14340617935362	0.00152
20.16024073493797	0.00156
20.17707529052232	0.00162
20.19390984610667	0.00164
20.21074440169102	0.00164
20.22757895727536	0.00165
20.24441351285971	0.00166
20.26124806844406	0.00166
20.27808262402841	0.00166
20.29491717961276	0.00166
20.31175173519711	0.00165
20.32858629078145	0.00165
20.3454	0.00165
20.36225540195015	0.00166
20.3791	0.00169
20.39592451311885	0.00174
20.4128	0.00177	1793514.625760865
20.42959362428754	0.00178	1728619.954946371
20.44642817987189	0.00178	1666048.912363334
20.46326273545624	0.00178	1607563.918130912
20.48009729104059	0.00178	1552614.710984543
20.49693184662494	0.00178	1500852.045365159
20.51376640220929	0.0018	1452728.406500987
20.53060095779363	0.00185	1408300.473940733
20.54743551337798	0.00188	1.36806e+06
20.56427006896233	0.00189	1331209.246231513
20.58110462454668	0.00189	1296931.704706961
20.59793918013103	0.0019	1.26571e+06
20.61477373571537	0.0019	1236210.903813991
20.63160829129972	0.00191	1206726.708376616
20.64844284688407	0.00195	1178327.847472367
20.66527740246842	0.002	1152443.088001659
20.68211195805277	0.00201	1129209.284662574
20.69894651363711	0.00201	1106676.974151257
20.71578106922146	0.00201	1084692.153952466
20.73261562480581	0.00201	1064269.298172418
20.74945018039016	0.00202	1045159.052335438
20.76628473597451	0.00203	1027726.632714869
20.78311929155886	0.00208	1012136.790828322
20.8	0.00213	998118.6445310421
20.81678840272755	0.00215	985465.4254815831
20.8336	0.00215	973560.7716795594
20.85045751389625	0.00215	962303.4553497075
20.8673	0.00215	951644
20.88412662506495	0.00215	940855.5077134565
20.90096118064929	0.00215	930381.7146328524
20.91779573623364	0.00215	920770.1868824181
20.93463029181799	0.00215	912110.2243154864
20.95146484740234	0.00215	904204.9524044739
20.96829940298669	0.00215	896486.2397122002
20.98513395857104	0.00215	889145.7573420425
21.00196851415538	0.00215	882234.1093806336
21.01880306973973	0.00214	875720.6653726703
21.03563762532408	0.00215	869647.8923718859
21.05247218090843	0.00215	863914
21.06930673649278	0.00215	858580.2378142194
21.08614129207713	0.00215	853647.2645995019
21.10297584766148	0.00215	848957.5159745582
21.11981040324582	0.00215	844534.5038117672
21.13664495883017	0.00215	840448.5399737294
21.15347951441452	0.00215	836468.9844312406
21.17031406999887	0.00215	833116.6003905005
21.18714862558322	0.00215	829390.4743709065
21.20398318116757	0.00215	825232.0242786576
21.22081773675191	0.00215	821767.2562451884
21.23765229233626	0.00215	818304.1794842043
21.25448684792061	0.00215	814850.6386115219
21.27132140350496	0.00215	811282.3542045867
21.28815595908931	0.00215	807542.1398801201
21.30499051467366	0.00215	803715.8839697832
21.3218	0.00215	799823.4907202948
21.33865962584235	0.00214	795879.6646290607
21.3555	0.00214	791883.8390409254
21.37232873701105	0.00214	787975.8496860731
21.3892	0.00213	784368.6950788358
21.40599784817974	0.00209	780887
21.42283240376409	0.00203	777655
21.43966695934844	0.00201	774659.3472573534
21.45650151493279	0.00201	771809.0283168914
21.47333607051714	0.00201	768897.7525098642
21.49017062610148	0.002	765957.6543031873
21.50700518168583	0.002	763077.8067181514
21.52383973727018	0.00201	760180.2048880229
21.54067429285453	0.00201	757307.8158368171
21.55750884843888	0.002	754589.0079398112
21.57434340402322	0.002	751995.9700740526
21.59117795960757	0.00201	749498.8413433707
21.60801251519192	0.00201	746997.4581086214
21.62484707077627	0.00198	744489.5539632284
21.64168162636062	0.00193	742122.0833445169
21.65851618194497	0.00189	739889.1510694356
21.67535073752931	0.00189	737942.0769291767
21.69218529311366	0.00189	736276.7196841842
21.70901984869801	0.00189	734676.5559105704
21.72585440428236	0.00189	733090.0984619123
21.74268895986671	0.00189	731256.5246238541
21.75952351545106	0.00189	729241.4784940317
21.77635807103541	0.00188	727312.4787229983
21.79319262661975	0.00188	725382.4939617863
21.81	0.00189	723288.7244938535
21.82686173778845	0.00189	721077.3380827644
21.8437	0.00186	718846
21.86053084895715	0.0018	716502.2861262853
21.8774	0.00177	713976.2520885245
21.89419996012584	0.00177
21.91103451571019	0.00176
21.92786907129454	0.00176
21.94470362687889	0.00177
21.96153818246324	0.00177
21.97837273804759	0.00177
21.99520729363193	0.00177
22.01204184921628	0.00177
22.02887640480063	0.00177
22.04571096038498	0.00177
22.06254551596933	0.00176
22.07938007155368	0.00176
22.09621462713802	0.00173
22.11304918272237	0.00167
22.12988373830672	0.00165
22.14671829389107	0.00165
22.16355284947542	0.00164
22.18038740505977	0.00164
22.19722196064411	0.00163
22.21405651622846	0.00163
22.23089107181281	0.00164
22.24772562739716	0.00164
22.26456018298151	0.00163
22.28139473856585	0.00164
22.2982	0.00164
22.31506384973455	0.00164
22.3319	0.00164
22.34873296090325	0.00164
22.36556751648759	0.00164
22.38240207207194	0.00164
22.39923662765629	0.00165
22.41607118324064	0.00164
22.43290573882499	0.00164
22.44974029440934	0.00163
22.46657484999368	0.00158
22.48340940557803	0.00153
22.50024396116238	0.00151
22.51707851674673	0.00151
22.53391307233108	0.00151
22.55074762791543	0.00151
22.56758218349977	0.00151
22.58441673908412	0.00151
22.60125129466847	0.00151
22.61808585025282	0.00151
22.63492040583717	0.00151
22.65175496142152	0.00151
22.66858951700586	0.00151
22.68542407259021	0.00151
22.70225862817456	0.00151
22.71909318375891	0.00151
22.73592773934326	0.00151
22.75276229492761	0.00152
22.76959685051195	0.00152
22.7864	0.00152
22.80326596168065	0.00151
22.8201	0.00152
22.83693507284935	0.00152
22.8538	0.00152
22.87060418401804	0.00152
22.88743873960239	0.00152
22.90427329518674	0.00152
22.92110785077109	0.00153
22.93794240635544	0.00153
22.95477696193979	0.00152
22.97161151752414	0.00151
22.98844607310848	0.00151
23.00528062869283	0.00151
23.02211518427718	0.00151
23.03894973986153	0.00152
23.05578429544588	0.00152
23.07261885103022	0.00152
23.08945340661457	0.00151
23.10628796219892	0.00151
23.12312251778327	0.00151
23.13995707336762	0.00152
23.15679162895196	0.00152
23.17362618453631	0.00153
23.19046074012066	0.00152
23.20729529570501	0.00152
23.22412985128936	0.00152
23.241	0.00153
23.25779896245805	0.00149
23.2746	0.00143
23.29146807362675	0.0014
23.3083	0.0014
23.32513718479545	0.0014
23.34197174037979	0.0014
23.35880629596414	0.0014
23.37564085154849	0.0014
23.39247540713284	0.0014
23.40930996271719	0.0014
23.42614451830154	0.0014
23.44297907388588	0.00139
23.45981362947023	0.0014
23.47664818505458	0.0014
23.49348274063893	0.00141
23.51031729622328	0.00141
23.52715185180763	0.0014
23.54398640739198	0.0014
23.56082096297632	0.0014
23.57765551856067	0.0014
23.59449007414502	0.00141
23.61132462972937	0.00141
23.62815918531372	0.00141
23.64499374089807	0.00141
23.66182829648241	0.0014
23.67866285206676	0.0014
23.69549740765111	0.0014
23.71233196323546	0.0014
23.72916651881981	0.00141
23.74600107440416	0.00141
23.7628	0.00141
23.77967018557285	0.00141
23.7965	0.0014
23.81333929674155	0.0014
23.8302	0.0014
23.84700840791025	0.0014
23.86384296349459	0.0014
23.88067751907894	0.0014
23.89751207466329	0.0014
23.91434663024764	0.00141
23.93118118583199	0.0014
23.94801574141633	0.00139
23.96485029700068	0.00139
23.98168485258503	0.00138
23.99851940816938	0.00139
24.01535396375373	0.00139
24.03218851933807	0.00139
24.04902307492242	0.00139
24.06585763050677	0.00139
24.08269218609112	0.00139
24.09952674167547	0.00139
24.11636129725981	0.0014
24.13319585284416	0.0014
24.15003040842851	0.0014
24.16686496401286	0.0014
24.18369951959721	0.0014
24.20053407518156	0.0014
24.21736863076591	0.00139
24.23420318635025	0.0014
24.251	0.0014
24.26787229751895	0.00139
24.2847	0.00139
24.30154140868765	0.00139
24.3184	0.00139
24.33521051985634	0.00139
24.35204507544069	0.00139
24.36887963102504	0.00139
24.38571418660939	0.0014
24.40254874219374	0.0014
24.41938329777809	0.0014
24.43621785336243	0.0014
24.45305240894678	0.00139
24.46988696453113	0.00138
24.48672152011548	0.00138
24.50355607569983	0.00139
24.52039063128418	0.00139
24.53722518686852	0.0014
24.55405974245287	0.00141
24.57089429803722	0.0014
24.58772885362157	0.0014
24.60456340920592	0.0014
24.62139796479027	0.0014
24.63823252037461	0.0014
24.65506707595896	0.0014
24.67190163154331	0.0014
24.68873618712766	0.00141
24.70557074271201	0.00141
24.72240529829636	0.00141
24.7392	0.0014
24.75607440946505	0.0014
24.7729	0.00139
24.78974352063375	0.00138
24.8066	0.00138
24.82341263180244	0.00139
24.84024718738679	0.00139
24.85708174297114	0.00139
24.87391629855549	0.00139
24.89075085413984	0.00138
24.90758540972418	0.00139
24.92441996530853	0.00139
24.94125452089288	0.00139
24.95808907647723	0.00139
24.97492363206158	0.00139
24.99175818764593	0.00138
25.00859274323027	0.00139
25.02542729881462	0.00139
25.04226185439897	0.00139
25.05909640998332	0.0014
25.07593096556767	0.00141
25.09276552115202	0.0014
25.10960007673636	0.0014
25.12643463232071	0.0014
25.14326918790506	0.00139
25.16010374348941	0.0014
25.17693829907376	0.0014
25.19377285465811	0.00141
25.21060741024245	0.00141
25.2274	0.00141
25.24427652141115	0.00141
25.2611	0.00141
25.27794563257985	0.00141
25.2948	0.00141
25.31161474374854	0.00142
25.32844929933289	0.00141
25.34528385491724	0.0014
25.36211841050159	0.0014
25.37895296608594	0.00141
25.39578752167029	0.0014
25.41262207725464	0.00139
25.42945663283898	0.00139
25.44629118842333	0.00139
25.46312574400768	0.00139
25.47996029959203	0.0014
25.49679485517638	0.00141
25.51362941076073	0.0014
25.53046396634507	0.00139
25.54729852192942	0.00139
25.56413307751377	0.0014
25.58096763309812	0.0014
25.59780218868247	0.0014
25.61463674426681	0.0014
25.63147129985116	0.0014
25.64830585543551	0.0014
25.66514041101986	0.00141
25.68197496660421	0.00141
25.69880952218855	0.00141
25.7156	0.0014
25.73247863335725	0.00139
25.7493	0.0014
25.76614774452595	0.0014
25.78298230011029	0.00141
25.79981685569464	0.00141
25.81665141127899	0.0014
25.83348596686334	0.00141
25.85032052244769	0.00141
25.86715507803204	0.00141
25.88398963361638	0.0014
25.90082418920073	0.00139
25.91765874478508	0.0014
25.93449330036943	0.0014
25.95132785595378	0.00139
25.96816241153813	0.00139
25.98499696712247	0.00139
26.00183152270682	0.00139
26.01866607829117	0.0014
26.03550063387552	0.0014
26.05233518945987	0.0014
26.06916974504422	0.0014
26.08600430062857	0.00141
26.10283885621291	0.00141
26.11967341179726	0.00141
26.13650796738161	0.00141
26.15334252296596	0.00141
26.17017707855031	0.00141
26.18701163413466	0.00141
26.2038	0.00141
26.22068074530335	0.00141
26.2375	0.00141
26.25434985647205	0.00141
26.2712	0.00141
26.28801896764075	0.00141
26.30485352322509	0.00141
26.32168807880944	0.00141
26.33852263439379	0.0014
26.35535718997814	0.0014
26.37219174556249	0.00139
26.38902630114684	0.00139
26.40586085673118	0.0014
26.42269541231553	0.0014
26.43952996789988	0.00139
26.45636452348423	0.00139
26.47319907906858	0.00139
26.49003363465292	0.0014
26.50686819023727	0.0014
26.52370274582162	0.0014
26.54053730140597	0.0014
26.55737185699032	0.0014
26.57420641257466	0.0014
26.59104096815901	0.0014
26.60787552374336	0.0014
26.62471007932771	0.00139
26.64154463491206	0.00139
26.65837919049641	0.00139
26.67521374608075	0.00139
26.692	0.0014
26.70888285724945	0.00141
26.7257	0.0014
26.74255196841815	0.00139
26.7594	0.0014
26.77622107958684	0.0014
26.79305563517119	0.0014
26.80989019075554	0.0014
26.82672474633989	0.0014
26.84355930192424	0.0014
26.86039385750859	0.0014
26.87722841309293	0.00139
26.89406296867728	0.00139
26.91089752426163	0.0014
26.92773207984598	0.00141
26.94456663543033	0.00141
26.96140119101468	0.00141
26.97823574659902	0.00141
26.99507030218337	0.00141
27.01190485776772	0.00141
27.02873941335207	0.00142
27.04557396893642	0.00142
27.06240852452077	0.00141
27.07924308010511	0.00141
27.09607763568946	0.00141
27.11291219127381	0.0014
27.12974674685816	0.0014
27.14658130244251	0.0014
27.16341585802686	0.0014
27.1803	0.0014
27.19708496919555	0.0014
27.2139	0.00139
27.23075408036425	0.00139
27.2476	0.00138
27.26442319153295	0.00138
27.28125774711729	0.00139
27.29809230270164	0.00138
27.31492685828599	0.00139
27.33176141387034	0.00139
27.34859596945469	0.00139
27.36543052503903	0.0014
27.38226508062338	0.0014
27.39909963620773	0.0014
27.41593419179208	0.00139
27.43276874737643	0.00139
27.44960330296077	0.00139
27.46643785854512	0.00139
27.48327241412947	0.00139
27.50010696971382	0.00139
27.51694152529817	0.00139
27.53377608088252	0.00139
27.55061063646686	0.00139
27.56744519205121	0.0014
27.58427974763556	0.0014
27.60111430321991	0.0014
27.61794885880426	0.00139
27.63478341438861	0.00139
27.65161796997295	0.00138
27.6685	0.00139
27.68528708114165	0.00139
27.7021	0.00139
27.71895619231035	0.00138
27.7358	0.00139
27.75262530347904	0.00139
27.76945985906339	0.00139
27.78629441464774	0.00139
27.80312897023209	0.00139
27.81996352581644	0.00139
27.83679808140079	0.00139
27.85363263698513	0.00138
27.87046719256948	0.00138
27.88730174815383	0.00138
27.90413630373818	0.00139
27.92097085932253	0.00138
27.93780541490688	0.00138
27.95463997049123	0.00138
27.97147452607557	0.00139
27.98830908165992	0.00139
28.00514363724427	0.00139
28.02197819282862	0.00138
28.03881274841297	0.00138
28.05564730399732	0.00138
28.07248185958166	0.00139
28.08931641516601	0.00139
28.10615097075036	0.00139
28.12298552633471	0.00139
28.13982008191906	0.00138
28.1567	0.00138
28.17348919308775	0.00138
28.1903	0.00139
28.20715830425645	0.00139
28.224	0.00138
28.24082741542514	0.00138
28.25766197100949	0.00138
28.27449652659384	0.00138
28.29133108217819	0.00137
28.30816563776254	0.00137
28.32500019334688	0.00138
28.34183474893123	0.00138
28.35866930451558	0.00138
28.37550386009993	0.00137
28.39233841568428	0.00138
28.40917297126863	0.00138
28.42600752685297	0.00138
28.44284208243732	0.00137
28.45967663802167	0.00138
28.47651119360602	0.00138
28.49334574919037	0.00138
28.51018030477472	0.00138
28.52701486035907	0.00138
28.54384941594341	0.00139
28.56068397152776	0.00139
28.57751852711211	0.00138
28.59435308269646	0.00138
28.61118763828081	0.00138
28.62802219386516	0.00138
28.6449	0.00139
28.66169130503385	0.00139
28.6785	0.0014
28.69536041620255	0.00139
28.7122	0.00139
28.72902952737125	0.00139
28.74586408295559	0.00139
28.76269863853994	0.00139
28.77953319412429	0.00139
28.79636774970864	0.00139
28.81320230529299	0.00139
28.83003686087734	0.00139
28.84687141646168	0.00138
28.86370597204603	0.00138
28.88054052763038	0.00138
28.89737508321473	0.00139
28.91420963879908	0.00139
28.93104419438343	0.00139
28.94787874996777	0.00139
28.96471330555212	0.00139
28.98154786113647	0.00139
28.99838241672082	0.00139
29.01521697230517	0.00138
29.03205152788951	0.00138
29.04888608347386	0.00138
29.06572063905821	0.00139
29.08255519464256	0.00139
29.09938975022691	0.00139
29.11622430581125	0.00139
29.1331	0.00139
29.14989341697995	0.00139
29.1667	0.00139
29.18356252814865	0.00139
29.2004	0.00139
29.21723163931734	0.00139
29.23406619490169	0.0014
29.25090075048604	0.0014
29.26773530607039	0.00139
29.28456986165474	0.00139
29.30140441723909	0.00139
29.31823897282343	0.0014
29.33507352840778	0.00139
29.35190808399213	0.00139
29.36874263957648	0.00139
29.38557719516083	0.00139
29.40241175074518	0.00139
29.41924630632952	0.00139
29.43608086191387	0.00138
29.45291541749822	0.00138
29.46974997308257	0.00138
29.48658452866692	0.00138
29.50341908425127	0.00138
29.52025363983561	0.00138
29.53708819541996	0.00138
29.55392275100431	0.00138
29.57075730658866	0.00138
29.58759186217301	0.00138
29.60442641775736	0.00139
29.6213	0.00139
29.63809552892605	0.00139
29.6549	0.00139
29.67176464009475	0.00139
29.6886	0.00139
29.70543375126345	0.00139
29.7223	0.00139
29.73910286243214	0.00139
29.75593741801649	0.00139
29.77277197360084	0.00139
29.78960652918519	0.00138
29.80644108476954	0.00138
29.82327564035388	0.00138
29.84011019593823	0.00138
29.85694475152258	0.00138
29.87377930710693	0.00138
29.89061386269128	0.00138
29.90744841827562	0.00138
29.92428297385997	0.00138
29.94111752944432	0.00138
29.95795208502867	0.00138
29.97478664061302	0.00137
29.99162119619736	0.00137
30.00845575178171	0.00138
30.02529030736606	0.00138
30.04212486295041	0.00139
30.05895941853476	0.00138
30.07579397411911	0.00138
30.09262852970345	0.00138
30.1095	0.00138
30.12629764087215	0.00138
30.1431	0.00138
30.15996675204085	0.00137
30.1768	0.00137
30.19363586320954	0.00136
30.21047041879389	0.00136
30.22730497437824	0.00137
30.24413952996259	0.00136
30.26097408554694	0.00136
30.27780864113129	0.00137
30.29464319671563	0.00137
30.31147775229998	0.00136
30.32831230788433	0.00136
30.34514686346868	0.00137
30.36198141905303	0.00137
30.37881597463738	0.00137
30.39565053022173	0.00138
30.41248508580607	0.00137
30.42931964139042	0.00138
30.44615419697477	0.00138
30.46298875255912	0.00138
30.47982330814347	0.00138
30.49665786372782	0.00137
30.51349241931216	0.00137
30.53032697489651	0.00137
30.54716153048086	0.00137
30.56399608606521	0.00137
30.58083064164956	0.00137
30.59766519723391	0.00137
30.61449975281825	0.00138
30.6313	0.00138
30.64816886398695	0.00138
30.665	0.00138
30.68183797515565	0.00138
30.69867253073999	0.00138
30.71550708632434	0.00138
30.73234164190869	0.00138
30.74917619749304	0.00138
30.76601075307739	0.00139
30.78284530866173	0.00138
30.79967986424608	0.00138
30.81651441983043	0.00139
30.83334897541478	0.0014
30.85018353099913	0.00139
30.86701808658347	0.00139
30.88385264216782	0.00139
30.90068719775217	0.00139
30.91752175333652	0.00139
30.93435630892087	0.00139
30.95119086450522	0.00139
30.96802542008957	0.00139
30.98485997567391	0.00138
31.00169453125826	0.00138
31.01852908684261	0.00138
31.03536364242696	0.00138
31.05219819801131	0.00138
31.06903275359566	0.00138
31.0859	0.00138
31.10270186476435	0.00138
31.1195	0.00138
31.13637097593305	0.00139
31.1532	0.00139
31.17004008710175	0.00138
31.18687464268609	0.00138
31.20370919827044	0.00138
31.22054375385479	0.00139
31.23737830943914	0.00139
31.25421286502349	0.00139
31.27104742060784	0.00139
31.28788197619218	0.00139
31.30471653177653	0.00138
31.32155108736088	0.00138
31.33838564294523	0.00138
31.35522019852958	0.00138
31.37205475411393	0.00137
31.38888930969827	0.00137
31.40572386528262	0.00137
31.42255842086697	0.00137
31.43939297645132	0.00137
31.45622753203567	0.00137
31.47306208762002	0.00137
31.48989664320436	0.00137
31.50673119878871	0.00137
31.52356575437306	0.00136
31.54040030995741	0.00137
31.55723486554176	0.00137
31.5741	0.00136
31.59090397671045	0.00136
31.6077	0.00136
31.62457308787915	0.00136
31.6414	0.00135
31.65824219904784	0.00136
31.67507675463219	0.00136
31.69191131021654	0.00137
31.70874586580089	0.00137
31.72558042138524	0.00137
31.74241497696959	0.00138
31.75924953255393	0.00137
31.77608408813828	0.00137
31.79291864372263	0.00138
31.80975319930698	0.00137
31.82658775489133	0.00138
31.84342231047567	0.00138
31.86025686606003	0.00138
31.87709142164437	0.00138
31.89392597722872	0.00138
31.91076053281307	0.00138
31.92759508839742	0.00138
31.94442964398176	0.00138
31.96126419956612	0.00138
31.97809875515046	0.00138
31.99493331073481	0.00138
32.01176786631916	0.00137
32.02860242190351	0.00137
32.04543697748785	0.00138
32.06227153307221	0.00138
32.07910608865655	0.00138
32.0959	0.00138
32.11277519982525	0.00138
32.1296	0.00138
32.14644431099394	0.00139
32.1633	0.00139
32.18011342216264	0.00138
32.19694797774699	0.00138
32.21378253333134	0.00138
32.23061708891569	0.00137
32.24745164450003	0.00137
32.26428620008439	0.00138
32.28112075566873	0.00138
32.29795531125308	0.00137
32.31478986683743	0.00138
32.33162442242178	0.00138
32.34845897800612	0.00139
32.36529353359047	0.00139
32.38212808917482	0.00139
32.39896264475917	0.0014
32.41579720034352	0.0014
32.43263175592787	0.0014
32.44946631151221	0.0014
32.46630086709656	0.0014
32.48313542268091	0.00139
32.49996997826526	0.00139
32.51680453384961	0.00139
32.53363908943395	0.00139
32.55047364501831	0.0014
32.56730820060265	0.00139
32.5841	0.00139
32.60097731177135	0.00139
32.6178	0.00139
32.63464642294004	0.00139
32.6515	0.00139
32.66831553410874	0.00139
32.68515008969309	0.0014
32.70198464527744	0.0014
32.71881920086179	0.00139
32.73565375644613	0.00138
32.75248831203049	0.00138
32.76932286761483	0.00138
32.78615742319918	0.00138
32.80299197878353	0.00138
32.81982653436788	0.00138
32.83666108995222	0.00138
32.85349564553658	0.00138
32.87033020112092	0.00139
32.88716475670527	0.00139
32.90399931228962	0.00139
32.92083386787397	0.00139
32.93766842345831	0.00139
32.95450297904267	0.0014
32.97133753462701	0.0014
32.98817209021136	0.0014
33.00500664579571	0.0014
33.02184120138006	0.0014
33.0387	0.0014
33.05551031254876	0.00139
33.0723	0.00139
33.08917942371745	0.00138
33.106	0.00138
33.12284853488615	0.00138
33.13968309047049	0.00139
33.15651764605484	0.00139
33.17335220163919	0.00139
33.19018675722354	0.0014
33.20702131280789	0.00139
33.22385586839224	0.00139
33.24069042397658	0.00139
33.25752497956093	0.00139
33.27435953514528	0.00138
33.29119409072963	0.00138
33.30802864631398	0.00138
33.32486320189832	0.00139
33.34169775748267	0.00139
33.35853231306702	0.00139
33.37536686865137	0.00138
33.39220142423572	0.00138
33.40903597982007	0.00138
33.42587053540441	0.00138
33.44270509098876	0.00139
33.45953964657311	0.00139
[truncated: 1,862 more rows]

## Sheet: Fig.3f
Source Data for size-exclusion chromatography of Fig. 3f
Chrom.1
UV 1_280
ml	mAU
0.001	3.71167
0.004	4.50932
0.007	4.89832
0.011	5.0808
0.014	5.18788
0.017	5.29714
0.021	5.36095
0.024	5.28364
0.027	5.15679
0.03	5.02813
0.034	4.89544
0.037	4.76043
0.04	4.61272
0.044	4.44849
0.047	4.28715
0.05	4.12776
0.054	3.97072
0.057	3.82072
0.06	3.67734
0.064	3.54445
0.067	3.41519
0.07	3.28502
0.074	3.15389
0.077	3.02433
0.08	2.89699
0.084	2.78358
0.087	2.70527
0.09	2.64983
0.094	2.66993
0.097	2.7007
0.1	2.72247
0.104	2.73763
0.107	2.75064
0.11	2.76189
0.114	2.77536
0.117	2.79429
0.12	2.81433
0.124	2.83577
0.127	2.8552
0.13	2.86828
0.134	2.88063
0.137	2.8953
0.14	2.90948
0.144	2.91815
0.147	2.92218
0.15	2.92875
0.154	2.93782
0.157	2.94606
0.16	2.95224
0.164	2.95841
0.167	2.9653
0.17	2.97147
0.174	2.97797
0.177	2.98641
0.18	2.99345
0.184	2.99535
0.187	2.99747
0.19	3.00084
0.194	3.00311
0.197	2.99989
0.2	2.99551
0.204	2.99109
0.207	2.98474
0.21	2.98073
0.214	2.98178
0.217	2.98222
0.22	2.98029
0.224	2.97855
0.227	2.98154
0.23	2.9873
0.234	2.99179
0.237	2.99277
0.24	2.99289
0.244	2.99356
0.247	2.994
0.25	2.99277
0.254	2.99122
0.257	2.98945
0.26	2.98797
0.264	2.98674
0.267	2.98592
0.27	2.98635
0.274	2.9865
0.277	2.98657
0.28	2.99039
0.284	2.99428
0.287	2.99642
0.29	2.9973
0.293	2.99493
0.297	2.9914
0.3	2.98751
0.303	2.98349
0.307	2.9787
0.31	2.97241
0.313	2.96188
0.317	2.94471
0.32	2.92922
0.323	2.92167
0.327	2.91481
0.33	2.90641
0.333	2.89766
0.337	2.88944
0.34	2.882
0.343	2.8733
0.347	2.8631
0.35	2.85157
0.353	2.83603
0.357	2.81936
0.36	2.79902
0.363	2.78073
0.367	2.76839
0.37	2.75786
0.373	2.74806
0.377	2.74035
0.38	2.7321
0.383	2.72301
0.387	2.7135
0.39	2.7028
0.393	2.69238
0.397	2.68175
0.4	2.67729
0.403	2.67759
0.407	2.67274
0.41	2.6662
0.413	2.65971
0.417	2.65489
0.42	2.65196
0.423	2.64866
0.427	2.64538
0.43	2.64358
0.433	2.64336
0.437	2.64586
0.44	2.6506
0.443	2.66111
0.447	2.67329
0.45	2.68162
0.453	2.68841
0.457	2.69481
0.46	2.70172
0.463	2.71291
0.467	2.72559
0.47	2.74177
0.473	2.76046
0.477	2.7809
0.48	2.80629
0.483	2.83306
0.487	2.85551
0.49	2.87594
0.493	2.89707
0.497	2.91969
0.5	2.94218
0.503	2.9625
0.507	2.98279
0.51	3.00425
0.513	3.02535
0.517	3.04564
0.52	3.06608
0.523	3.08538
0.527	3.10373
0.53	3.11976
0.533	3.13348
0.537	3.14628
0.54	3.15883
0.543	3.16896
0.547	3.17492
0.55	3.17818
0.553	3.17735
0.556	3.1784
0.56	3.18089
0.563	3.18206
0.566	3.18001
0.57	3.17576
0.573	3.17178
0.576	3.16887
0.58	3.16354
0.583	3.15618
0.586	3.14734
0.59	3.13803
0.593	3.13058
0.596	3.12567
0.6	3.11984
0.603	3.11028
0.606	3.10028
0.61	3.0903
0.613	3.08045
0.616	3.07316
0.62	3.06745
0.623	3.06045
0.626	3.05465
0.63	3.0496
0.633	3.04739
0.636	3.04659
0.64	3.04446
0.643	3.03898
0.646	3.02588
0.65	3.01381
0.653	3.00634
0.656	3.00067
0.66	2.99525
0.663	2.99223
0.666	2.98941
0.67	2.9874
0.673	2.98631
0.676	2.98344
0.68	2.97826
0.683	2.97461
0.686	2.97438
0.69	2.97405
0.693	2.97369
0.696	2.97409
0.7	2.97286
0.703	2.97065
0.706	2.96889
0.71	2.96792
0.713	2.9656
0.716	2.96296
0.72	2.96248
0.723	2.96102
0.726	2.9586
0.73	2.96414
0.733	2.96933
0.736	2.96903
0.74	2.96748
0.743	2.96695
0.746	2.96621
0.75	2.96244
0.753	2.95949
0.756	2.958
0.76	2.95694
0.763	2.95608
0.766	2.95485
0.77	2.95358
0.773	2.95245
0.776	2.95111
0.78	2.94796
0.783	2.94393
0.786	2.93898
0.79	2.93505
0.793	2.93322
0.796	2.93317
0.8	2.93323
0.803	2.93099
0.806	2.9281
0.81	2.92575
0.813	2.92398
0.816	2.92386
0.819	2.9245
0.823	2.92442
0.826	2.92309
0.829	2.9217
0.833	2.92379
0.836	2.9261
0.839	2.92722
0.843	2.92781
0.846	2.92733
0.849	2.92672
0.853	2.92574
0.856	2.9247
0.859	2.92261
0.863	2.92103
0.866	2.9201
0.869	2.92104
0.873	2.92136
0.876	2.91774
0.879	2.91364
0.883	2.91429
0.886	2.91492
0.889	2.91188
0.893	2.90877
0.896	2.90674
0.899	2.9044
0.903	2.90164
0.906	2.89882
0.909	2.89629
0.913	2.89477
0.916	2.89334
0.919	2.89124
0.923	2.88884
0.926	2.88689
0.929	2.88588
0.933	2.88544
0.936	2.8857
0.939	2.88524
0.943	2.88453
0.946	2.88391
0.949	2.88089
0.953	2.87719
0.956	2.87592
0.959	2.87682
0.963	2.87754
0.966	2.87347
0.969	2.86901
0.973	2.86815
0.976	2.86836
0.979	2.8677
0.983	2.86631
0.986	2.86493
0.989	2.86402
0.993	2.86413
0.996	2.86353
0.999	2.85882
1.003	2.85257
1.006	2.84735
1.009	2.843
1.013	2.8396
1.016	2.83804
1.019	2.83612
1.023	2.8325
1.026	2.83008
1.029	2.82743
1.033	2.82627
1.036	2.82402
1.039	2.81907
1.043	2.81568
1.046	2.81603
1.049	2.81655
1.053	2.81557
1.056	2.81463
1.059	2.81465
1.063	2.81465
1.066	2.81521
1.069	2.81635
1.073	2.81637
1.076	2.81399
1.079	2.81108
1.082	2.81152
1.086	0.291544
1.089	0.00338605
1.092	0.00460284
1.096	0.00497443
1.099	0.00312867
1.102	0.000649092
1.106	0.000183555
1.109	-0.00202888
1.112	-0.00750958
1.116	-0.0125827
1.119	-0.0128815
1.122	-0.0118201
1.126	-0.009764
1.129	-0.0107182
1.132	-0.0129795
1.136	-0.0142498
1.139	-0.0155818
1.142	-0.0181946
1.146	-0.0207941
1.149	-0.0229377
1.152	-0.0252367
1.156	-0.026395
1.159	-0.0262743
1.162	-0.0258545
1.166	-0.0249222
1.169	-0.0243665
1.172	-0.0249439
1.176	-0.0258054
1.179	-0.0271433
1.182	-0.0285002
1.186	-0.0287434
1.189	-0.0284727
1.192	-0.026477
1.196	-0.0206979
1.199	-0.0142456
1.202	-0.0107228
1.206	-0.00882292
1.209	-0.0111362
1.212	-0.0144133
1.216	-0.0166186
1.219	-0.0181015
1.222	-0.0179368
1.226	-0.0173049
1.229	-0.0200375
1.232	-0.0247654
1.236	-0.0280398
1.239	-0.0302889
1.242	-0.0320037
1.246	-0.0331755
1.249	-0.0349035
1.252	-0.0382253
1.256	-0.0413891
1.259	-0.0429119
1.262	-0.043913
1.266	-0.0457521
1.269	-0.0485305
1.272	-0.0503644
1.276	-0.051048
1.279	-0.0514133
1.282	-0.0522024
1.286	-0.0534238
1.289	-0.0535147
1.292	-0.0520484
1.296	-0.0535174
1.299	-0.0558644
1.302	-0.0576153
1.306	-0.0602109
1.309	-0.0623233
1.312	-0.0606514
1.316	-0.0577016
1.319	-0.0562117
1.322	-0.0560441
1.326	-0.0578608
1.329	-0.0605297
1.332	-0.0623597
1.336	-0.0620882
1.339	-0.0623773
1.342	-0.0646315
1.345	-0.0667705
1.349	-0.0675402
1.352	-0.0675263
1.355	-0.0676352
1.359	-0.0685674
1.362	-0.0704529
1.365	-0.0727439
1.369	-0.0753923
1.372	-0.0782206
1.375	-0.0799137
1.379	-0.0777172
1.382	-0.0759163
1.385	-0.0765442
1.389	-0.0772639
1.392	-0.0768721
1.395	-0.0768986
1.399	-0.0780272
1.402	-0.0794083
1.405	-0.0800131
1.409	-0.0789242
1.412	-0.0782294
1.415	-0.0785843
1.419	-0.0792119
1.422	-0.0790377
1.425	-0.0781282
1.429	-0.0762026
1.432	-0.0745315
1.435	-0.0734852
1.439	-0.0733822
1.442	-0.0735054
1.445	-0.0730431
1.449	-0.0724171
1.452	-0.0714905
1.455	-0.0704378
1.459	-0.0704689
1.462	-0.0713015
1.465	-0.0751981
1.469	-0.078815
1.472	-0.0789018
1.475	-0.0783546
1.479	-0.0778338
1.482	-0.0763197
1.485	-0.0753507
1.489	-0.0768012
1.492	-0.0787704
1.495	-0.0783383
1.499	-0.0766874
1.502	-0.0776678
1.505	-0.0797135
1.509	-0.0808145
1.512	-0.0820893
1.515	-0.0831855
1.519	-0.0833857
1.522	-0.0839639
1.525	-0.0905924
1.529	-0.0990807
1.532	-0.10177
1.535	-0.101598
1.539	-0.101926
1.542	-0.102976
1.545	-0.104262
1.549	-0.10147
1.552	-0.0969411
1.555	-0.0954931
1.559	-0.0963272
1.562	-0.0976766
1.565	-0.099117
1.569	-0.100886
1.572	-0.101564
1.575	-0.102373
1.579	-0.105252
1.582	-0.108163
1.585	-0.106232
1.589	-0.102465
1.592	-0.10236
1.595	-0.104362
1.599	-0.106337
1.602	-0.108711
1.605	-0.110297
1.608	-0.105515
1.612	-0.0988488
1.615	-0.0979038
1.618	-0.0999855
1.622	-0.100948
1.625	-0.100929
1.628	-0.10496
1.632	-0.110753
1.635	-0.116517
1.638	-0.122693
1.642	-0.126983
1.645	-0.128001
1.648	-0.128433
1.652	-0.129222
1.655	-0.129759
1.658	-0.128686
1.662	-0.126661
1.665	-0.125193
1.668	-0.125835
1.672	-0.127243
1.675	-0.12628
1.678	-0.124125
1.682	-0.12234
1.685	-0.120941
1.688	-0.120289
1.692	-0.120144
1.695	-0.119904
1.698	-0.119346
1.702	-0.118173
1.705	-0.117177
1.708	-0.117342
1.712	-0.114615
1.715	-0.109656
1.718	-0.103719
1.722	-0.0979154
1.725	-0.0964619
1.728	-0.0993537
1.732	-0.10378
1.735	-0.107247
1.738	-0.108213
1.742	-0.10851
1.745	-0.109688
1.748	-0.111934
1.752	-0.114187
1.755	-0.115473
1.758	-0.116458
1.762	-0.118723
1.765	-0.121738
1.768	-0.123541
1.772	-0.124249
1.775	-0.124954
1.778	-0.125902
1.782	-0.12689
1.785	-0.128459
1.788	-0.130668
1.792	-0.132454
1.795	-0.133149
1.798	-0.133573
1.802	-0.135006
1.805	-0.13586
1.808	-0.133797
1.812	-0.132336
1.815	-0.132263
1.818	-0.131485
1.822	-0.130847
1.825	-0.131559
1.828	-0.132903
1.832	-0.133589
1.835	-0.13307
1.838	-0.132792
1.842	-0.133209
1.845	-0.132852
1.848	-0.132494
1.852	-0.133916
1.855	-0.136292
1.858	-0.138503
1.862	-0.140212
1.865	-0.140592
1.868	-0.140384
1.871	-0.14072
1.875	-0.141016
1.878	-0.140723
1.881	-0.140407
1.885	-0.140545
1.888	-0.141857
1.891	-0.144039
1.895	-0.145023
1.898	-0.144075
1.901	-0.144203
1.905	-0.146655
1.908	-0.147648
1.911	-0.145998
1.915	-0.14388
1.918	-0.143236
1.921	-0.143909
1.925	-0.145311
1.928	-0.146835
1.931	-0.147686
1.935	-0.147853
1.938	-0.147781
1.941	-0.147702
1.945	-0.146958
1.948	-0.14654
1.951	-0.147557
1.955	-0.149349
1.958	-0.150712
1.961	-0.151137
1.965	-0.151436
1.968	-0.152283
1.971	-0.153055
1.975	-0.155111
1.978	-0.157873
1.981	-0.159602
1.985	-0.159546
1.988	-0.158141
1.991	-0.157718
1.995	-0.158583
1.998	-0.158994
2.001	-0.158778
2.005	-0.15844
2.008	-0.157331
2.011	-0.155608
2.015	-0.153889
2.018	-0.153369
2.021	-0.154658
2.025	-0.156946
2.028	-0.161061
2.031	-0.166337
2.035	-0.168155
2.038	-0.166784
2.041	-0.16513
2.045	-0.164531
2.048	-0.164979
2.051	-0.165317
2.055	-0.166023
2.058	-0.166542
2.061	-0.165943
2.065	-0.164124
2.068	-0.162016
2.071	-0.160095
2.075	-0.158672
2.078	-0.158407
2.081	-0.159236
2.085	-0.160478
2.088	-0.16131
2.091	-0.16212
2.095	-0.163791
2.098	-0.165959
2.101	-0.166808
2.105	-0.165686
2.108	-0.163297
2.111	-0.159797
2.115	-0.15826
2.118	-0.161959
2.121	-0.16727
2.125	-0.171019
2.128	-0.173881
2.131	-0.17478
2.134	-0.173986
2.138	-0.172807
2.141	-0.170693
2.144	-0.169029
2.148	-0.16986
2.151	-0.171281
2.154	-0.171918
2.158	-0.173648
2.161	-0.178113
2.164	-0.183614
2.168	-0.185979
2.171	-0.185877
2.174	-0.185277
2.178	-0.18371
2.181	-0.182665
2.184	-0.183254
2.188	-0.18383
2.191	-0.183268
2.194	-0.182384
2.198	-0.180055
2.201	-0.175671
2.204	-0.171333
2.208	-0.168535
2.211	-0.166984
2.214	-0.166986
2.218	-0.168049
2.221	-0.168532
2.224	-0.168495
2.228	-0.16775
2.231	-0.166245
2.234	-0.165387
2.238	-0.165895
2.241	-0.167017
2.244	-0.166121
2.248	-0.16343
2.251	-0.163356
2.254	-0.164931
2.258	-0.165227
2.261	-0.165071
2.264	-0.164828
2.268	-0.163818
2.271	-0.163007
2.274	-0.163647
2.278	-0.1656
2.281	-0.167721
2.284	-0.169435
2.288	-0.171354
2.291	-0.173275
2.294	-0.174592
2.298	-0.175402
2.301	-0.175571
2.304	-0.17529
2.308	-0.175296
2.311	-0.175636
2.314	-0.176357
2.318	-0.17744
2.321	-0.178998
2.324	-0.180251
2.328	-0.180438
2.331	-0.180083
2.334	-0.179671
2.338	-0.18099
2.341	-0.184725
2.344	-0.187326
2.348	-0.187013
2.351	-0.185797
2.354	-0.184452
2.358	-0.183265
2.361	-0.181936
2.364	-0.180158
2.368	-0.17877
2.371	-0.177779
2.374	-0.176157
2.378	-0.174205
2.381	-0.172643
2.384	-0.171678
2.388	-0.172389
2.391	-0.174693
2.394	-0.17827
2.397	-0.183831
2.401	-0.189949
2.404	-0.191749
2.407	-0.188939
2.411	-0.186027
2.414	-0.183934
2.417	-0.182551
2.421	-0.180846
2.424	-0.177889
2.427	-0.175205
2.431	-0.173958
2.434	-0.173528
2.437	-0.173738
2.441	-0.174302
2.444	-0.175108
2.447	-0.175132
2.451	-0.173983
2.454	-0.172476
2.457	-0.172179
2.461	-0.173526
2.464	-0.176597
2.467	-0.180824
2.471	-0.183048
2.474	-0.182295
2.477	-0.179403
2.481	-0.173333
2.484	-0.166411
2.487	-0.163655
2.491	-0.165279
2.494	-0.167146
2.497	-0.168936
2.501	-0.169748
2.504	-0.169239
2.507	-0.172649
2.511	-0.182701
2.514	-0.191663
2.517	-0.196309
2.521	-0.199646
2.524	-0.203196
2.527	-0.206124
2.531	-0.20813
2.534	-0.209627
2.537	-0.210925
2.541	-0.21157
2.544	-0.211303
2.547	-0.209073
2.551	-0.205318
2.554	-0.202019
2.557	-0.200491
2.561	-0.201711
2.564	-0.204765
2.567	-0.205077
2.571	-0.202434
2.574	-0.200814
2.577	-0.200637
2.581	-0.200667
2.584	-0.202045
2.587	-0.203629
2.591	-0.200222
2.594	-0.190559
2.597	-0.182918
2.601	-0.179442
2.604	-0.17684
2.607	-0.173585
2.611	-0.171948
2.614	-0.174516
2.617	-0.176488
2.621	-0.174714
2.624	-0.172126
2.627	-0.170438
2.631	-0.16959
2.634	-0.169299
2.637	-0.169842
2.641	-0.16951
2.644	-0.166464
2.647	-0.163043
2.65	-0.163234
2.654	-0.165924
2.657	-0.166839
2.66	-0.165389
2.664	-0.163059
2.667	-0.159832
2.67	-0.158164
2.674	-0.159286
2.677	-0.160898
2.68	-0.161856
2.684	-0.162563
2.687	-0.163226
2.69	-0.163846
2.694	-0.163011
2.697	-0.15899
2.7	-0.156048
2.704	-0.156808
2.707	-0.160893
2.71	-0.167651
2.714	-0.172388
2.717	-0.173854
2.72	-0.17449
2.724	-0.174904
2.727	-0.175917
2.73	-0.176995
2.734	-0.177245
2.737	-0.177025
2.74	-0.176683
2.744	-0.176731
2.747	-0.177274
2.75	-0.17799
2.754	-0.177678
2.757	-0.176239
2.76	-0.175279
2.764	-0.175266
2.767	-0.176664
2.77	-0.179015
2.774	-0.180836
2.777	-0.181933
2.78	-0.182439
2.784	-0.182226
2.787	-0.182923
2.79	-0.182867
2.794	-0.179264
2.797	-0.175944
2.8	-0.17508
2.804	-0.174696
2.807	-0.174929
2.81	-0.175896
2.814	-0.177318
2.817	-0.177676
2.82	-0.177138
2.824	-0.177123
2.827	-0.177035
2.83	-0.177351
2.834	-0.179144
2.837	-0.181921
2.84	-0.183724
2.844	-0.184143
2.847	-0.184353
2.85	-0.183808
2.854	-0.182069
2.857	-0.180432
2.86	-0.179499
2.864	-0.179613
2.867	-0.181961
2.87	-0.186425
2.874	-0.191264
2.877	-0.193909
2.88	-0.194657
2.884	-0.196132
2.887	-0.197813
2.89	-0.199475
2.894	-0.200342
2.897	-0.199787
2.9	-0.199143
2.904	-0.200188
2.907	-0.203225
2.91	-0.207534
2.913	-0.209725
2.917	-0.208002
2.92	-0.205892
2.923	-0.206189
2.927	-0.208079
2.93	-0.210912
2.933	-0.212956
2.937	-0.214137
2.94	-0.215306
2.943	-0.216692
2.947	-0.217875
2.95	-0.218404
2.953	-0.216777
2.957	-0.213851
2.96	-0.214473
2.963	-0.217411
2.967	-0.217884
2.97	-0.217656
2.973	-0.21689
2.977	-0.216749
2.98	-0.219772
2.983	-0.22559
2.987	-0.229117
2.99	-0.227702
2.993	-0.225849
2.997	-0.227988
3	-0.233199
3.003	-0.239475
3.007	-0.244466
3.01	-0.249043
3.013	-0.252073
3.017	-0.254004
3.02	-0.255362
3.023	-0.256715
3.027	-0.256831
3.03	-0.256437
3.033	-0.255206
3.037	-0.253186
3.04	-0.249496
3.043	-0.24468
3.047	-0.243588
3.05	-0.247127
3.053	-0.251007
3.057	-0.255101
3.06	-0.258034
3.063	-0.256222
3.067	-0.25162
3.07	-0.247324
3.073	-0.246248
3.077	-0.244957
3.08	-0.24225
3.083	-0.242423
3.087	-0.243051
3.09	-0.241047
3.093	-0.235604
3.097	-0.23081
3.1	-0.228255
3.103	-0.22738
3.107	-0.227139
3.11	-0.227716
3.113	-0.227779
3.117	-0.228171
3.12	-0.229496
3.123	-0.232673
3.127	-0.235369
3.13	-0.234424
3.133	-0.230985
3.137	-0.227036
3.14	-0.224004
3.143	-0.224032
3.147	-0.226437
3.15	-0.227739
3.153	-0.229682
3.157	-0.23231
3.16	-0.235652
3.163	-0.238282
3.166	-0.238219
3.17	-0.2358
3.173	-0.235941
3.176	-0.240231
3.18	-0.245376
3.183	-0.250104
3.186	-0.254273
3.19	-0.257443
3.193	-0.259905
3.196	-0.260698
3.2	-0.26215
3.203	-0.264654
3.206	-0.266354
3.21	-0.267123
3.213	-0.268557
3.216	-0.272797
3.22	-0.280537
3.223	-0.286198
3.226	-0.284486
3.23	-0.282524
3.233	-0.283472
3.236	-0.285922
3.24	-0.288909
3.243	-0.290973
3.246	-0.292878
3.25	-0.293949
3.253	-0.293744
3.256	-0.291521
3.26	-0.289159
3.263	-0.286303
3.266	-0.282735
3.27	-0.279913
3.273	-0.277704
3.276	-0.275097
3.28	-0.274718
3.283	-0.275402
3.286	-0.27568
3.29	-0.275189
3.293	-0.274071
3.296	-0.273202
3.3	-0.270361
3.303	-0.264592
3.306	-0.260873
3.31	-0.262195
3.313	-0.263009
3.316	-0.262278
3.32	-0.261284
3.323	-0.259167
3.326	-0.256661
3.33	-0.253925
3.333	-0.251313
3.336	-0.249577
3.34	-0.249702
3.343	-0.251478
3.346	-0.253059
3.35	-0.254164
3.353	-0.25473
3.356	-0.255647
3.36	-0.258003
3.363	-0.260328
3.366	-0.260198
3.37	-0.258906
3.373	-0.2594
3.376	-0.261812
3.38	-0.263468
3.383	-0.264067
3.386	-0.264625
3.39	-0.264849
3.393	-0.264893
3.396	-0.264762
3.4	-0.264819
3.403	-0.265038
3.406	-0.265385
3.41	-0.266614
3.413	-0.268386
3.416	-0.270174
3.42	-0.272204
3.423	-0.274204
3.426	-0.274815
3.429	-0.274847
3.433	-0.275057
3.436	-0.275604
3.439	-0.276608
3.443	-0.2775
3.446	-0.278001
3.449	-0.278825
3.453	-0.27942
3.456	-0.278602
3.459	-0.277987
3.463	-0.280499
3.466	-0.283183
3.469	-0.283532
3.473	-0.283487
3.476	-0.285268
3.479	-0.288486
3.483	-0.290923
3.486	-0.292191
3.489	-0.293485
3.493	-0.294247
3.496	-0.294576
3.499	-0.293671
3.503	-0.292871
3.506	-0.29319
3.509	-0.29339
3.513	-0.294503
3.516	-0.296418
3.519	-0.29786
3.523	-0.297992
3.526	-0.297747
3.529	-0.297915
3.533	-0.298885
3.536	-0.299289
3.539	-0.299996
3.543	-0.30051
3.546	-0.298386
3.549	-0.295423
3.553	-0.294158
3.556	-0.294337
3.559	-0.294387
3.563	-0.293435
3.566	-0.29348
3.569	-0.294581
3.573	-0.295909
3.576	-0.296897
3.579	-0.29677
3.583	-0.297568
3.586	-0.299086
3.589	-0.299916
3.593	-0.300067
3.596	-0.298812
3.599	-0.297073
3.603	-0.296268
3.606	-0.296083
3.609	-0.295065
3.613	-0.294239
3.616	-0.293689
3.619	-0.293966
3.623	-0.295291
3.626	-0.297868
3.629	-0.301051
3.633	-0.306696
3.636	-0.31297
3.639	-0.31503
3.643	-0.315475
3.646	-0.31597
3.649	-0.316254
3.653	-0.317237
3.656	-0.318452
3.659	-0.319298
3.663	-0.320707
3.666	-0.322476
3.669	-0.323321
3.673	-0.323505
3.676	-0.322998
3.679	-0.32296
3.682	-0.321839
3.686	-0.319948
3.689	-0.319808
3.692	-0.321947
3.696	-0.323728
3.699	-0.32455
3.702	-0.325347
3.706	-0.326535
3.709	-0.326506
3.712	-0.330234
3.716	-0.333169
3.719	-0.333811
3.722	-0.336603
3.726	-0.337914
3.729	-0.337319
3.732	-0.3371
3.736	-0.337383
3.739	-0.337219
3.742	-0.339593
3.746	-0.34267
3.749	-0.349054
3.752	-0.356093
3.756	-0.358134
3.759	-0.35857
3.762	-0.359487
3.766	-0.361958
3.769	-0.364876
3.772	-0.366365
3.776	-0.366455
3.779	-0.367279
3.782	-0.36883
3.786	-0.370462
3.789	-0.370741
3.792	-0.372724
3.796	-0.371622
3.799	-0.368659
3.802	-0.366352
3.806	-0.365697
3.809	-0.368162
3.812	-0.372455
3.816	-0.375244
3.819	-0.376758
3.822	-0.378197
3.826	-0.377544
3.829	-0.376419
3.832	-0.371675
3.836	-0.366289
3.839	-0.365811
3.842	-0.368162
3.846	-0.370731
3.849	-0.372762
3.852	-0.374607
3.856	-0.376154
3.859	-0.376734
3.862	-0.376427
3.866	-0.376038
3.869	-0.375451
3.872	-0.375236
3.876	-0.374603
3.879	-0.372811
3.882	-0.371379
3.886	-0.371528
3.889	-0.372089
3.892	-0.371179
3.896	-0.37305
3.899	-0.377752
3.902	-0.381062
3.906	-0.381768
3.909	-0.38264
3.912	-0.385847
3.916	-0.389517
3.919	-0.393316
3.922	-0.397055
3.926	-0.398533
3.929	-0.398528
3.932	-0.400087
3.936	-0.403526
3.939	-0.406953
3.942	-0.410729
3.945	-0.414973
3.949	-0.418134
3.952	-0.421274
3.955	-0.421564
3.959	-0.420014
3.962	-0.419789
3.965	-0.421065
3.969	-0.422422
3.972	-0.423087
3.975	-0.423225
3.979	-0.419254
3.982	-0.413378
3.985	-0.412576
3.989	-0.414639
3.992	-0.41616
3.995	-0.415638
3.999	-0.414361
4.002	-0.412592
4.005	-0.410264
4.009	-0.409282
4.012	-0.409373
4.015	-0.409129
4.019	-0.407193
4.022	-0.405405
4.025	-0.404132
4.029	-0.403247
4.032	-0.403731
4.035	-0.404698
4.039	-0.408651
4.042	-0.41329
4.045	-0.414801
4.049	-0.415175
4.052	-0.415486
4.055	-0.415814
4.059	-0.417025
4.062	-0.419946
4.065	-0.422678
4.069	-0.421194
4.072	-0.419354
4.075	-0.418637
4.079	-0.418153
4.082	-0.419795
4.085	-0.422092
4.089	-0.427668
4.092	-0.435124
4.095	-0.440278
4.099	-0.442
4.102	-0.443125
4.105	-0.443758
4.109	-0.444557
4.112	-0.447324
4.115	-0.450167
4.119	-0.45111
4.122	-0.450814
4.125	-0.450175
4.129	-0.451056
4.132	-0.45223
4.135	-0.453496
4.139	-0.454948
4.142	-0.457434
4.145	-0.459819
4.149	-0.460414
4.152	-0.461017
4.155	-0.46602
4.159	-0.473114
4.162	-0.477267
4.165	-0.476143
4.169	-0.474183
4.172	-0.469536
4.175	-0.463763
4.179	-0.460189
4.182	-0.45888
4.185	-0.460565
4.189	-0.463422
4.192	-0.464064
4.195	-0.461228
4.199	-0.457872
4.202	-0.4561
4.205	-0.454989
4.209	-0.454179
4.212	-0.45391
4.215	-0.456514
4.218	-0.459541
4.222	-0.460085
4.225	-0.458237
4.228	-0.459472
4.232	-0.465295
4.235	-0.469585
4.238	-0.466205
4.242	-0.459707
4.245	-0.4568
4.248	-0.457765
4.252	-0.458552
4.255	-0.459182
4.258	-0.462519
4.262	-0.466853
4.265	-0.471112
4.268	-0.47275
4.272	-0.472697
4.275	-0.47321
4.278	-0.474895
4.282	-0.477327
4.285	-0.479797
4.288	-0.484189
4.292	-0.489162
4.295	-0.492787
4.298	-0.493006
4.302	-0.491895
4.305	-0.492352
4.308	-0.493657
4.312	-0.491849
4.315	-0.487324
4.318	-0.48375
4.322	-0.483389
4.325	-0.483664
4.328	-0.483086
4.332	-0.484983
4.335	-0.489261
4.338	-0.493035
4.342	-0.493037
4.345	-0.491249
4.348	-0.488298
4.352	-0.485148
4.355	-0.482514
4.358	-0.481231
4.362	-0.481882
4.365	-0.482835
4.368	-0.483219
4.372	-0.481242
4.375	-0.47858
4.378	-0.477056
4.382	-0.476145
4.385	-0.47548
4.388	-0.475325
4.392	-0.476139
4.395	-0.477152
4.398	-0.478655
4.402	-0.48135
4.405	-0.483795
4.408	-0.485141
4.412	-0.486545
4.415	-0.486939
4.418	-0.486149
4.422	-0.488347
4.425	-0.492681
4.428	-0.495533
4.432	-0.497869
4.435	-0.499509
4.438	-0.500525
4.442	-0.501927
4.445	-0.502977
4.448	-0.503484
4.452	-0.504576
4.455	-0.506234
4.458	-0.510562
4.462	-0.515954
4.465	-0.519945
4.468	-0.523171
4.472	-0.525803
4.475	-0.526921
4.478	-0.527449
4.482	-0.527264
4.485	-0.526795
4.488	-0.528471
4.491	-0.531559
4.495	-0.533585
4.498	-0.533639
4.501	-0.53387
4.505	-0.532389
4.508	-0.529362
4.511	-0.527269
4.515	-0.52665
4.518	-0.527519
4.521	-0.529478
4.525	-0.532435
4.528	-0.534673
4.531	-0.53532
4.535	-0.534811
4.538	-0.533781
4.541	-0.529876
4.545	-0.524933
4.548	-0.522283
4.551	-0.521091
4.555	-0.520002
4.558	-0.519364
4.561	-0.517747
4.565	-0.515737
4.568	-0.515609
4.571	-0.515762
4.575	-0.515383
4.578	-0.515345
4.581	-0.515421
4.585	-0.513872
4.588	-0.511322
4.591	-0.512136
4.595	-0.515278
4.598	-0.516213
4.601	-0.514847
4.605	-0.514284
4.608	-0.514123
4.611	-0.513754
4.615	-0.514404
4.618	-0.515935
4.621	-0.517392
4.625	-0.518988
4.628	-0.520847
4.631	-0.522047
4.635	-0.522775
4.638	-0.523952
4.641	-0.526802
4.645	-0.532685
4.648	-0.538813
4.651	-0.540225
4.655	-0.538769
4.658	-0.539302
4.661	-0.541319
4.665	-0.543138
4.668	-0.545593
4.671	-0.548452
4.675	-0.548598
4.678	-0.548674
4.681	-0.553312
4.685	-0.559653
4.688	-0.56153
4.691	-0.56024
4.695	-0.559147
4.698	-0.558453
4.701	-0.559141
4.705	-0.56153
4.708	-0.563929
4.711	-0.565076
4.715	-0.565649
4.718	-0.566136
4.721	-0.566662
4.725	-0.566428
4.728	-0.564653
4.731	-0.563755
4.735	-0.566109
4.738	-0.568507
4.741	-0.567313
4.745	-0.565031
4.748	-0.564441
4.751	-0.564683
4.755	-0.564616
4.758	-0.564375
4.761	-0.565423
4.764	-0.566037
4.768	-0.56564
4.771	-0.567259
4.774	-0.571109
4.778	-0.576476
4.781	-0.581789
4.784	-0.582263
4.788	-0.579656
4.791	-0.580017
4.794	-0.582954
4.798	-0.585643
4.801	-0.587847
4.804	-0.590341
4.808	-0.592822
4.811	-0.594473
4.814	-0.593586
4.818	-0.591567
4.821	-0.592475
4.824	-0.595898
4.828	-0.599361
4.831	-0.60169
4.834	-0.602984
4.838	-0.603991
4.841	-0.605794
4.844	-0.606606
4.848	-0.606932
4.851	-0.612204
4.854	-0.62105
4.858	-0.629022
4.861	-0.634689
4.864	-0.635821
4.868	-0.636879
4.871	-0.639418
4.874	-0.639463
4.878	-0.637361
4.881	-0.634938
4.884	-0.633367
4.888	-0.634252
4.891	-0.636081
4.894	-0.636603
4.898	-0.637947
4.901	-0.639522
4.904	-0.638769
4.908	-0.63749
4.911	-0.637271
4.914	-0.637397
4.918	-0.637885
4.921	-0.638978
4.924	-0.6398
4.928	-0.639378
4.931	-0.637339
4.934	-0.631497
4.938	-0.622608
4.941	-0.613202
4.944	-0.605432
4.948	-0.604329
4.951	-0.607759
4.954	-0.610167
4.958	-0.61138
4.961	-0.611411
4.964	-0.611295
4.968	-0.612225
4.971	-0.611633
4.974	-0.608528
4.978	-0.60575
4.981	-0.603988
4.984	-0.603333
4.988	-0.60369
4.991	-0.604684
4.994	-0.605464
4.998	-0.606001
5.001	-0.606788
5.004	-0.607777
5.008	-0.608664
5.011	-0.610912
5.014	-0.616063
5.018	-0.62133
5.021	-0.62351
5.024	-0.624313
5.028	-0.624357
5.031	-0.622089
5.034	-0.618703
5.037	-0.616557
5.041	-0.615007
5.044	-0.614296
5.047	-0.614566
5.051	-0.613972
5.054	-0.612498
5.057	-0.613287
5.061	-0.616602
5.064	-0.620016
5.067	-0.622791
5.071	-0.624459
5.074	-0.624101
5.077	-0.623207
5.081	-0.623408
5.084	-0.623892
5.087	-0.623377
5.091	-0.62213
5.094	-0.619643
5.097	-0.614708
5.101	-0.610272
5.104	-0.610329
5.107	-0.612123
5.111	-0.611934
5.114	-0.610756
5.117	-0.610231
5.121	-0.61023
5.124	-0.610295
5.127	-0.610656
5.131	-0.612619
5.134	-0.615922
5.137	-0.619323
5.141	-0.621513
5.144	-0.622812
5.147	-0.624771
5.151	-0.627058
5.154	-0.629287
5.157	-0.631874
5.161	-0.634358
5.164	-0.63578
5.167	-0.636492
5.171	-0.637656
5.174	-0.639294
5.177	-0.64066
5.181	-0.64215
5.184	-0.644769
5.187	-0.647976
5.191	-0.653044
5.194	-0.660718
5.197	-0.666939
5.201	-0.669806
5.204	-0.671873
5.207	-0.675236
5.211	-0.679616
5.214	-0.683376
5.217	-0.685954
5.221	-0.685647
5.224	-0.682716
5.227	-0.680301
5.231	-0.678277
5.234	-0.67599
5.237	-0.674032
5.241	-0.672512
5.244	-0.670928
5.247	-0.669336
5.251	-0.668419
5.254	-0.668201
5.257	-0.670987
5.261	-0.676971
5.264	-0.681143
5.267	-0.681612
5.271	-0.679481
5.274	-0.674935
5.277	-0.669058
5.281	-0.666216
5.284	-0.667191
5.287	-0.668726
5.291	-0.669192
5.294	-0.668941
5.297	-0.667972
5.301	-0.666812
5.304	-0.66859
5.307	-0.672778
5.31	-0.67529
5.314	-0.676169
5.317	-0.677088
5.32	-0.678369
5.324	-0.679761
5.327	-0.681053
5.33	-0.682787
5.334	-0.685186
5.337	-0.687535
5.34	-0.686749
5.344	-0.682504
5.347	-0.680147
5.35	-0.680303
5.354	-0.681991
5.357	-0.685512
5.36	-0.688126
5.364	-0.687862
5.367	-0.686614
5.37	-0.686471
5.374	-0.686933
5.377	-0.686723
5.38	-0.685953
5.384	-0.685773
5.387	-0.686121
5.39	-0.685346
5.394	-0.683751
5.397	-0.682819
5.4	-0.682354
5.404	-0.682323
5.407	-0.682929
5.41	-0.684147
5.414	-0.68553
5.417	-0.686619
5.42	-0.686111
5.424	-0.684034
5.427	-0.682993
5.43	-0.683427
5.434	-0.683887
5.437	-0.683717
5.44	-0.68231
5.444	-0.679821
5.447	-0.677693
5.45	-0.679308
5.454	-0.684307
5.457	-0.687776
5.46	-0.690319
5.464	-0.693123
5.467	-0.694818
5.47	-0.69516
5.474	-0.696081
5.477	-0.698615
5.48	-0.701425
5.484	-0.703984
5.487	-0.706589
5.49	-0.709215
5.494	-0.71145
5.497	-0.713349
5.5	-0.714819
5.504	-0.718183
5.507	-0.724261
5.51	-0.730948
5.514	-0.736264
5.517	-0.738258
5.52	-0.737479
5.524	-0.737388
5.527	-0.73927
5.53	-0.742722
5.534	-0.742922
5.537	-0.739121
5.54	-0.737632
5.544	-0.737875
5.547	-0.736637
5.55	-0.734284
5.554	-0.732128
5.557	-0.730367
5.56	-0.730356
5.564	-0.732579
5.567	-0.733999
5.57	-0.733795
5.574	-0.732721
5.577	-0.731643
5.58	-0.730314
5.583	-0.728657
5.587	-0.726265
5.59	-0.722775
5.593	-0.717388
5.597	-0.711344
5.6	-0.707944
5.603	-0.707846
5.607	-0.707845
5.61	-0.708619
5.613	-0.711447
5.617	-0.715569
5.62	-0.719795
5.623	-0.723266
5.627	-0.725182
5.63	-0.726495
5.633	-0.729651
5.637	-0.73357
5.64	-0.737339
5.643	-0.738807
5.647	-0.737396
5.65	-0.736856
5.653	-0.737725
5.657	-0.738502
5.66	-0.73861
5.663	-0.739233
5.667	-0.741059
5.67	-0.742566
5.673	-0.743637
5.677	-0.745529
5.68	-0.748593
5.683	-0.751772
5.687	-0.753316
5.69	-0.75341
5.693	-0.753405
5.697	-0.752211
5.7	-0.75027
5.703	-0.749016
5.707	-0.747119
5.71	-0.74659
5.713	-0.748426
5.717	-0.749585
5.72	-0.749858
5.723	-0.750298
5.727	-0.751592
5.73	-0.752922
5.733	-0.753523
5.737	-0.753867
5.74	-0.75445
5.743	-0.756953
5.747	-0.762671
5.75	-0.767628
5.753	-0.770149
5.757	-0.771527
5.76	-0.772368
5.763	-0.771698
5.767	-0.771374
5.77	-0.773621
5.773	-0.777416
5.777	-0.781025
5.78	-0.784375
5.783	-0.788723
5.787	-0.791758
5.79	-0.793097
5.793	-0.793163
5.797	-0.793095
5.8	-0.793072
5.803	-0.792758
5.807	-0.791577
5.81	-0.791064
5.813	-0.792167
5.817	-0.793829
5.82	-0.795321
5.823	-0.796732
5.827	-0.796481
5.83	-0.792044
5.833	-0.786759
5.837	-0.783817
5.84	-0.783161
5.843	-0.783442
5.847	-0.784689
5.85	-0.787338
5.853	-0.789355
5.856	-0.790551
5.86	-0.790796
5.863	-0.79022
5.866	-0.787613
5.87	-0.784036
5.873	-0.780653
5.876	-0.778588
5.88	-0.776889
5.883	-0.77549
5.886	-0.774411
5.89	-0.774474
5.893	-0.774805
5.896	-0.774811
5.9	-0.777007
5.903	-0.78293
5.906	-0.787327
5.91	-0.787632
5.913	-0.788489
5.916	-0.790138
5.92	-0.792001
5.923	-0.792478
5.926	-0.791929
5.93	-0.791497
5.933	-0.790039
5.936	-0.789781
5.94	-0.792794
5.943	-0.795522
5.946	-0.79633
5.95	-0.7972
5.953	-0.798214
5.956	-0.800617
5.96	-0.803074
5.963	-0.806258
5.966	-0.813484
5.97	-0.825204
5.973	-0.833625
5.976	-0.834818
5.98	-0.835265
5.983	-0.834308
5.986	-0.830768
5.99	-0.832026
5.993	-0.838592
5.996	-0.843325
6	-0.845956
6.003	-0.848332
6.006	-0.851127
6.01	-0.854386
6.013	-0.857009
6.016	-0.858831
6.02	-0.859394
6.023	-0.85735
6.026	-0.856344
6.03	-0.857716
6.033	-0.858862
6.036	-0.860088
6.04	-0.861369
6.043	-0.862294
6.046	-0.862712
6.05	-0.860208
6.053	-0.853338
6.056	-0.84972
6.06	-0.853217
6.063	-0.858601
6.066	-0.864664
6.07	-0.867973
6.073	-0.864761
6.076	-0.860658
6.08	-0.85835
6.083	-0.857736
6.086	-0.857946
6.09	-0.859526
6.093	-0.863562
6.096	-0.868432
6.1	-0.871914
6.103	-0.873832
6.106	-0.874914
6.11	-0.874425
6.113	-0.873879
6.116	-0.874097
6.12	-0.874882
6.123	-0.875756
6.126	-0.876952
6.129	-0.878155
6.133	-0.878443
6.136	-0.87886
6.139	-0.879346
6.143	-0.87984
6.146	-0.879103
6.149	-0.875855
6.153	-0.871646
6.156	-0.871344
6.159	-0.873444
6.163	-0.87564
6.166	-0.876905
6.169	-0.877503
6.173	-0.878475
6.176	-0.87773
6.179	-0.875631
6.183	-0.874266
6.186	-0.874286
6.189	-0.874934
6.193	-0.876626
6.196	-0.877077
6.199	-0.876788
6.203	-0.87597
6.206	-0.874945
6.209	-0.874935
6.213	-0.876124
6.216	-0.877067
6.219	-0.877541
6.223	-0.878919
6.226	-0.887319
6.229	-0.895224
6.233	-0.90084
6.236	-0.907868
6.239	-0.91398
6.243	-0.916846
6.246	-0.9186
6.249	-0.919259
6.253	-0.920183
6.256	-0.920009
6.259	-0.918882
6.263	-0.91737
6.266	-0.916514
6.269	-0.917173
6.273	-0.918827
6.276	-0.921445
6.279	-0.926186
6.283	-0.930852
6.286	-0.934701
6.289	-0.938662
6.293	-0.940298
6.296	-0.940393
6.299	-0.940846
6.303	-0.941712
6.306	-0.942133
6.309	-0.935358
6.313	-0.927613
6.316	-0.922056
6.319	-0.918256
6.323	-0.915671
6.326	-0.913925
6.329	-0.913767
6.333	-0.915625
6.336	-0.916438
6.339	-0.916989
6.343	-0.917984
6.346	-0.920075
6.349	-0.922253
6.353	-0.923122
6.356	-0.923142
6.359	-0.923896
6.363	-0.923829
6.366	-0.925318
6.369	-0.928241
6.373	-0.929515
6.376	-0.930684
6.379	-0.93389
6.383	-0.94079
6.386	-0.947331
6.389	-0.951731
6.393	-0.955468
6.396	-0.957188
6.399	-0.959276
6.402	-0.961271
6.406	-0.962668
6.409	-0.964804
6.412	-0.966951
6.416	-0.968925
6.419	-0.971467
6.422	-0.974495
6.426	-0.976737
6.429	-0.978686
6.432	-0.981698
6.436	-0.984808
6.439	-0.987743
6.442	-0.989015
6.446	-0.989465
6.449	-0.987849
6.452	-0.986362
6.456	-0.987508
6.459	-0.990193
6.462	-0.990839
6.466	-0.987472
6.469	-0.984405
6.472	-0.983108
6.476	-0.984535
6.479	-0.990355
6.482	-0.994779
6.486	-0.996094
6.489	-0.997555
6.492	-0.999233
6.496	-0.999897
6.499	-0.999155
6.502	-0.998887
6.506	-1.00096
6.509	-1.0044
6.512	-1.00672
6.516	-1.00682
6.519	-1.00697
6.522	-1.00795
6.526	-1.00874
6.529	-1.0078
6.532	-1.00802
6.536	-1.0105
6.539	-1.01256
6.542	-1.01434
6.546	-1.01601
6.549	-1.01756
6.552	-1.01887
6.556	-1.02021
6.559	-1.01962
6.562	-1.01706
6.566	-1.01637
6.569	-1.01876
6.572	-1.01983
6.576	-1.01956
6.579	-1.02175
6.582	-1.02742
6.586	-1.03198
6.589	-1.03215
6.592	-1.03145
6.596	-1.03212
6.599	-1.03386
6.602	-1.03641
6.606	-1.03823
6.609	-1.03957
6.612	-1.04325
6.616	-1.04733
6.619	-1.04913
6.622	-1.05012
6.626	-1.05075
6.629	-1.05172
6.632	-1.05378
6.636	-1.05595
6.639	-1.05729
6.642	-1.05786
[truncated: 34,767 more rows]

## Sheet: Fig.3g
Source Data for size-exclusion chromatography of Fig. 3g
Chrom.1
UV 1_280
ml	mAU
0.001	1.52016
0.004	2.15035
0.007	2.57477
0.011	2.96933
0.014	0.144087
0.017	0.236234
0.021	0.26355
0.024	0.0955899
0.027	-0.219558
0.031	-0.539606
0.034	-0.865379
0.037	-1.19304
0.041	-1.52267
0.044	-1.84793
0.047	-2.17458
0.051	-2.50823
0.054	-2.84674
0.057	-3.19261
0.061	-3.53592
0.064	-3.88818
0.067	-4.24219
0.07	-4.5974
0.074	-4.95397
0.077	-5.31382
0.08	-5.67908
0.084	-6.047
0.087	-6.41543
0.09	-6.72835
0.094	-6.84716
0.097	-6.95652
0.1	-7.02195
0.104	-7.07247
0.107	-7.10855
0.11	-7.1364
0.114	-7.15813
0.117	-7.17364
0.12	-7.18682
0.124	-7.19349
0.127	-7.20399
0.13	-7.21922
0.134	-7.23257
0.137	-7.2408
0.14	-7.24834
0.144	-7.25656
0.147	-7.26464
0.15	-7.273
0.154	-7.2804
0.157	-7.28639
0.16	-7.29152
0.164	-7.2968
0.167	-7.30013
0.17	-7.30376
0.174	-7.31021
0.177	-7.31651
0.18	-7.31777
0.184	-7.31658
0.187	-7.31853
0.19	-7.32322
0.194	-7.32693
0.197	-7.33064
0.2	-7.33441
0.204	-7.33817
0.207	-7.3415
0.21	-7.34223
0.214	-7.34102
0.217	-7.34381
0.22	-7.34957
0.224	-7.35363
0.227	-7.35585
0.23	-7.35733
0.234	-7.35731
0.237	-7.3572
0.24	-7.35839
0.244	-7.36069
0.247	-7.36313
0.25	-7.3642
0.254	-7.36421
0.257	-7.36288
0.26	-7.36167
0.264	-7.36293
0.267	-7.36444
0.27	-7.36431
0.274	-7.36374
0.277	-7.36478
0.28	-7.36693
0.284	-7.36947
0.287	-7.37165
0.29	-7.37258
0.294	-7.37305
0.297	-7.3757
0.3	-7.37706
0.304	-7.37758
0.307	-7.37897
0.31	-7.38094
0.314	-7.3829
0.317	-7.38562
0.32	-7.38947
0.324	-7.39319
0.327	-7.39547
0.33	-7.39641
0.334	-7.39719
0.337	-7.39855
0.34	-7.40067
0.344	-7.40391
0.347	-7.40757
0.35	-7.41141
0.353	-7.41438
0.357	-7.41484
0.36	-7.41488
0.363	-7.41588
0.367	-7.41688
0.37	-7.41778
0.373	-7.41947
0.377	-7.42077
0.38	-7.41909
0.383	-7.41691
0.387	-7.41958
0.39	-7.42302
0.393	-7.42697
0.397	-7.43138
0.4	-7.43411
0.403	-7.43461
0.407	-7.43374
0.41	-7.43189
0.413	-7.43113
0.417	-7.43316
0.42	-7.43513
0.423	-7.43535
0.427	-7.43466
0.43	-7.43356
0.433	-7.4318
0.437	-7.43114
0.44	-7.43372
0.443	-7.43594
0.447	-7.43599
0.45	-7.43523
0.453	-7.43204
0.457	-7.42917
0.46	-7.4268
0.463	-7.42456
0.467	-7.41819
0.47	-7.40531
0.473	-7.39086
0.477	-7.3743
0.48	-7.35818
0.483	-7.34444
0.487	-7.33156
0.49	-7.3179
0.493	-7.30621
0.497	-7.29254
0.5	-7.27602
0.503	-7.2603
0.507	-7.2462
0.51	-7.23145
0.513	-7.21558
0.517	-7.20063
0.52	-7.18941
0.523	-7.17718
0.527	-7.16426
0.53	-7.15199
0.533	-7.13713
0.537	-7.12364
0.54	-7.1117
0.543	-7.10205
0.547	-7.09219
0.55	-7.0848
0.553	-7.07967
0.557	-7.07503
0.56	-7.07224
0.563	-7.06861
0.567	-7.06367
0.57	-7.05793
0.573	-7.05344
0.577	-7.04922
0.58	-7.04718
0.583	-7.04576
0.587	-7.04892
0.59	-7.05171
0.593	-7.05187
0.597	-7.05158
0.6	-7.05115
0.603	-7.04667
0.607	-7.04222
0.61	-7.03882
0.613	-7.03575
0.617	-7.03536
0.62	-7.03646
0.623	-7.03661
0.626	-7.03449
0.63	-7.03578
0.633	-7.04016
0.636	-7.04254
0.64	-7.0424
0.643	-7.04244
0.646	-7.04337
0.65	-7.04469
0.653	-7.04862
0.656	-7.0542
0.66	-7.05915
0.663	-7.0629
0.666	-7.06615
0.67	-7.06315
0.673	-7.05982
0.676	-7.05942
0.68	-7.06086
0.683	-7.061
0.686	-7.06037
0.69	-7.06135
0.693	-7.06325
0.696	-7.06605
0.7	-7.07013
0.703	-7.07475
0.706	-7.08138
0.71	-7.08783
0.713	-7.08573
0.716	-7.08144
0.72	-7.07972
0.723	-7.08178
0.726	-7.08373
0.73	-7.08529
0.733	-7.0878
0.736	-7.09004
0.74	-7.09166
0.743	-7.092
0.746	-7.09266
0.75	-7.09451
0.753	-7.09713
0.756	-7.10029
0.76	-7.10433
0.763	-7.11064
0.766	-7.11996
0.77	-7.12888
0.773	-7.13467
0.776	-7.13938
0.78	-7.1402
0.783	-7.1399
0.786	-7.13812
0.79	-7.1337
0.793	-7.1303
0.796	-7.13282
0.8	-7.13487
0.803	-7.13551
0.806	-7.13659
0.81	-7.14004
0.813	-7.14364
0.816	-7.14591
0.82	-7.14675
0.823	-7.14746
0.826	-7.14977
0.83	-7.1518
0.833	-7.15282
0.836	-7.15406
0.84	-7.15524
0.843	-7.15639
0.846	-7.15595
0.85	-7.15323
0.853	-7.14994
0.856	-7.14816
0.86	-7.14822
0.863	-7.15165
0.866	-7.15501
0.87	-7.15903
0.873	-7.16392
0.876	-7.16886
0.88	-7.17316
0.883	-7.17802
0.886	-7.1837
0.89	-7.18644
0.893	-7.18677
0.896	-7.18898
0.899	-7.19219
0.903	-7.19363
0.906	-7.19418
0.909	-7.19564
0.913	-7.19872
0.916	-7.20192
0.919	-7.20452
0.923	-7.20664
0.926	-7.21037
0.929	-7.21366
0.933	-7.21807
0.936	-7.22391
0.939	-7.22843
0.943	-7.22985
0.946	-7.23051
0.949	-7.23102
0.953	-7.23167
0.956	-7.23146
0.959	-7.23018
0.963	-7.2285
0.966	-7.22663
0.969	-7.22506
0.973	-7.22599
0.976	-7.22765
0.979	-7.2282
0.983	-7.22855
0.986	-7.23277
0.989	-7.23851
0.993	-7.24591
0.996	-7.25249
0.999	-7.25593
1.003	-7.25779
1.006	-7.25907
1.009	-7.25799
1.013	-7.25691
1.016	-7.25592
1.019	-7.25454
1.023	-7.25475
1.026	-7.25646
1.029	-7.25696
1.033	-7.25727
1.036	-7.25758
1.039	-7.25809
1.043	-7.2586
1.046	-7.25937
1.049	-7.26025
1.053	-7.26819
1.056	-7.27671
1.059	-7.2817
1.063	-7.28479
1.066	-7.28975
1.069	-7.29444
1.073	-7.29863
1.076	-7.29976
1.079	-7.29955
1.083	-7.29916
1.086	-7.30039
1.089	-7.30197
1.093	-7.30408
1.096	-7.30497
1.099	-7.30417
1.103	-7.30244
1.106	-7.29979
1.109	-7.29734
1.113	-7.29697
1.116	-7.29754
1.119	-7.29991
1.123	-7.30252
1.126	-7.30878
1.129	-7.3159
1.133	-7.3203
1.136	-7.31612
1.139	-7.31053
1.143	-7.30764
1.146	-7.30579
1.149	-7.30143
1.153	-7.29513
1.156	-7.28924
1.159	-7.28408
1.163	-7.27951
1.166	-7.27799
1.169	-7.27698
1.172	-7.27635
1.176	-7.27588
1.179	-7.2766
1.182	-7.27769
1.186	-7.27895
1.189	-7.28084
1.192	-7.2843
1.196	-7.28746
1.199	-7.28945
1.202	-7.28933
1.206	-7.28771
1.209	-7.28139
1.212	-7.27415
1.216	-7.27003
1.219	-7.2679
1.222	-7.26772
1.226	-7.26801
1.229	-7.26884
1.232	-7.27008
1.236	-7.27133
1.239	-7.27233
1.242	-7.27341
1.246	-7.27484
1.249	-7.27623
1.252	-7.27713
1.256	-7.27802
1.259	-7.28148
1.262	-7.28527
1.266	-7.28775
1.269	-7.29027
1.272	-7.29282
1.276	-7.29362
1.279	-7.29438
1.282	-7.29651
1.286	-7.29899
1.289	-7.30174
1.292	-7.30543
1.296	-7.30823
1.299	-7.31034
1.302	-7.3135
1.306	-7.3159
1.309	-7.31745
1.312	-7.31799
1.316	-7.31909
1.319	-7.32224
1.322	-7.32564
1.326	-7.32567
1.329	-7.32489
1.332	-7.32868
1.336	-7.33467
1.339	-7.33796
1.342	-7.33612
1.346	-7.33372
1.349	-7.33332
1.352	-7.33353
1.356	-7.33292
1.359	-7.33212
1.362	-7.33234
1.366	-7.33245
1.369	-7.33269
1.372	-7.33387
1.376	-7.33481
1.379	-7.33593
1.382	-7.33705
1.386	-7.33639
1.389	-7.33491
1.392	-7.33565
1.396	-7.33747
1.399	-7.33754
1.402	-7.33519
1.406	-7.33264
1.409	-7.33336
1.412	-7.33464
1.416	-7.33117
1.419	-7.32579
1.422	-7.32398
1.426	-7.32504
1.429	-7.32576
1.432	-7.32565
1.436	-7.3249
1.439	-7.3247
1.442	-7.32472
1.445	-7.32353
1.449	-7.32165
1.452	-7.31918
1.455	-7.3166
1.459	-7.31549
1.462	-7.31538
1.465	-7.31514
1.469	-7.31508
1.472	-7.31585
1.475	-7.31564
1.479	-7.31462
1.482	-7.31402
1.485	-7.31372
1.489	-7.31307
1.492	-7.31218
1.495	-7.31046
1.499	-7.30893
1.502	-7.30819
1.505	-7.30691
1.509	-7.30541
1.512	-7.30441
1.515	-7.30336
1.519	-7.30199
1.522	-7.30077
1.525	-7.30049
1.529	-7.30049
1.532	-7.30114
1.535	-7.30258
1.539	-7.3047
1.542	-7.30649
1.545	-7.30743
1.549	-7.30727
1.552	-7.30701
1.555	-7.30663
1.559	-7.30576
1.562	-7.30412
1.565	-7.3027
1.569	-7.3034
1.572	-7.30568
1.575	-7.30727
1.579	-7.30861
1.582	-7.30999
1.585	-7.31058
1.589	-7.31059
1.592	-7.30989
1.595	-7.30894
1.599	-7.309
1.602	-7.31045
1.605	-7.31259
1.609	-7.31426
1.612	-7.31618
1.615	-7.31877
1.619	-7.32162
1.622	-7.32547
1.625	-7.32927
1.629	-7.33176
1.632	-7.33453
1.635	-7.3371
1.639	-7.33843
1.642	-7.34012
1.645	-7.34493
1.649	-7.35089
1.652	-7.35383
1.655	-7.3549
1.659	-7.3556
1.662	-7.35696
1.665	-7.35903
1.669	-7.3616
1.672	-7.36382
1.675	-7.36536
1.679	-7.36669
1.682	-7.36725
1.685	-7.36721
1.689	-7.36818
1.692	-7.36953
1.695	-7.36932
1.699	-7.3671
1.702	-7.36428
1.705	-7.36007
1.709	-7.35514
1.712	-7.35161
1.715	-7.34919
1.718	-7.34769
1.722	-7.34689
1.725	-7.34681
1.728	-7.34541
1.732	-7.34254
1.735	-7.34011
1.738	-7.33769
1.742	-7.33574
1.745	-7.33419
1.748	-7.33188
1.752	-7.32904
1.755	-7.32803
1.758	-7.32889
1.762	-7.32941
1.765	-7.32951
1.768	-7.32948
1.772	-7.32794
1.775	-7.3266
1.778	-7.32802
1.782	-7.33058
1.785	-7.33154
1.788	-7.33159
1.792	-7.33273
1.795	-7.33473
1.798	-7.33603
1.802	-7.3365
1.805	-7.33705
1.808	-7.33666
1.812	-7.33506
1.815	-7.33326
1.818	-7.33197
1.822	-7.33169
1.825	-7.33216
1.828	-7.33313
1.832	-7.33464
1.835	-7.33562
1.838	-7.33473
1.842	-7.33391
1.845	-7.33497
1.848	-7.33608
1.852	-7.33565
1.855	-7.33483
1.858	-7.33408
1.862	-7.33202
1.865	-7.33101
1.868	-7.33246
1.872	-7.33514
1.875	-7.33726
1.878	-7.339
1.882	-7.34161
1.885	-7.34448
1.888	-7.34605
1.892	-7.34685
1.895	-7.34992
1.898	-7.35497
1.902	-7.35805
1.905	-7.35881
1.908	-7.35986
1.912	-7.362
1.915	-7.36396
1.918	-7.365
1.922	-7.36586
1.925	-7.36622
1.928	-7.36564
1.932	-7.36844
1.935	-7.3749
1.938	-7.38043
1.942	-7.38289
1.945	-7.38362
1.948	-7.38195
1.952	-7.37923
1.955	-7.37755
1.958	-7.37625
1.962	-7.37523
1.965	-7.37439
1.968	-7.37239
1.972	-7.37017
1.975	-7.36918
1.978	-7.36764
1.982	-7.36499
1.985	-7.36352
1.988	-7.3634
1.991	-7.36232
1.995	-7.35971
1.998	-7.3575
2.001	-7.35704
2.005	-7.35776
2.008	-7.35864
2.011	-7.35909
2.015	-7.35625
2.018	-7.35081
2.021	-7.34637
2.025	-7.34395
2.028	-7.3438
2.031	-7.34548
2.035	-7.34694
2.038	-7.34658
2.041	-7.34563
2.045	-7.34459
2.048	-7.34409
2.051	-7.34634
2.055	-7.34992
2.058	-7.35088
2.061	-7.3494
2.065	-7.34758
2.068	-7.34656
2.071	-7.34656
2.075	-7.34743
2.078	-7.34884
2.081	-7.35013
2.085	-7.35133
2.088	-7.35235
2.091	-7.35303
2.095	-7.35383
2.098	-7.35506
2.101	-7.3561
2.105	-7.3571
2.108	-7.35943
2.111	-7.3621
2.115	-7.36326
2.118	-7.36304
2.121	-7.36261
2.125	-7.36235
2.128	-7.36202
2.131	-7.36131
2.135	-7.35961
2.138	-7.3575
2.141	-7.35694
2.145	-7.35741
2.148	-7.35795
2.151	-7.35945
2.155	-7.36257
2.158	-7.36601
2.161	-7.36678
2.165	-7.36542
2.168	-7.36406
2.171	-7.36264
2.175	-7.36162
2.178	-7.36133
2.181	-7.36118
2.185	-7.36137
2.188	-7.36224
2.191	-7.36298
2.195	-7.36296
2.198	-7.36316
2.201	-7.36472
2.205	-7.36648
2.208	-7.36732
2.211	-7.36796
2.215	-7.36857
2.218	-7.36884
2.221	-7.36904
2.225	-7.36936
2.228	-7.36965
2.231	-7.36996
2.235	-7.36973
2.238	-7.36773
2.241	-7.36471
2.245	-7.36373
2.248	-7.3643
2.251	-7.36412
2.255	-7.36375
2.258	-7.3642
2.261	-7.36505
2.264	-7.36545
2.268	-7.3657
2.271	-7.36573
2.274	-7.36468
2.278	-7.36257
2.281	-7.36034
2.284	-7.35851
2.288	-7.35798
2.291	-7.35854
2.294	-7.35864
2.298	-7.35801
2.301	-7.3585
2.304	-7.36071
2.308	-7.36237
2.311	-7.36281
2.314	-7.36274
2.318	-7.36197
2.321	-7.36091
2.324	-7.36079
2.328	-7.36156
2.331	-7.36364
2.334	-7.36726
2.338	-7.37012
2.341	-7.3706
2.344	-7.36983
2.348	-7.36954
2.351	-7.36966
2.354	-7.36977
2.358	-7.36989
2.361	-7.3703
2.364	-7.37127
2.368	-7.37187
2.371	-7.37112
2.374	-7.36926
2.378	-7.36704
2.381	-7.36558
2.384	-7.3641
2.388	-7.36196
2.391	-7.36138
2.394	-7.36259
2.398	-7.36299
2.401	-7.36242
2.404	-7.36373
2.408	-7.36675
2.411	-7.36891
2.414	-7.369
2.418	-7.36802
2.421	-7.36911
2.424	-7.37211
2.428	-7.37381
2.431	-7.37388
2.434	-7.37366
2.438	-7.37316
2.441	-7.3733
2.444	-7.37458
2.448	-7.37592
2.451	-7.37678
2.454	-7.37805
2.458	-7.38166
2.461	-7.38749
2.464	-7.39173
2.468	-7.39359
2.471	-7.39461
2.474	-7.39463
2.478	-7.39414
2.481	-7.39497
2.484	-7.39727
2.488	-7.39798
2.491	-7.39627
2.494	-7.39489
2.498	-7.39481
2.501	-7.39543
2.504	-7.39573
2.508	-7.39411
2.511	-7.39158
2.514	-7.39004
2.518	-7.38966
2.521	-7.39019
2.524	-7.39007
2.528	-7.38867
2.531	-7.38765
2.534	-7.38819
2.537	-7.38861
2.541	-7.38676
2.544	-7.38388
2.547	-7.38379
2.551	-7.38569
2.554	-7.38669
2.557	-7.38695
2.561	-7.38668
2.564	-7.38572
2.567	-7.38577
2.571	-7.38719
2.574	-7.38797
2.577	-7.38744
2.581	-7.38638
2.584	-7.38467
2.587	-7.38202
2.591	-7.38087
2.594	-7.38271
2.597	-7.38503
2.601	-7.38624
2.604	-7.38698
2.607	-7.38809
2.611	-7.38924
2.614	-7.38952
2.617	-7.38901
2.621	-7.3894
2.624	-7.39087
2.627	-7.39196
2.631	-7.39164
2.634	-7.39055
2.637	-7.39026
2.641	-7.39063
2.644	-7.39083
2.647	-7.39179
2.651	-7.39283
2.654	-7.39292
2.657	-7.39252
2.661	-7.39229
2.664	-7.39218
2.667	-7.39159
2.671	-7.39186
2.674	-7.39339
2.677	-7.39427
2.681	-7.39425
2.684	-7.394
2.687	-7.39405
2.691	-7.39431
2.694	-7.39674
2.697	-7.40298
2.701	-7.40754
2.704	-7.40787
2.707	-7.40684
2.711	-7.40575
2.714	-7.40464
2.717	-7.40424
2.721	-7.40442
2.724	-7.40426
2.727	-7.40406
2.731	-7.40367
2.734	-7.40185
2.737	-7.39993
2.741	-7.39992
2.744	-7.40134
2.747	-7.4032
2.751	-7.4061
2.754	-7.40991
2.757	-7.41363
2.761	-7.41552
2.764	-7.41539
2.767	-7.41591
2.771	-7.41634
2.774	-7.41613
2.777	-7.41335
2.781	-7.40678
2.784	-7.40163
2.787	-7.40007
2.791	-7.40048
2.794	-7.40245
2.797	-7.40381
2.801	-7.4037
2.804	-7.40433
2.807	-7.40847
2.81	-7.41311
2.814	-7.41457
2.817	-7.41454
2.82	-7.41406
2.824	-7.41278
2.827	-7.41299
2.83	-7.41573
2.834	-7.41774
2.837	-7.41747
2.84	-7.41541
2.844	-7.41515
2.847	-7.41838
2.85	-7.4225
2.854	-7.42656
2.857	-7.42948
2.86	-7.43147
2.864	-7.43241
2.867	-7.43152
2.87	-7.43103
2.874	-7.43
2.877	-7.42723
2.88	-7.42487
2.884	-7.42373
2.887	-7.4225
2.89	-7.41901
2.894	-7.41563
2.897	-7.41549
2.9	-7.41632
2.904	-7.41453
2.907	-7.41308
2.91	-7.41151
2.914	-7.40745
2.917	-7.40366
2.92	-7.40061
2.924	-7.3982
2.927	-7.39644
2.93	-7.39483
2.934	-7.39304
2.937	-7.39169
2.94	-7.39353
2.944	-7.39618
2.947	-7.39745
2.95	-7.39978
2.954	-7.40193
2.957	-7.40343
2.96	-7.40417
2.964	-7.40369
2.967	-7.40338
2.97	-7.40329
2.974	-7.40339
2.977	-7.40633
2.98	-7.4102
2.984	-7.41484
2.987	-7.42165
2.99	-7.42629
2.994	-7.42765
2.997	-7.42876
3	-7.4301
3.004	-7.43114
3.007	-7.43121
3.01	-7.43051
3.014	-7.42946
3.017	-7.42759
3.02	-7.42506
3.024	-7.42054
3.027	-7.41654
3.03	-7.41522
3.034	-7.41542
3.037	-7.41643
3.04	-7.41741
3.044	-7.41889
3.047	-7.42183
3.05	-7.42553
3.054	-7.42852
3.057	-7.42918
3.06	-7.425
3.064	-7.41988
3.067	-7.41467
3.07	-7.41012
3.074	-7.4078
3.077	-7.40774
3.08	-7.40858
3.083	-7.4099
3.087	-7.41176
3.09	-7.41441
3.093	-7.41625
3.097	-7.41629
3.1	-7.41603
3.103	-7.4149
3.107	-7.41374
3.11	-7.4127
3.113	-7.41181
3.117	-7.41087
3.12	-7.40978
3.123	-7.41221
3.127	-7.41896
3.13	-7.42359
3.133	-7.422
3.137	-7.4197
3.14	-7.41843
3.143	-7.41953
3.147	-7.42116
3.15	-7.4235
3.153	-7.42648
3.157	-7.42951
3.16	-7.43185
3.163	-7.43268
3.167	-7.43282
3.17	-7.43277
3.173	-7.43198
3.177	-7.4308
3.18	-7.43112
3.183	-7.4313
3.187	-7.43216
3.19	-7.43293
3.193	-7.43355
3.197	-7.43467
3.2	-7.43665
3.203	-7.43727
3.207	-7.43213
3.21	-7.42323
3.213	-7.41799
3.217	-7.41831
3.22	-7.41912
3.223	-7.4206
3.227	-7.42144
3.23	-7.42096
3.233	-7.42031
3.237	-7.41947
3.24	-7.41774
3.243	-7.41555
3.247	-7.41383
3.25	-7.41275
3.253	-7.41181
3.257	-7.4109
3.26	-7.41093
3.263	-7.41151
3.267	-7.4131
3.27	-7.41516
3.273	-7.41845
3.277	-7.42188
3.28	-7.42466
3.283	-7.42598
3.287	-7.42616
3.29	-7.42742
3.293	-7.42839
3.297	-7.42767
3.3	-7.42657
3.303	-7.42541
3.307	-7.42384
3.31	-7.42208
3.313	-7.42126
3.317	-7.42112
3.32	-7.4209
3.323	-7.42102
3.327	-7.42217
3.33	-7.42338
3.333	-7.42386
3.337	-7.42373
3.34	-7.42258
3.343	-7.42212
3.347	-7.42496
3.35	-7.4283
3.353	-7.42986
3.356	-7.42883
3.36	-7.4274
3.363	-7.4255
3.366	-7.42391
3.37	-7.424
3.373	-7.42543
3.376	-7.42659
3.38	-7.42751
3.383	-7.42792
3.386	-7.42797
3.39	-7.42999
3.393	-7.43455
3.396	-7.43764
3.4	-7.4368
3.403	-7.43541
3.406	-7.43377
3.41	-7.43207
3.413	-7.43187
3.416	-7.43211
3.42	-7.43357
3.423	-7.43657
3.426	-7.4375
3.43	-7.43293
3.433	-7.42765
3.436	-7.42515
3.44	-7.4238
3.443	-7.42098
3.446	-7.41892
3.45	-7.41864
3.453	-7.41881
3.456	-7.41839
3.46	-7.41787
3.463	-7.41866
3.466	-7.42172
3.47	-7.42511
3.473	-7.42769
3.476	-7.42784
3.48	-7.42488
3.483	-7.42497
3.486	-7.4265
3.49	-7.42859
3.493	-7.43124
3.496	-7.43277
3.5	-7.43293
3.503	-7.43051
3.506	-7.42768
3.51	-7.42627
3.513	-7.42694
3.516	-7.4275
3.52	-7.42676
3.523	-7.42587
3.526	-7.42674
3.53	-7.42809
3.533	-7.42809
3.536	-7.42691
3.54	-7.42485
3.543	-7.42336
3.546	-7.42188
3.55	-7.41849
3.553	-7.41481
3.556	-7.41001
3.56	-7.40524
3.563	-7.40498
3.566	-7.40564
3.57	-7.40607
3.573	-7.40562
3.576	-7.40325
3.58	-7.40042
3.583	-7.39846
3.586	-7.3981
3.59	-7.39833
3.593	-7.39919
3.596	-7.40228
3.6	-7.40718
3.603	-7.41076
3.606	-7.41209
3.61	-7.4138
3.613	-7.41632
3.616	-7.4182
3.62	-7.41879
3.623	-7.42076
3.626	-7.4231
3.629	-7.42457
3.633	-7.42828
3.636	-7.43449
3.639	-7.43971
3.643	-7.4428
3.646	-7.44602
3.649	-7.4472
3.653	-7.44706
3.656	-7.44662
3.659	-7.44743
3.663	-7.44996
3.666	-7.4537
3.669	-7.45675
3.673	-7.45831
3.676	-7.45911
3.679	-7.45563
3.683	-7.45006
3.686	-7.44843
3.689	-7.44964
3.693	-7.45069
3.696	-7.45041
3.699	-7.45196
3.703	-7.45677
3.706	-7.46255
3.709	-7.46895
3.713	-7.47452
3.716	-7.47519
3.719	-7.47314
3.723	-7.46783
3.726	-7.46497
3.729	-7.46335
3.733	-7.46338
3.736	-7.46245
3.739	-7.46136
3.743	-7.46178
3.746	-7.46303
3.749	-7.46292
3.753	-7.46228
3.756	-7.46258
3.759	-7.4617
3.763	-7.46277
3.766	-7.46658
3.769	-7.46857
3.773	-7.46901
3.776	-7.46825
3.779	-7.46784
3.783	-7.46656
3.786	-7.46374
3.789	-7.45942
3.793	-7.4539
3.796	-7.44853
3.799	-7.44581
3.803	-7.44404
3.806	-7.44698
3.809	-7.44886
3.813	-7.44808
3.816	-7.44742
3.819	-7.44933
3.823	-7.452
3.826	-7.45226
3.829	-7.44989
3.833	-7.44794
3.836	-7.44726
3.839	-7.44812
3.843	-7.45138
3.846	-7.45344
3.849	-7.45077
3.853	-7.44714
3.856	-7.44496
3.859	-7.44392
3.863	-7.44342
3.866	-7.44203
3.869	-7.44051
3.873	-7.43971
3.876	-7.43882
3.879	-7.43813
3.883	-7.43749
3.886	-7.43596
3.889	-7.4341
3.893	-7.43494
3.896	-7.43738
3.899	-7.43867
3.902	-7.43832
3.906	-7.43765
3.909	-7.43782
3.912	-7.43723
3.916	-7.43549
3.919	-7.43393
3.922	-7.43178
3.926	-7.42911
3.929	-7.43361
3.932	-7.44031
3.936	-7.44207
3.939	-7.44268
3.942	-7.44399
3.946	-7.44488
3.949	-7.44649
3.952	-7.44927
3.956	-7.45231
3.959	-7.45615
3.962	-7.46015
3.966	-7.4634
3.969	-7.4665
3.972	-7.46839
3.976	-7.46818
3.979	-7.46732
3.982	-7.46645
3.986	-7.46565
3.989	-7.46517
3.992	-7.46479
3.996	-7.46407
3.999	-7.46425
4.002	-7.46623
4.006	-7.46796
4.009	-7.46799
4.012	-7.46116
4.016	-7.45405
4.019	-7.45211
4.022	-7.4514
4.026	-7.45013
4.029	-7.44842
4.032	-7.44679
4.036	-7.44432
4.039	-7.441
4.042	-7.43673
4.046	-7.43514
4.049	-7.43675
4.052	-7.43845
4.056	-7.4408
4.059	-7.44354
4.062	-7.44549
4.066	-7.44798
4.069	-7.44815
4.072	-7.44787
4.076	-7.44766
4.079	-7.44852
4.082	-7.45048
4.086	-7.4516
4.089	-7.45153
4.092	-7.45125
4.096	-7.45181
4.099	-7.45186
4.102	-7.45161
4.106	-7.45132
4.109	-7.45091
4.112	-7.45117
4.116	-7.45125
4.119	-7.45169
4.122	-7.45365
4.126	-7.45574
4.129	-7.45299
4.132	-7.44759
4.136	-7.44379
4.139	-7.44093
4.142	-7.43677
4.146	-7.43285
4.149	-7.42965
4.152	-7.43001
4.156	-7.43095
4.159	-7.43121
4.162	-7.43138
4.166	-7.43061
4.169	-7.42874
4.172	-7.4283
4.175	-7.42976
4.179	-7.43017
4.182	-7.42985
4.185	-7.4298
4.189	-7.43044
4.192	-7.43178
4.195	-7.43612
4.199	-7.44034
4.202	-7.44047
4.205	-7.43903
4.209	-7.43808
4.212	-7.43948
4.215	-7.44003
4.219	-7.43759
4.222	-7.43528
4.225	-7.43718
4.229	-7.44053
4.232	-7.44365
4.235	-7.44553
4.239	-7.44604
4.242	-7.44646
4.245	-7.44621
4.249	-7.44512
4.252	-7.44371
4.255	-7.44085
4.259	-7.43761
4.262	-7.43705
4.265	-7.43797
4.269	-7.43975
4.272	-7.44113
4.275	-7.44254
4.279	-7.44075
4.282	-7.43729
4.285	-7.43605
4.289	-7.43538
4.292	-7.43439
4.295	-7.43326
4.299	-7.43416
4.302	-7.43658
4.305	-7.43801
4.309	-7.43671
4.312	-7.43508
4.315	-7.43326
4.319	-7.43124
4.322	-7.4303
4.325	-7.43013
4.329	-7.43081
4.332	-7.43254
4.335	-7.43681
4.339	-7.44202
4.342	-7.44424
4.345	-7.44414
4.349	-7.44414
4.352	-7.4434
4.355	-7.44195
4.359	-7.43926
4.362	-7.43666
4.365	-7.43676
4.369	-7.4385
4.372	-7.43988
4.375	-7.44111
4.379	-7.44231
4.382	-7.44265
4.385	-7.44449
4.389	-7.44819
4.392	-7.4501
4.395	-7.44816
4.399	-7.44581
4.402	-7.44502
4.405	-7.44476
4.409	-7.44444
4.412	-7.44404
4.415	-7.44437
4.419	-7.44311
4.422	-7.44121
4.425	-7.44186
4.429	-7.44298
4.432	-7.44275
4.435	-7.44211
4.439	-7.44244
4.442	-7.44342
4.445	-7.44539
4.448	-7.4463
4.452	-7.44668
4.455	-7.44744
4.458	-7.44845
4.462	-7.44953
4.465	-7.45017
4.468	-7.44807
4.472	-7.44413
4.475	-7.44159
4.478	-7.44264
4.482	-7.44441
4.485	-7.4448
4.488	-7.44501
4.492	-7.44542
4.495	-7.44759
4.498	-7.45096
4.502	-7.4531
4.505	-7.4523
4.508	-7.45104
4.512	-7.45145
4.515	-7.45321
4.518	-7.45377
4.522	-7.45318
4.525	-7.45473
4.528	-7.45658
4.532	-7.45635
4.535	-7.45356
4.538	-7.45057
4.542	-7.44877
4.545	-7.44717
4.548	-7.44623
4.552	-7.44651
4.555	-7.44739
4.558	-7.4488
4.562	-7.44995
4.565	-7.45036
4.568	-7.45119
4.572	-7.4535
4.575	-7.45602
4.578	-7.45438
4.582	-7.44977
4.585	-7.44594
4.588	-7.44523
4.592	-7.44707
4.595	-7.44956
4.598	-7.4504
4.602	-7.4495
4.605	-7.44876
4.608	-7.44756
4.612	-7.44519
4.615	-7.44346
4.618	-7.44416
4.622	-7.44485
4.625	-7.44402
4.628	-7.44299
4.632	-7.44201
4.635	-7.44135
4.638	-7.44108
4.642	-7.44105
4.645	-7.4428
4.648	-7.44562
4.652	-7.44666
4.655	-7.44551
4.658	-7.44272
4.662	-7.44151
4.665	-7.44092
4.668	-7.43997
4.672	-7.43895
4.675	-7.43642
4.678	-7.43222
4.682	-7.43067
4.685	-7.43277
4.688	-7.43543
4.692	-7.43637
4.695	-7.43648
4.698	-7.43706
4.702	-7.4386
4.705	-7.44234
4.708	-7.44637
4.712	-7.44672
4.715	-7.44553
4.718	-7.44606
4.721	-7.44691
4.725	-7.44892
4.728	-7.45073
4.731	-7.45092
4.735	-7.45075
4.738	-7.45038
4.741	-7.4504
4.745	-7.45117
4.748	-7.45318
4.751	-7.45572
4.755	-7.45773
4.758	-7.45925
4.761	-7.46118
4.765	-7.46212
4.768	-7.46237
4.771	-7.46235
4.775	-7.46217
4.778	-7.46191
4.781	-7.46171
4.785	-7.45957
4.788	-7.45517
4.791	-7.45298
4.795	-7.4559
4.798	-7.4595
4.801	-7.45947
4.805	-7.45789
4.808	-7.45473
4.811	-7.4504
4.815	-7.448
4.818	-7.44762
4.821	-7.44721
4.825	-7.44705
4.828	-7.44749
4.831	-7.44765
4.835	-7.4469
4.838	-7.44526
4.841	-7.44347
4.845	-7.44174
4.848	-7.43979
4.851	-7.43872
4.855	-7.43845
4.858	-7.43814
4.861	-7.43785
4.865	-7.43921
4.868	-7.44414
4.871	-7.44938
4.875	-7.44926
4.878	-7.44603
4.881	-7.44346
4.885	-7.44243
4.888	-7.44304
4.891	-7.44438
4.895	-7.44447
4.898	-7.44247
4.901	-7.44056
4.905	-7.44076
4.908	-7.4421
4.911	-7.44335
4.915	-7.44417
4.918	-7.44607
4.921	-7.44963
4.925	-7.45195
4.928	-7.45249
4.931	-7.45338
4.935	-7.45429
4.938	-7.45441
4.941	-7.45382
4.945	-7.45336
4.948	-7.45258
4.951	-7.45004
4.955	-7.44756
4.958	-7.44805
4.961	-7.44988
4.965	-7.45164
4.968	-7.45426
4.971	-7.45692
4.975	-7.45787
4.978	-7.45725
4.981	-7.45724
4.985	-7.45902
4.988	-7.46065
4.991	-7.46246
4.995	-7.46441
4.998	-7.46389
5.001	-7.46081
5.004	-7.45811
5.008	-7.45845
5.011	-7.45989
5.014	-7.4594
5.018	-7.4575
5.021	-7.45615
5.024	-7.45589
5.028	-7.45632
5.031	-7.45606
5.034	-7.45521
5.038	-7.45445
5.041	-7.45398
5.044	-7.4539
5.048	-7.45383
5.051	-7.45247
5.054	-7.4498
5.058	-7.44815
5.061	-7.4493
5.064	-7.45121
5.068	-7.45089
5.071	-7.44971
5.074	-7.44823
5.078	-7.44622
5.081	-7.44619
5.084	-7.44784
5.088	-7.448
5.091	-7.44628
5.094	-7.44438
5.098	-7.44357
5.101	-7.44356
5.104	-7.44343
5.108	-7.44353
5.111	-7.44363
5.114	-7.44348
5.118	-7.44335
5.121	-7.44323
5.124	-7.44284
5.128	-7.44225
5.131	-7.44477
5.134	-7.44993
5.138	-7.45245
5.141	-7.45219
5.144	-7.45174
5.148	-7.45167
5.151	-7.45167
5.154	-7.45118
5.158	-7.45005
5.161	-7.44845
5.164	-7.44676
5.168	-7.44573
5.171	-7.44572
5.174	-7.44618
5.178	-7.44694
5.181	-7.44823
5.184	-7.4497
5.188	-7.45156
5.191	-7.45408
5.194	-7.45652
5.198	-7.4581
5.201	-7.45919
5.204	-7.46014
5.208	-7.46102
5.211	-7.4623
5.214	-7.46131
5.218	-7.45729
5.221	-7.45461
5.224	-7.45476
5.228	-7.45678
5.231	-7.45936
5.234	-7.46084
5.238	-7.46162
5.241	-7.46268
5.244	-7.46432
5.248	-7.46578
5.251	-7.46631
5.254	-7.46689
5.258	-7.46839
5.261	-7.47026
5.264	-7.47157
5.268	-7.4723
5.271	-7.47262
5.274	-7.47201
5.277	-7.46996
5.281	-7.4676
5.284	-7.46591
5.287	-7.46472
5.291	-7.46386
5.294	-7.46258
5.297	-7.46056
5.301	-7.45831
5.304	-7.45677
5.307	-7.45603
5.311	-7.4544
5.314	-7.45225
5.317	-7.45163
5.321	-7.45152
5.324	-7.45036
5.327	-7.44849
5.331	-7.44667
5.334	-7.44525
5.337	-7.44395
5.341	-7.44207
5.344	-7.44001
5.347	-7.43847
5.351	-7.43703
5.354	-7.43524
5.357	-7.43351
5.361	-7.43326
5.364	-7.43445
5.367	-7.43645
5.371	-7.43893
5.374	-7.4401
5.377	-7.43989
5.381	-7.4399
5.384	-7.44097
5.387	-7.44338
5.391	-7.44623
5.394	-7.44837
5.397	-7.44842
5.401	-7.44667
5.404	-7.44504
5.407	-7.44418
5.411	-7.44433
5.414	-7.44536
5.417	-7.44912
5.421	-7.45658
5.424	-7.4634
5.427	-7.46535
5.431	-7.46423
5.434	-7.46441
5.437	-7.46596
5.441	-7.46733
5.444	-7.46811
5.447	-7.468
5.451	-7.46636
5.454	-7.46388
5.457	-7.46283
5.461	-7.46311
5.464	-7.46296
5.467	-7.46236
5.471	-7.46117
5.474	-7.45883
5.477	-7.45699
5.481	-7.45765
5.484	-7.45994
5.487	-7.46284
5.491	-7.46564
5.494	-7.46696
5.497	-7.46723
5.501	-7.46568
5.504	-7.46053
5.507	-7.45468
5.511	-7.45241
5.514	-7.45373
5.517	-7.45481
5.521	-7.45398
5.524	-7.45145
5.527	-7.44838
5.531	-7.44632
5.534	-7.44521
5.537	-7.44359
5.541	-7.44115
5.544	-7.43971
5.547	-7.43992
5.55	-7.44091
5.554	-7.44266
5.557	-7.44483
5.56	-7.44692
5.564	-7.44781
5.567	-7.44629
5.57	-7.4427
5.574	-7.44021
5.577	-7.43973
5.58	-7.43929
5.584	-7.43744
5.587	-7.43687
5.59	-7.44085
5.594	-7.44648
5.597	-7.44907
5.6	-7.44885
5.604	-7.4484
5.607	-7.44893
5.61	-7.45058
5.614	-7.45232
5.617	-7.45397
5.62	-7.45655
5.624	-7.45927
5.627	-7.46003
5.63	-7.45917
5.634	-7.45838
5.637	-7.45706
5.64	-7.4547
5.644	-7.45109
5.647	-7.44776
5.65	-7.44654
5.654	-7.4471
5.657	-7.44698
5.66	-7.44595
5.664	-7.44555
5.667	-7.4465
5.67	-7.44709
5.674	-7.44484
5.677	-7.44136
5.68	-7.43959
5.684	-7.44022
5.687	-7.44258
5.69	-7.44469
5.694	-7.44408
5.697	-7.44236
5.7	-7.44143
5.704	-7.44069
5.707	-7.44026
5.71	-7.44088
5.714	-7.44396
5.717	-7.44966
5.72	-7.45374
5.724	-7.45606
5.727	-7.45789
5.73	-7.45823
5.734	-7.45814
5.737	-7.45931
5.74	-7.4617
5.744	-7.46483
5.747	-7.46894
5.75	-7.47145
5.754	-7.47042
5.757	-7.46792
5.76	-7.46597
5.764	-7.46471
5.767	-7.4628
5.77	-7.45988
5.774	-7.45858
5.777	-7.46033
5.78	-7.46286
5.784	-7.46506
5.787	-7.46638
5.79	-7.46699
5.794	-7.46726
5.797	-7.4656
5.8	-7.46057
5.804	-7.45639
5.807	-7.45427
5.81	-7.45358
5.814	-7.4549
5.817	-7.45619
5.82	-7.4553
5.823	-7.45296
5.827	-7.45019
5.83	-7.44642
5.833	-7.44362
5.837	-7.44303
5.84	-7.44336
5.843	-7.44426
5.847	-7.44511
5.85	-7.44581
5.853	-7.44653
5.857	-7.44663
5.86	-7.44597
5.863	-7.44522
5.867	-7.44406
5.87	-7.44368
5.873	-7.44468
5.877	-7.44703
5.88	-7.45108
5.883	-7.45427
5.887	-7.4559
5.89	-7.45738
5.893	-7.45767
5.897	-7.45699
5.9	-7.45649
5.903	-7.45672
5.907	-7.45671
5.91	-7.45586
5.913	-7.45536
5.917	-7.45603
5.92	-7.45681
5.923	-7.4574
5.927	-7.45743
5.93	-7.45741
5.933	-7.45771
5.937	-7.45862
5.94	-7.46022
5.943	-7.46162
5.947	-7.46255
5.95	-7.46289
5.953	-7.46199
5.957	-7.46067
5.96	-7.45929
5.963	-7.45609
5.967	-7.45259
5.97	-7.45018
5.973	-7.44846
5.977	-7.44789
5.98	-7.44796
5.983	-7.44878
5.987	-7.44951
5.99	-7.44983
5.993	-7.45029
5.997	-7.44957
6	-7.44777
6.003	-7.44703
6.007	-7.44698
6.01	-7.44656
6.013	-7.4458
6.017	-7.4449
6.02	-7.44321
6.023	-7.4417
6.027	-7.44253
6.03	-7.44397
6.033	-7.44523
6.037	-7.44665
6.04	-7.44648
6.043	-7.44394
6.047	-7.44155
6.05	-7.44058
6.053	-7.4405
6.057	-7.44035
6.06	-7.44003
6.063	-7.43963
6.067	-7.43884
6.07	-7.43866
6.073	-7.43959
6.077	-7.44075
6.08	-7.44243
6.083	-7.44443
6.087	-7.44603
6.09	-7.44681
6.093	-7.44816
6.096	-7.45016
6.1	-7.45251
6.103	-7.45493
6.106	-7.45542
6.11	-7.45249
6.113	-7.44939
6.116	-7.44713
6.12	-7.44672
6.123	-7.45185
6.126	-7.45775
6.13	-7.45977
6.133	-7.45995
6.136	-7.46112
6.14	-7.46304
6.143	-7.46448
6.146	-7.46497
6.15	-7.46532
6.153	-7.4653
6.156	-7.46483
6.16	-7.46413
6.163	-7.46422
6.166	-7.4668
6.17	-7.47022
6.173	-7.47177
6.176	-7.47021
6.18	-7.46901
6.183	-7.46897
6.186	-7.46867
6.19	-7.46823
6.193	-7.46885
6.196	-7.46948
6.2	-7.46971
6.203	-7.46835
6.206	-7.46249
6.21	-7.4583
6.213	-7.45954
6.216	-7.46159
6.22	-7.4603
6.223	-7.45829
6.226	-7.4574
6.23	-7.45746
6.233	-7.45679
6.236	-7.45541
6.24	-7.45444
6.243	-7.45448
6.246	-7.45407
6.25	-7.45104
6.253	-7.44657
6.256	-7.44461
6.26	-7.44583
6.263	-7.4463
6.266	-7.44506
6.27	-7.4438
6.273	-7.44326
6.276	-7.44328
6.28	-7.44438
6.283	-7.44521
6.286	-7.44547
6.29	-7.44604
6.293	-7.44666
6.296	-7.44569
6.3	-7.44404
6.303	-7.44386
6.306	-7.44494
6.31	-7.44777
6.313	-7.45002
6.316	-7.45154
6.32	-7.45362
6.323	-7.45451
6.326	-7.45451
6.33	-7.45406
6.333	-7.45334
6.336	-7.4531
6.34	-7.45281
6.343	-7.45299
6.346	-7.45476
6.35	-7.45749
6.353	-7.46381
6.356	-7.47019
6.36	-7.47342
6.363	-7.47445
6.366	-7.47449
6.369	-7.47465
6.373	-7.47488
6.376	-7.47429
6.379	-7.47316
6.383	-7.47232
6.386	-7.47281
6.389	-7.47331
6.393	-7.47125
6.396	-7.46874
6.399	-7.46745
6.403	-7.4665
6.406	-7.46657
6.409	-7.46664
6.413	-7.46673
6.416	-7.46803
6.419	-7.47305
6.423	-7.47661
6.426	-7.4756
6.429	-7.47281
6.433	-7.47054
6.436	-7.46548
6.439	-7.45994
6.443	-7.4564
6.446	-7.45378
6.449	-7.45241
6.453	-7.45227
6.456	-7.45429
6.459	-7.45603
6.463	-7.45704
6.466	-7.45853
6.469	-7.45874
6.473	-7.45707
6.476	-7.45719
6.479	-7.46068
6.483	-7.46416
6.486	-7.46662
6.489	-7.46912
6.493	-7.47332
6.496	-7.47779
6.499	-7.47906
6.503	-7.47481
6.506	-7.4709
6.509	-7.47077
6.513	-7.47117
6.516	-7.47042
6.519	-7.46973
6.523	-7.47343
6.526	-7.47767
6.529	-7.47924
6.533	-7.48013
6.536	-7.48098
6.539	-7.4797
6.543	-7.47845
6.546	-7.47813
6.549	-7.47879
6.553	-7.48195
6.556	-7.48601
6.559	-7.49064
6.563	-7.49256
6.566	-7.49328
6.569	-7.49427
6.573	-7.49365
6.576	-7.4905
6.579	-7.48728
6.583	-7.48583
6.586	-7.48553
6.589	-7.4871
6.593	-7.48894
6.596	-7.4906
6.599	-7.4922
6.603	-7.49329
6.606	-7.49053
6.609	-7.48787
6.613	-7.48742
6.616	-7.48758
6.619	-7.48724
6.623	-7.48665
6.626	-7.48535
6.629	-7.4842
6.633	-7.48542
6.636	-7.48696
6.639	-7.48806
6.642	-7.48645
[truncated: 36,489 more rows]
