# Supplementary material for: Structure of the intact tail machine of Anabaena myophage A-1(L)
Source: Nat Commun. 2024 Mar 26;15:2654. doi: 10.1038/s41467-024-47006-z (PMC10966104; doi:10.1038/s41467-024-47006-z)
Supplement: Supplementary file 4 — Source Data [file 41467_2024_47006_MOESM4_ESM.zip › Fig 5 and S8.xlsx]

## Sheet: Fig. 5c
Source Data for absorbance measurements of Fig. 5c
Time	WT			D300A			D306A			D361A
hr	Repeat1	Repeat2	Repeat3	Repeat1	Repeat2	Repeat3	Repeat1	Repeat2	Repeat3	Repeat1	Repeat2	Repeat3
0	0.0003	-0.0005	-0.0071	-0.0081	-0.0105	-0.0086	-0.015	-0.0115	-0.013	-0.0006	-0.0173	-0.0271
1	0.029	0.0453	0.0837	0.0353	0.0188	0.0323	0.0521	0.0533	0.0349	-0.0069	-0.0076	0.0251
2	0.2349	0.1963	0.157	0.0421	0.0351	0.0751	0.1041	0.0892	0.0628	0.0001	0.0485	0.0365
3	0.451	0.2714	0.2963	0.1273	0.1061	0.1106	0.1949	0.1836	0.2006	0.0817	0.0792	0.0832
4	0.4793	0.5186	0.5549	0.1236	0.0986	0.1322	0.1903	0.2029	0.2617	0.0902	0.0389	0.0512
5	0.483	0.4937	0.4665	0.1539	0.1242	0.0892	0.2819	0.1903	0.2685	0.0638	0.0565	0.1139
6	0.6217	0.6682	0.4691	0.1258	0.1329	0.0882	0.2766	0.2516	0.2542	0.0669	0.1189	0.0658
7	0.6466	0.6549	0.716	0.1221	0.1569	0.2073	0.3611	0.3479	0.3483	0.067	0.0799	0.0798
8	0.6193	0.7268	0.7039	0.1978	0.1469	0.1515	0.3443	0.2917	0.3267	0.1012	0.0792	0.1026
9	0.8975	0.7955	0.8897				0.3925	0.3865	0.4454	0.1198	0.0946	0.1102
10	0.7363	0.7641	0.7859	0.2013	0.1832	0.2015	0.3994	0.3862	0.3809	0.0353	0.0835	0.1041

## Sheet: Fig. 5d
Source Data for absorbance measurements of Fig. 5d
Time	WT			H768A			D801A
min	Repeat1	Repeat2	Repeat3	Repeat1	Repeat2	Repeat3	Repeat1	Repeat2	Repeat3
0	0.002	0.0038	-0.0053	0.0003	0.0063	0.014	0.0195	0.0141	0.0155
5	0.024	0.025	0.0144
10	0.0762	0.0772	0.06
20	0.1462	0.1832	0.1633
25	0.2377	0.2625	0.1837
30	0.4974	0.4324	0.4678	0.023	0.0183	0.0175	0.0028	0.0004	0.0025
60	0.592	0.5827	0.6319	0.0114	0.0082	0.0117	0.0048	0.0094	0.0201
120	0.6526	0.6149	0.638	0.0118	0.0041	0.0355	0.0079	0.0175	0.0154
180	0.6297	0.6629	0.7088	0.0144	0.0172	0.0142	0.0165	0.0055	0.0103
240	0.6696	0.6634	0.6521	0.0136	0.009	0.0054	0.0011	0.0112	0.0031

## Sheet: Fig. S8d
Source Data for absorbance measurements of Fig. S8d
min	Repeat1	Repeat2	Repeat3
0	0.0005	0.037	0.066
15	0.0716	0.0354	0.0169
20	0.2562	0.2444	0.2198
25	0.2939	0.3835	0.3619
30	0.4141	0.4891	0.4399
40	0.465	0.484	0.4548
50	0.5432	0.5489	0.513
60	0.5832	0.5888	0.5901
90	0.9065	0.961	0.9227
120	1.0499	1.0137	0.8998
150	1.0088	1.0208	1.0148

## Sheet: Fig.S8g
Source Data for size-exclusion chromatography of Fig. S8g
WT		D300A		D306A		R350A		D361A
Chrom.1		Chrom.1		Chrom.1		Chrom.1		Chrom.1
ml	mAU	ml	mAU	ml	mAU	ml	mAU	ml	mAU
0	10.3705	0.001	23.7891	0.001	17.6691	0.001	16.5273	0	13.026
0.004	13.0384	0.004	29.4482	0.004	21.9287	0.004	20.6334	0.004	16.375
0.007	14.5066	0.007	32.4715	0.007	24.0812	0.007	22.3435	0.007	17.784
0.01	15.6593	0.011	33.8443	0.011	24.7939	0.011	23.1454	0.01	18.295
0.014	16.6473	0.014	34.4918	0.014	25.2055	0.014	23.488	0.014	18.4735
0.017	17.5108	0.017	34.909	0.017	25.4899	0.017	23.6657	0.017	18.5936
0.02	18.2066	0.021	35.1271	0.021	25.711	0.021	23.7827	0.02	18.6261
0.024	18.4169	0.024	34.9139	0.024	25.6602	0.024	23.6163	0.024	18.215
0.027	18.4578	0.027	33.5188	0.027	24.7146	0.027	22.4458	0.027	17.3398
0.03	18.4996	0.031	31.9083	0.031	23.6021	0.03	21.1512	0.03	16.4522
0.034	18.5445	0.034	30.2848	0.034	22.4818	0.034	19.85	0.034	15.5566
0.037	18.5902	0.037	28.6558	0.037	21.3511	0.037	18.5402	0.037	14.6522
0.04	18.6339	0.041	27.0334	0.041	20.2185	0.04	17.222	0.04	13.7472
0.044	18.6751	0.044	25.3588	0.044	19.0744	0.044	15.8949	0.044	12.8407
0.047	18.7188	0.047	23.6774	0.047	17.9269	0.047	14.5655	0.047	11.9361
0.05	18.7642	0.051	21.9857	0.051	16.7758	0.05	13.2237	0.05	11.0381
0.054	18.7788	0.054	20.284	0.054	15.6119	0.054	11.8884	0.054	10.1741
0.057	18.7078	0.057	18.5927	0.057	14.4693	0.057	10.5637	0.057	9.31971
0.06	18.6145	0.061	16.9518	0.06	13.4179	0.06	9.28316	0.06	8.43145
0.064	18.4222	0.064	15.3035	0.064	12.3518	0.064	7.98078	0.064	7.49172
0.067	18.2179	0.067	13.6301	0.067	11.2358	0.067	5.23651	0.067	6.61206
0.07	17.9738	0.071	11.9494	0.07	10.1057	0.07	-1.66786	0.07	5.73413
0.074	17.7085	0.074	10.2446	0.074	8.95188	0.074	-3.07462	0.074	4.85121
0.077	17.4158	0.077	8.51931	0.077	6.11486	0.077	-4.46727	0.077	3.95262
0.08	17.1017	0.08	6.77612	0.08	-1.43141	0.08	-5.72331	0.08	3.0849
0.084	16.7807	0.084	5.04261	0.084	-2.59344	0.084	-6.80256	0.084	2.358
0.087	16.4423	0.087	3.57588	0.087	-3.52083	0.087	-7.73461	0.087	1.76539
0.09	16.1029	0.09	2.673	0.09	-3.90799	0.09	-8.26731	0.09	1.40214
0.094	15.7644	0.094	1.88568	0.094	-4.24682	0.094	-8.7344	0.094	1.30948
0.097	15.4236	0.097	1.47615	0.097	-4.3979	0.097	-8.93289	0.097	1.2254
0.1	15.075	0.1	1.12367	0.1	-4.52182	0.1	-9.09176	0.1	1.16288
0.104	14.7218	0.104	0.9221	0.104	-4.612	0.104	-9.20699	0.104	1.1009
0.107	14.3637	0.107	0.7751	0.107	-4.68155	0.107	-9.30078	0.107	1.05593
0.11	13.9938	0.11	0.66304	0.11	-4.7317	0.11	-9.36919	0.11	1.02049
0.114	13.6155	0.114	0.57939	0.114	-4.76279	0.114	-9.41657	0.114	1.0075
0.117	13.2279	0.117	0.51224	0.117	-4.78797	0.117	-9.45804	0.117	1.0007
0.12	12.8344	0.12	0.46086	0.12	-4.80018	0.12	-9.48885	0.12	0.99689
0.124	12.4321	0.124	0.41065	0.124	-4.80911	0.124	-9.51695	0.123	0.99719
0.127	12.0287	0.127	0.38139	0.127	-4.81055	0.127	-9.53538	0.127	0.99748
0.13	11.6149	0.13	0.35667	0.13	-4.81283	0.13	-9.55332	0.13	0.99907
0.134	11.1977	0.134	0.34298	0.134	-4.81675	0.134	-9.56098	0.133	1.00206
0.137	10.8012	0.137	0.33084	0.137	-4.82083	0.137	-9.56456	0.137	1.00683
0.14	10.4814	0.14	0.3221	0.14	-4.8219	0.14	-9.55965	0.14	1.01255
0.144	10.1742	0.144	0.31764	0.144	-4.8192	0.144	-9.55198	0.143	1.02435
0.147	9.93823	0.147	0.31794	0.147	-4.81266	0.147	-9.54409	0.147	1.0354
0.15	9.71204	0.15	0.32237	0.15	-4.80695	0.15	-9.53851	0.15	1.03795
0.154	9.51593	0.154	0.32975	0.154	-4.80213	0.154	-9.53354	0.153	1.03573
0.157	9.33709	0.157	0.33858	0.157	-4.79165	0.157	-9.52804	0.157	1.03196
0.16	9.1778	0.16	0.34817	0.16	-4.77991	0.16	-9.52278	0.16	1.0277
0.163	9.03736	0.164	0.35761	0.164	-4.77204	0.164	-9.51925	0.163	1.02496
0.167	8.88792	0.167	0.36451	0.167	-4.76655	0.167	-9.51421	0.167	1.02264
0.17	8.74578	0.17	0.36745	0.17	-4.76404	0.17	-9.50795	0.17	1.01943
0.173	8.59587	0.174	0.37141	0.174	-4.76229	0.174	-9.50178	0.173	1.01374
0.177	8.44058	0.177	0.37796	0.177	-4.7626	0.177	-9.49495	0.177	1.00725
0.18	8.28204	0.18	0.38288	0.18	-4.76324	0.18	-9.48863	0.18	1.00048
0.183	8.12503	0.184	0.38751	0.184	-4.75909	0.184	-9.48816	0.183	0.9967
0.187	7.96648	0.187	0.39402	0.187	-4.75348	0.187	-9.48893	0.187	1.00293
0.19	7.80761	0.19	0.40164	0.19	-4.74805	0.19	-9.48771	0.19	1.0115
0.193	7.65241	0.194	0.40783	0.194	-4.74494	0.194	-9.48624	0.193	1.00907
0.197	7.49962	0.197	0.41461	0.197	-4.74185	0.197	-9.48139	0.197	0.99874
0.2	7.35105	0.2	0.41786	0.2	-4.73832	0.2	-9.47397	0.2	0.99374
0.203	7.20226	0.204	0.34515	0.204	-4.73557	0.204	-9.46851	0.203	0.99324
0.207	7.06227	0.207	0.00551	0.207	-4.73524	0.207	-9.46529	0.207	0.99416
0.21	6.92447	0.21	0.01298	0.21	-4.73544	0.21	-9.46124	0.21	0.99676
0.213	6.79568	0.214	0.01689	0.214	-4.73466	0.214	-9.45443	0.213	0.99759
0.217	6.67039	0.217	0.01774	0.217	-4.73272	0.217	-9.4461	0.217	0.99471
0.22	6.55495	0.22	0.01704	0.22	-4.72753	0.22	-9.43882	0.22	0.99286
0.223	6.44347	0.224	0.01988	0.224	-4.72179	0.224	-9.43393	0.223	0.99719
0.227	6.34003	0.227	0.02588	0.227	-4.72172	0.227	-9.42835	0.227	1.00449
0.23	6.24308	0.23	0.03319	0.23	-4.72742	0.23	-9.42515	0.23	1.01949
0.233	6.15094	0.234	0.04099	0.234	-4.73181	0.234	-9.42186	0.233	1.03631
0.237	6.06842	0.237	0.04798	0.237	-4.73209	0.237	-9.41767	0.237	1.05484
0.24	5.98706	0.24	0.05412	0.24	-4.72999	0.24	-9.41345	0.24	1.07497
0.243	5.91289	0.244	0.06153	0.244	-4.72689	0.244	-9.40953	0.243	1.09576
0.247	5.8402	0.247	0.06837	0.247	-4.72398	0.247	-9.40586	0.247	1.11597
0.25	5.77825	0.25	0.07655	0.25	-4.715	0.25	-9.4032	0.25	1.13867
0.253	5.71698	0.254	0.08796	0.254	-4.70402	0.254	-9.40222	0.253	1.16657
0.257	5.66107	0.257	0.09843	0.257	-4.69591	0.257	-9.40158	0.257	1.19596
0.26	5.6086	0.26	0.10432	0.26	-4.68752	0.26	-9.40032	0.26	1.03316
0.263	5.56152	0.264	0.10899	0.263	-4.67988	0.264	-9.39771	0.263	0.04097
0.267	5.51791	0.267	0.11341	0.267	-4.67626	0.267	-9.3902	0.267	0.07663
0.27	5.47722	0.27	0.11894	0.27	-4.67033	0.27	-9.38256	0.27	0.10729
0.273	5.44207	0.274	0.12517	0.273	-4.66258	0.274	-9.37647	0.273	0.13963
0.277	5.40629	0.277	0.12987	0.277	-4.65525	0.277	-9.37137	0.277	0.17925
0.28	5.37306	0.28	0.13234	0.28	-4.64829	0.28	-9.36957	0.28	0.21735
0.283	5.34103	0.284	0.13154	0.283	-4.64068	0.284	-9.36906	0.283	0.24865
0.287	5.31461	0.287	0.12515	0.287	-4.63053	0.287	-9.36397	0.287	0.27621
0.29	5.28835	0.29	0.122	0.29	-4.6195	0.29	-9.35596	0.29	0.29916
0.293	4.38393	0.294	0.12694	0.293	-4.60987	0.294	-9.3491	0.293	0.32018
0.297	-0.0199	0.297	0.13782	0.297	-4.60084	0.297	-9.3434	0.297	0.33775
0.3	-0.04736	0.3	0.149	0.3	-4.59261	0.3	-9.33799	0.3	0.35791
0.303	-0.07488	0.304	0.16269	0.303	-4.58712	0.304	-9.33337	0.303	0.37456
0.307	-0.10449	0.307	0.17427	0.307	-4.57867	0.307	-9.32927	0.307	0.38469
0.31	-0.13251	0.31	0.17627	0.31	-4.56275	0.31	-9.327	0.31	0.38938
0.313	-0.16012	0.314	0.17639	0.313	-4.54503	0.314	-9.32541	0.313	0.38318
0.317	-0.18427	0.317	0.17998	0.317	-4.52757	0.317	-9.32414	0.317	0.37049
0.32	-0.21012	0.32	0.18143	0.32	-4.51165	0.32	-9.32249	0.32	0.34986
0.323	-0.23614	0.324	0.18098	0.323	-4.50189	0.323	-9.31892	0.323	0.32863
0.327	-0.26018	0.327	0.17808	0.327	-4.49557	0.327	-9.31539	0.327	0.30568
0.33	-0.27907	0.33	0.17702	0.33	-4.49022	0.33	-9.31408	0.33	0.28132
0.333	-0.29649	0.334	0.17825	0.333	-4.48908	0.333	-9.31402	0.333	0.25146
0.337	-0.3132	0.337	0.17818	0.337	-4.48748	0.337	-9.31239	0.337	0.21588
0.34	-0.32772	0.34	0.17529	0.34	-4.48292	0.34	-9.3085	0.34	0.17468
0.343	-0.34322	0.343	0.17233	0.343	-4.47992	0.343	-9.30487	0.343	0.12844
0.347	-0.35993	0.347	0.17054	0.347	-4.47881	0.347	-9.30232	0.347	0.08272
0.35	-0.37691	0.35	0.17035	0.35	-4.47695	0.35	-9.29945	0.35	0.03573
0.353	-0.3926	0.353	0.1688	0.353	-4.4756	0.353	-9.29419	0.353	-0.01133
0.357	-0.40777	0.357	0.16484	0.357	-4.47643	0.357	-9.28965	0.356	-0.05769
0.36	-0.42158	0.36	0.16328	0.36	-4.47456	0.36	-9.28481	0.36	-0.1021
0.363	-0.43534	0.363	0.16309	0.363	-4.4721	0.363	-9.27995	0.363	-0.13822
0.367	-0.45097	0.367	0.16405	0.367	-4.4694	0.367	-9.27704	0.366	-0.17215
0.37	-0.46657	0.37	0.17257	0.37	-4.46863	0.37	-9.27748	0.37	-0.20248
0.373	-0.48159	0.373	0.18198	0.373	-4.46691	0.373	-9.27781	0.373	-0.22778
0.377	-0.49207	0.377	0.18367	0.377	-4.46267	0.377	-9.27717	0.376	-0.24162
0.38	-0.50277	0.38	0.1797	0.38	-4.44876	0.38	-9.27656	0.38	-0.2437
0.383	-0.51589	0.383	0.17262	0.383	-4.42127	0.383	-9.2765	0.383	-0.22304
0.387	-0.52903	0.387	0.16804	0.387	-4.38453	0.387	-9.275	0.386	-0.17899
0.39	-0.53964	0.39	0.17998	0.39	-4.32233	0.39	-9.26242	0.39	-0.12118
0.393	-0.55096	0.393	0.20164	0.393	-4.26145	0.393	-9.24862	0.393	-0.0352
0.397	-0.56612	0.397	0.23455	0.397	-4.17908	0.397	-9.2267	0.396	0.0566
0.4	-0.57962	0.4	0.27121	0.4	-4.09255	0.4	-9.2019	0.4	0.17001
0.403	-0.58456	0.403	0.3162	0.403	-3.98767	0.403	-9.17202	0.403	0.29191
0.407	-0.58584	0.407	0.37345	0.407	-3.8701	0.407	-9.13928	0.406	0.4295
0.41	-0.58736	0.41	0.43765	0.41	-3.73876	0.41	-9.09784	0.41	0.57213
0.413	-0.59177	0.413	0.52035	0.413	-3.59212	0.413	-9.04069	0.413	0.73201
0.417	-0.59374	0.417	0.60275	0.417	-3.43653	0.417	-8.9786	0.416	0.90443
0.42	-0.59342	0.42	0.70001	0.42	-3.25804	0.42	-8.90326	0.42	1.08282
0.423	-0.59342	0.423	0.80184	0.423	-3.07838	0.423	-8.82675	0.423	1.27261
0.427	-0.59331	0.427	0.91413	0.427	-2.88056	0.427	-8.72701	0.426	1.46567
0.43	-0.59226	0.43	1.03178	0.43	-2.67986	0.43	-8.62403	0.43	1.66014
0.433	-0.58851	0.433	1.16486	0.433	-2.48831	0.433	-8.52061	0.433	1.85815
0.437	-0.58551	0.437	1.31009	0.437	-2.30085	0.437	-8.42144	0.436	2.05837
0.44	-0.59155	0.44	1.4548	0.44	-2.11638	0.44	-8.32043	0.44	2.25759
0.443	-0.59834	0.443	1.59685	0.443	-1.93606	0.443	-8.21952	0.443	2.45015
0.447	-0.60607	0.447	1.73782	0.447	-1.75754	0.447	-8.11934	0.446	2.63389
0.45	-0.61199	0.45	1.87861	0.45	-1.58401	0.45	-8.01984	0.45	2.80705
0.453	-0.61547	0.453	2.01948	0.453	-1.4076	0.453	-7.91841	0.453	2.97196
0.456	-0.6163	0.457	2.1626	0.456	-1.22786	0.457	-7.80829	0.456	3.13779
0.46	-0.61797	0.46	2.30477	0.46	-1.04922	0.46	-7.69835	0.46	3.29572
0.463	-0.62192	0.463	2.44315	0.463	-0.8914	0.463	-7.59137	0.463	3.44447
0.466	-0.62709	0.467	2.58212	0.466	-0.74932	0.467	-7.48569	0.466	3.56104
0.47	-0.63734	0.47	2.71788	0.47	-0.62674	0.47	-7.38523	0.47	3.65519
0.473	-0.64686	0.473	2.84081	0.473	-0.53956	0.473	-7.29923	0.473	3.72738
0.476	-0.65312	0.477	2.95973	0.476	-0.45134	0.477	-7.21496	0.476	3.77406
0.48	-0.6547	0.48	3.06426	0.48	-0.38443	0.48	-7.13965	0.48	3.81023
0.483	-0.65777	0.483	3.15983	0.483	-0.32234	0.483	-7.06806	0.483	3.82577
0.486	-0.66791	0.487	3.24267	0.486	-0.28453	0.487	-7.00712	0.486	3.83746
0.49	-0.6805	0.49	3.31404	0.49	-0.25514	0.49	-6.95236	0.49	3.8298
0.493	-0.69751	0.493	3.37335	0.493	-0.25816	0.493	-6.91367	0.493	3.81502
0.496	-0.7134	0.497	3.40969	0.496	-0.27716	0.497	-6.89006	0.496	3.7744
0.5	-0.72593	0.5	3.43721	0.5	-0.30677	0.5	-6.87478	0.5	3.72309
0.503	-0.73979	0.503	3.44806	0.503	-0.36006	0.503	-6.87659	0.503	3.65331
0.506	-0.75058	0.507	3.45483	0.506	-0.41751	0.507	-6.88117	0.506	3.57671
0.51	-0.75977	0.51	3.44781	0.51	-0.49582	0.51	-6.91007	0.51	3.49396
0.513	-0.76276	0.513	3.43307	0.513	-0.57844	0.513	-6.94278	0.513	3.40468
0.516	-0.76545	0.517	3.39467	0.516	-0.66302	0.517	-6.97936	0.516	3.3089
0.52	-0.7651	0.52	3.34449	0.52	-0.7453	0.52	-7.01729	0.52	3.20661
0.523	-0.75352	0.523	3.29602	0.523	-0.82491	0.523	-7.06095	0.523	3.0971
0.526	-0.73377	0.527	3.24648	0.526	-0.90278	0.527	-7.10461	0.526	2.9843
0.53	-0.70114	0.53	3.18884	0.53	-0.98984	0.53	-7.14781	0.53	2.87393
0.533	-0.6648	0.533	3.12834	0.533	-1.07748	0.533	-7.18902	0.533	2.7768
0.536	-0.61137	0.537	3.0646	0.536	-1.16456	0.537	-7.23322	0.536	2.68768
0.54	-0.55699	0.54	2.9958	0.54	-1.25561	0.54	-7.28786	0.54	2.58914
0.543	-0.48536	0.543	2.92402	0.543	-1.34928	0.543	-7.34321	0.543	2.48641
0.546	-0.40689	0.547	2.8508	0.546	-1.43402	0.547	-7.39826	0.546	2.37954
0.55	-0.30608	0.55	2.7793	0.55	-1.51683	0.55	-7.45196	0.55	2.27912
0.553	-0.18817	0.553	2.70486	0.553	-1.58943	0.553	-7.50254	0.553	2.179
0.556	-0.06227	0.557	2.63064	0.556	-1.65461	0.557	-7.54924	0.556	2.08894
0.56	0.07104	0.56	2.55768	0.56	-1.72896	0.56	-7.59591	0.56	1.99876
0.563	0.20582	0.563	2.48648	0.563	-1.80549	0.563	-7.64175	0.563	1.91311
0.566	0.34904	0.567	2.41131	0.566	-1.88777	0.567	-7.69382	0.566	1.83082
0.57	0.49365	0.57	2.33773	0.57	-1.96591	0.57	-7.74157	0.57	1.74255
0.573	0.64457	0.573	2.26317	0.573	-2.04106	0.573	-7.78778	0.573	1.65706
0.576	0.79973	0.577	2.19389	0.576	-2.09471	0.577	-7.82478	0.576	1.57338
0.58	0.95334	0.58	2.12184	0.58	-2.15134	0.58	-7.86093	0.58	1.4975
0.583	1.10104	0.583	2.05076	0.583	-2.21232	0.583	-7.89321	0.583	1.41986
0.586	1.24488	0.587	1.98477	0.586	-2.27258	0.587	-7.92439	0.586	1.35179
0.59	1.38005	0.59	1.92912	0.59	-2.32925	0.59	-7.95649	0.589	1.28481
0.593	1.5151	0.593	1.87654	0.593	-2.38354	0.593	-7.98769	0.593	1.21995
0.596	1.63864	0.597	1.82148	0.596	-2.43763	0.597	-8.01732	0.596	1.15484
0.6	1.75876	0.6	1.77369	0.6	-2.4817	0.6	-8.0446	0.599	1.0874
0.603	1.8685	0.603	1.72478	0.603	-2.5241	0.603	-8.07165	0.603	1.02348
0.606	1.97627	0.606	1.67489	0.606	-2.56618	0.607	-8.09291	0.606	0.96748
0.61	2.07269	0.61	1.62432	0.61	-2.60839	0.61	-8.11582	0.609	0.92049
0.613	2.1564	0.613	1.58118	0.613	-2.64199	0.613	-8.13937	0.613	0.86098
0.616	2.23441	0.616	1.53929	0.616	-2.67618	0.617	-8.16663	0.616	0.79336
0.62	2.28939	0.62	1.4961	0.62	-2.71552	0.62	-8.19617	0.619	0.72904
0.623	2.33967	0.623	1.45598	0.623	-2.75489	0.623	-8.22329	0.623	0.67382
0.626	2.36882	0.626	1.41942	0.626	-2.79021	0.626	-8.24462	0.626	0.61954
0.63	2.3917	0.63	1.39005	0.63	-2.82233	0.63	-8.26351	0.629	0.57182
0.633	2.38873	0.633	1.36112	0.633	-2.8567	0.633	-8.27787	0.633	0.52782
0.636	2.37329	0.636	1.33521	0.636	-2.89033	0.636	-8.29141	0.636	0.48569
0.64	2.34021	0.64	1.30218	0.64	-2.92768	0.64	-8.30831	0.639	0.44359
0.643	2.298	0.643	1.26535	0.643	-2.96045	0.643	-8.32592	0.643	0.3981
0.646	2.25193	0.646	1.23281	0.646	-2.9928	0.646	-8.34463	0.646	0.35443
0.65	2.19721	0.65	1.21101	0.65	-3.01782	0.65	-8.35725	0.649	0.30707
0.653	2.13884	0.653	1.19101	0.653	-3.04094	0.653	-8.36947	0.653	0.26665
0.656	2.07334	0.656	1.16969	0.656	-3.06717	0.656	-8.38502	0.656	0.22889
0.66	2.00606	0.66	1.15035	0.659	-3.09506	0.66	-8.40105	0.659	0.19591
0.663	1.9358	0.663	1.13132	0.663	-3.11196	0.663	-8.41392	0.663	0.16142
0.666	1.86435	0.666	1.11912	0.666	-3.12249	0.666	-8.42634	0.666	0.12236
0.67	1.78972	0.67	1.10381	0.669	-3.13952	0.67	-8.44098	0.669	0.08651
0.673	1.71875	0.673	1.07943	0.673	-3.15814	0.673	-8.45448	0.673	0.05701
0.676	1.65148	0.676	1.0481	0.676	-3.17676	0.676	-8.4683	0.676	0.02865
0.68	1.58902	0.68	1.01758	0.679	-3.19135	0.68	-8.48226	0.679	-0.00236
0.683	1.52542	0.683	0.99072	0.683	-3.20513	0.683	-8.49614	0.683	-0.02633
0.686	1.46915	0.686	0.96796	0.686	-3.21992	0.686	-8.50946	0.686	-0.04895
0.69	1.41238	0.69	0.94843	0.689	-3.23592	0.69	-8.52283	0.689	-0.07017
0.693	1.35876	0.693	0.93946	0.693	-3.25389	0.693	-8.53539	0.693	-0.09224
0.696	1.30632	0.696	0.93118	0.696	-3.27128	0.696	-8.54716	0.696	-0.10452
0.7	1.25444	0.7	0.91984	0.699	-3.28387	0.7	-8.56038	0.699	-0.11232
0.703	1.20418	0.703	0.91229	0.703	-3.29119	0.703	-8.56878	0.703	-0.12942
0.706	1.15556	0.706	0.90106	0.706	-3.30153	0.706	-8.57384	0.706	-0.15002
0.71	1.11134	0.71	0.88737	0.709	-3.31464	0.71	-8.58095	0.709	-0.17283
0.713	1.06799	0.713	0.87277	0.713	-3.32794	0.713	-8.58581	0.713	-0.19577
0.716	1.02886	0.716	0.85643	0.716	-3.33851	0.716	-8.59241	0.716	-0.21892
0.72	0.98665	0.72	0.84127	0.719	-3.35012	0.72	-8.59964	0.719	-0.24415
0.723	0.95185	0.723	0.83669	0.723	-3.36118	0.723	-8.60536	0.723	-0.26951
0.726	0.91735	0.726	0.83599	0.726	-3.3706	0.726	-8.60996	0.726	-0.29027
0.73	0.8838	0.73	0.83289	0.729	-3.37377	0.73	-8.61878	0.729	-0.30912
0.733	0.84978	0.733	0.8238	0.733	-3.37656	0.733	-8.62623	0.733	-0.32169
0.736	0.81479	0.736	0.81408	0.736	-3.38263	0.736	-8.63301	0.736	-0.33168
0.74	0.78273	0.74	0.80682	0.739	-3.3895	0.74	-8.63739	0.739	-0.34671
0.743	0.75701	0.743	0.79635	0.743	-3.39478	0.743	-8.64078	0.743	-0.3655
0.746	0.73376	0.746	0.78594	0.746	-3.40535	0.746	-8.64606	0.746	-0.38439
0.75	0.70417	0.75	0.77561	0.749	-3.41838	0.75	-8.65201	0.749	-0.3963
0.753	0.67818	0.753	0.76783	0.753	-3.42755	0.753	-8.65669	0.753	-0.40712
0.756	0.65016	0.756	0.76109	0.756	-3.43506	0.756	-8.66037	0.756	-0.42259
0.759	0.61899	0.76	0.76312	0.759	-3.4404	0.76	-8.66193	0.759	-0.43934
0.763	0.58938	0.763	0.76992	0.763	-3.44555	0.763	-8.6633	0.763	-0.45444
0.766	0.56565	0.766	0.77642	0.766	-3.45494	0.766	-8.66421	0.766	-0.46951
0.769	0.54276	0.77	0.77949	0.769	-3.46514	0.77	-8.66522	0.769	-0.49952
0.773	0.51833	0.773	0.77981	0.773	-3.47212	0.773	-8.66635	0.773	-0.53178
0.776	0.49476	0.776	0.77007	0.776	-3.47512	0.776	-8.6668	0.776	-0.55345
0.779	0.47102	0.78	0.75719	0.779	-3.48565	0.78	-8.67235	0.779	-0.57133
0.783	0.44883	0.783	0.74683	0.783	-3.50725	0.783	-8.67757	0.783	-0.58812
0.786	0.42603	0.786	0.7372	0.786	-3.5261	0.786	-8.68263	0.786	-0.59848
0.789	0.4047	0.79	0.73164	0.789	-3.5322	0.79	-8.69189	0.789	-0.61048
0.793	0.38221	0.793	0.72791	0.793	-3.53584	0.793	-8.70304	0.793	-0.62395
0.796	0.35916	0.796	0.72501	0.796	-3.54021	0.796	-8.70587	0.796	-0.63707
0.799	0.33577	0.8	0.72314	0.799	-3.54467	0.8	-8.71088	0.799	-0.64992
0.803	0.3145	0.803	0.72066	0.803	-3.54806	0.803	-8.718	0.803	-0.66238
0.806	0.29535	0.806	0.71477	0.806	-3.54853	0.806	-8.72439	0.806	-0.67739
0.809	0.27464	0.81	0.70798	0.809	-3.5501	0.81	-8.72901	0.809	-0.69261
0.813	0.25447	0.813	0.69933	0.813	-3.55887	0.813	-8.72646	0.812	-0.70846
0.816	0.23722	0.816	0.69009	0.816	-3.57182	0.816	-8.72393	0.816	-0.72701
0.819	0.22501	0.82	0.68208	0.819	-3.58677	0.82	-8.7218	0.819	-0.74833
0.823	0.21201	0.823	0.67456	0.823	-3.59866	0.823	-8.71947	0.822	-0.76954
0.826	0.1932	0.826	0.67042	0.826	-3.60397	0.826	-8.71622	0.826	-0.78952
0.829	0.17318	0.83	0.66956	0.829	-3.60984	0.83	-8.71379	0.829	-0.80552
0.833	0.15819	0.833	0.67486	0.833	-3.61881	0.833	-8.7157	0.832	-0.82037
0.836	0.14596	0.836	0.68019	0.836	-3.62559	0.836	-8.71696	0.836	-0.83549
0.839	0.1365	0.84	0.6822	0.839	-3.63117	0.84	-8.72156	0.839	-0.85167
0.843	0.1286	0.843	0.68234	0.843	-3.6382	0.843	-8.72972	0.842	-0.86707
0.846	0.11909	0.846	0.67909	0.846	-3.6453	0.846	-8.73603	0.846	-0.88067
0.849	0.10562	0.85	0.67269	0.849	-3.64849	0.85	-8.74049	0.849	-0.89451
0.853	0.0907	0.853	0.66443	0.853	-3.65187	0.853	-8.74489	0.852	-0.89586
0.856	0.07706	0.856	0.65465	0.856	-3.65996	0.856	-8.74875	0.856	-0.89991
0.859	0.05862	0.86	0.64505	0.859	-3.66969	0.86	-8.75244	0.859	-0.9174
0.863	0.03362	0.863	0.63908	0.862	-3.67209	0.863	-8.751	0.862	-0.93605
0.866	0.01003	0.866	0.6352	0.866	-3.66557	0.866	-8.74455	0.866	-0.95245
0.869	-0.00049674	0.869	0.62987	0.869	-3.66358	0.87	-8.73813	0.869	-0.96882
0.873	-0.01073	0.873	0.62418	0.872	-3.67199	0.873	-8.7321	0.872	-0.98012
0.876	-0.02259	0.876	0.62385	0.876	-3.68122	0.876	-8.72587	0.876	-0.98748
0.879	-0.03336	0.879	0.62475	0.879	-3.68942	0.88	-8.72971	0.879	-0.99733
0.883	-0.04269	0.883	0.62362	0.882	-3.69703	0.883	-8.73506	0.882	-1.00795
0.886	-0.04983	0.886	0.62079	0.886	-3.70379	0.886	-8.73862	0.886	-1.01605
0.889	-0.05769	0.889	0.61687	0.889	-3.71124	0.89	-8.74028	0.889	-1.02003
0.893	-0.0646	0.893	0.61239	0.892	-3.72075	0.893	-8.73968	0.892	-1.02577
0.896	-0.07122	0.896	0.60864	0.896	-3.72989	0.896	-8.74061	0.896	-1.0349
0.899	-0.07874	0.899	0.60687	0.899	-3.72908	0.9	-8.74337	0.899	-1.04451
0.903	-0.08698	0.903	0.60562	0.902	-3.72137	0.903	-8.74598	0.902	-1.05271
0.906	-0.09702	0.906	0.6051	0.906	-3.71935	0.906	-8.74802	0.906	-1.05825
0.909	-0.10644	0.909	0.60444	0.909	-3.7285	0.91	-8.75171	0.909	-1.06415
0.913	-0.1141	0.913	0.60108	0.912	-3.73658	0.913	-8.75494	0.912	-1.072
0.916	-0.11888	0.916	0.59135	0.916	-3.73717	0.916	-8.75282	0.916	-1.0836
0.919	-0.12772	0.919	0.57398	0.919	-3.73714	0.919	-8.74939	0.919	-1.0978
0.923	-0.13965	0.923	0.55504	0.922	-3.74064	0.923	-8.74233	0.922	-1.11063
0.926	-0.1489	0.926	0.53987	0.926	-3.74536	0.926	-8.73354	0.926	-1.12183
0.929	-0.15402	0.929	0.53294	0.929	-3.75272	0.929	-8.72714	0.929	-1.13451
0.933	-0.15961	0.933	0.52901	0.932	-3.76083	0.933	-8.72316	0.932	-1.15043
0.936	-0.16566	0.936	0.53113	0.936	-3.7666	0.936	-8.72291	0.936	-1.16596
0.939	-0.17058	0.939	0.53501	0.939	-3.7698	0.939	-8.72326	0.939	-1.17347
0.943	-0.17023	0.943	0.53342	0.942	-3.77081	0.943	-8.72177	0.942	-1.17654
0.946	-0.16261	0.946	0.53092	0.946	-3.7702	0.946	-8.71965	0.946	-1.17934
0.949	-0.15944	0.949	0.52877	0.949	-3.77109	0.949	-8.718	0.949	-1.18458
0.953	-0.17011	0.953	0.52797	0.952	-3.77276	0.953	-8.71684	0.952	-1.19339
0.956	-0.18058	0.956	0.52647	0.956	-3.77401	0.956	-8.71522	0.956	-1.20785
0.959	-0.18775	0.959	0.5193	0.959	-3.7754	0.959	-8.71189	0.959	-1.22262
0.963	-0.19574	0.963	0.51216	0.962	-3.77694	0.963	-8.7086	0.962	-1.23403
0.966	-0.20811	0.966	0.50883	0.966	-3.77579	0.966	-8.71084	0.966	-1.24457
0.969	-0.22078	0.969	0.50659	0.969	-3.7746	0.969	-8.71256	0.969	-1.25833
0.973	-0.22659	0.973	0.50427	0.972	-3.77334	0.973	-8.71285	0.972	-1.27386
0.976	-0.23122	0.976	0.50314	0.976	-3.76898	0.976	-8.71606	0.976	-1.28801
0.979	-0.23703	0.979	0.50174	0.979	-3.76175	0.979	-8.71943	0.979	-1.29871
0.983	-0.24396	0.983	0.49888	0.982	-3.75902	0.983	-8.72083	0.982	-1.31691
0.986	-0.25272	0.986	0.49568	0.986	-3.76119	0.986	-8.72232	0.986	-1.33724
0.989	-0.26039	0.989	0.49159	0.989	-3.76516	0.989	-8.72552	0.989	-1.34776
0.993	-0.26579	0.993	0.48745	0.992	-3.76759	0.993	-8.72907	0.992	-1.35047
0.996	-0.2682	0.996	0.48492	0.996	-3.77084	0.996	-8.73284	0.996	-1.35682
0.999	-0.27195	0.999	0.48234	0.999	-3.77673	0.999	-8.73702	0.999	-1.36737
1.003	-0.27717	1.003	0.48544	1.002	-3.79183	1.003	-8.73865	1.002	-1.37761
1.006	-0.28027	1.006	0.49289	1.006	-3.80736	1.006	-8.74009	1.006	-1.39135
1.009	-0.28799	1.009	0.4984	1.009	-3.81584	1.009	-8.74555	1.009	-1.4072
1.013	-0.29992	1.013	0.49922	1.012	-3.81803	1.013	-8.75297	1.012	-1.42134
1.016	-0.30877	1.016	0.49954	1.016	-3.8208	1.016	-8.76055	1.016	-1.43048
1.019	-0.3146	1.019	0.49604	1.019	-3.82699	1.019	-8.76472	1.019	-1.42496
1.023	-0.32154	1.023	0.49152	1.022	-3.83412	1.023	-8.76813	1.022	-1.41781
1.026	-0.3298	1.026	0.49157	1.026	-3.84266	1.026	-8.77227	1.026	-1.42161
1.029	-0.34153	1.029	0.49217	1.029	-3.85265	1.029	-8.77695	1.029	-1.43561
1.033	-0.35665	1.033	0.49262	1.032	-3.8623	1.033	-8.77746	1.032	-1.45013
1.036	-0.36974	1.036	0.49237	1.036	-3.86963	1.036	-8.77699	1.036	-1.45962
1.039	-0.37516	1.039	0.49028	1.039	-3.87638	1.039	-8.77827	1.039	-1.46675
1.043	-0.38064	1.043	0.48844	1.042	-3.8833	1.043	-8.78177	1.042	-1.47603
1.046	-0.38481	1.046	0.48572	1.046	-3.88981	1.046	-8.78616	1.045	-1.4863
1.049	-0.38529	1.049	0.4812	1.049	-3.89885	1.049	-8.78523	1.049	-1.49846
1.053	-0.38859	1.053	0.47599	1.052	-3.90698	1.053	-8.78485	1.052	-1.51031
1.056	-0.39923	1.056	0.47157	1.056	-3.91177	1.056	-8.78816	1.055	-1.51979
1.059	-0.40735	1.059	0.46873	1.059	-3.91559	1.059	-8.79211	1.059	-1.52766
1.062	-0.41149	1.063	0.46743	1.062	-3.92145	1.063	-8.79483	1.062	-1.53625
1.066	-0.41531	1.066	0.46586	1.065	-3.92926	1.066	-8.79754	1.065	-1.53772
1.069	-0.41758	1.069	0.46337	1.069	-3.9334	1.069	-8.79652	1.069	-1.53562
1.072	-0.4189	1.073	0.46018	1.072	-3.93131	1.073	-8.79419	1.072	-1.54219
1.076	-0.42605	1.076	0.45096	1.075	-3.93121	1.076	-8.79527	1.075	-1.55699
1.079	-0.43686	1.079	0.44098	1.079	-3.93421	1.079	-8.79778	1.079	-1.56949
1.082	-0.4458	1.083	0.43337	1.082	-3.93479	1.083	-8.80092	1.082	-1.57475
1.086	-0.44927	1.086	0.42765	1.085	-3.92339	1.086	-8.80722	1.085	-1.57959
1.089	-0.45305	1.089	0.42332	1.089	-3.90929	1.089	-8.8148	1.089	-1.58274
1.092	-0.45545	1.093	0.41843	1.092	-3.90255	1.093	-8.81915	1.092	-1.59251
1.096	-0.45661	1.096	0.41575	1.095	-3.90051	1.096	-8.82062	1.095	-1.60719
1.099	-0.45863	1.099	0.41442	1.099	-3.89884	1.099	-8.82025	1.099	-1.61857
1.102	-0.4622	1.103	0.41193	1.102	-3.89557	1.103	-8.81968	1.102	-1.63853
1.106	-0.4694	1.106	0.40694	1.105	-3.89172	1.106	-8.81771	1.105	-1.66432
1.109	-0.47611	1.109	0.40237	1.109	-3.88811	1.109	-8.81645	1.109	-1.68146
1.112	-0.47838	1.113	0.40176	1.112	-3.8857	1.113	-8.81731	1.112	-1.6893
1.116	-0.47395	1.116	0.40158	1.115	-3.88343	1.116	-8.82284	1.115	-1.69277
1.119	-0.46935	1.119	0.40102	1.119	-3.87905	1.119	-8.82808	1.119	-1.6975
1.122	-0.47232	1.123	0.40269	1.122	-3.87152	1.123	-8.83088	1.122	-1.70817
1.126	-0.47806	1.126	0.4003	1.125	-3.86275	1.126	-8.83331	1.125	-1.71884
1.129	-0.48703	1.129	0.39441	1.129	-3.85339	1.129	-8.83536	1.129	-1.73379
1.132	-0.49607	1.132	0.39031	1.132	-3.84432	1.133	-8.83688	1.132	-1.7503
1.136	-0.50178	1.136	0.39004	1.135	-3.84094	1.136	-8.83521	1.135	-1.76256
1.139	-0.50606	1.139	0.39119	1.139	-3.84173	1.139	-8.83132	1.139	-1.76929
1.142	-0.51083	1.142	0.39274	1.142	-3.8424	1.143	-8.82755	1.142	-1.77601
1.146	-0.51849	1.146	0.39266	1.145	-3.84245	1.146	-8.82515	1.145	-1.7842
1.149	-0.5264	1.149	0.38973	1.149	-3.84197	1.149	-8.82594	1.149	-1.79214
1.152	-0.53408	1.152	0.38745	1.152	-3.84184	1.153	-8.83413	1.152	-1.80243
1.156	-0.54265	1.156	0.38585	1.155	-3.8423	1.156	-8.84218	1.155	-1.81367
1.159	-0.54882	1.159	0.39017	1.159	-3.84047	1.159	-8.84354	1.159	-1.82419
1.162	-0.55498	1.162	0.39072	1.162	-3.83679	1.163	-8.84311	1.162	-1.83377
1.166	-0.56243	1.166	0.38575	1.165	-3.83379	1.166	-8.84021	1.165	-1.84643
1.169	-0.57081	1.169	0.38306	1.169	-3.83313	1.169	-8.83671	1.169	-1.86114
1.172	-0.5828	1.172	0.38575	1.172	-3.83696	1.173	-8.83348	1.172	-1.8746
1.176	-0.59465	1.176	0.38792	1.175	-3.84177	1.176	-8.82981	1.175	-1.87812
1.179	-0.6054	1.179	0.38298	1.179	-3.84567	1.179	-8.82429	1.179	-1.87624
1.182	-0.61756	1.182	0.37465	1.182	-3.84791	1.183	-8.81859	1.182	-1.87615
1.186	-0.62873	1.186	0.36678	1.185	-3.84961	1.186	-8.81498	1.185	-1.8806
1.189	-0.63503	1.189	0.36213	1.189	-3.85157	1.189	-8.81616	1.189	-1.88724
1.192	-0.64047	1.192	0.35548	1.192	-3.85553	1.193	-8.81817	1.192	-1.89329
1.196	-0.64637	1.196	0.34356	1.195	-3.86341	1.196	-8.81875	1.195	-1.89212
1.199	-0.65293	1.199	0.33259	1.199	-3.87184	1.199	-8.81836	1.199	-1.88903
1.202	-0.66193	1.202	0.32504	1.202	-3.87257	1.203	-8.81416	1.202	-1.89085
1.206	-0.67151	1.206	0.31758	1.205	-3.87216	1.206	-8.81037	1.205	-1.89429
1.209	-0.67492	1.209	0.31252	1.209	-3.87224	1.209	-8.80758	1.209	-1.89711
1.212	-0.67466	1.212	0.31019	1.212	-3.87278	1.213	-8.80483	1.212	-1.89654
1.216	-0.67596	1.216	0.30548	1.215	-3.87435	1.216	-8.80355	1.215	-1.89284
1.219	-0.67883	1.219	0.29775	1.219	-3.87328	1.219	-8.80563	1.219	-1.89391
1.222	-0.68639	1.222	0.29	1.222	-3.87219	1.222	-8.80895	1.222	-1.90292
1.226	-0.70116	1.226	0.28083	1.225	-3.87512	1.226	-8.81339	1.225	-1.9052
1.229	-0.71595	1.229	0.2736	1.229	-3.87963	1.229	-8.8178	1.229	-1.90099
1.232	-0.72735	1.232	0.27078	1.232	-3.88339	1.232	-8.8179	1.232	-1.90233
1.236	-0.73857	1.236	0.26967	1.235	-3.88709	1.236	-8.81373	1.235	-1.90786
1.239	-0.74506	1.239	0.26997	1.239	-3.89304	1.239	-8.81286	1.239	-1.91522
1.242	-0.74985	1.242	0.26987	1.242	-3.89958	1.242	-8.81592	1.242	-1.92523
1.246	-0.755	1.246	0.27138	1.245	-3.90484	1.246	-8.81726	1.245	-1.93731
1.249	-0.75995	1.249	0.27613	1.249	-3.91075	1.249	-8.81896	1.249	-1.95146
1.252	-0.76509	1.252	0.27598	1.252	-3.91656	1.252	-8.8207	1.252	-1.96365
1.256	-0.76696	1.256	0.26882	1.255	-3.91749	1.256	-8.82161	1.255	-1.97172
1.259	-0.76803	1.259	0.26401	1.259	-3.91579	1.259	-8.82226	1.259	-1.98132
1.262	-0.77009	1.262	0.26532	1.262	-3.91471	1.262	-8.82512	1.262	-1.99626
1.266	-0.7726	1.266	0.26491	1.265	-3.91484	1.266	-8.83011	1.265	-2.01529
1.269	-0.77538	1.269	0.26189	1.268	-3.9276	1.269	-8.8369	1.269	-2.03206
1.272	-0.77844	1.272	0.2606	1.272	-3.94667	1.272	-8.84107	1.272	-2.04379
1.276	-0.78352	1.276	0.26571	1.275	-3.95037	1.276	-8.84095	1.275	-2.0561
1.279	-0.78954	1.279	0.27306	1.278	-3.93957	1.279	-8.83948	1.278	-2.07985
1.282	-0.79425	1.282	0.27877	1.282	-3.92663	1.282	-8.83741	1.282	-2.1096
1.286	-0.79659	1.286	0.28201	1.285	-3.92461	1.286	-8.83947	1.285	-2.12823
1.289	-0.80038	1.289	0.2856	1.288	-3.92738	1.289	-8.84206	1.288	-2.13763
1.292	-0.81027	1.292	0.29113	1.292	-3.92954	1.292	-8.8435	1.292	-2.14881
1.296	-0.82129	1.296	0.29436	1.295	-3.93187	1.296	-8.84509	1.295	-2.1608
1.299	-0.83095	1.299	0.29567	1.298	-3.9362	1.299	-8.84693	1.298	-2.17173
1.302	-0.83973	1.302	0.29846	1.302	-3.94091	1.302	-8.84785	1.302	-2.18089
1.306	-0.84258	1.306	0.30326	1.305	-3.94149	1.306	-8.84839	1.305	-2.18823
1.309	-0.84019	1.309	0.30757	1.308	-3.93724	1.309	-8.84792	1.308	-2.20138
1.312	-0.84056	1.312	0.306	1.312	-3.93359	1.312	-8.84609	1.312	-2.21927
1.316	-0.84517	1.316	0.3021	1.315	-3.93336	1.316	-8.84484	1.315	-2.23346
1.319	-0.84936	1.319	0.29853	1.318	-3.93332	1.319	-8.84439	1.318	-2.2417
1.322	-0.85604	1.322	0.29404	1.322	-3.92908	1.322	-8.84205	1.322	-2.24871
1.326	-0.86333	1.326	0.29267	1.325	-3.92254	1.326	-8.83904	1.325	-2.2542
1.329	-0.87035	1.329	0.29543	1.328	-3.91662	1.329	-8.83834	1.328	-2.26117
1.332	-0.87667	1.332	0.29407	1.332	-3.91169	1.332	-8.83892	1.332	-2.26481
1.336	-0.87925	1.336	0.28955	1.335	-3.91421	1.336	-8.83637	1.335	-2.26518
1.339	-0.88053	1.339	0.28732	1.338	-3.92131	1.339	-8.83327	1.338	-2.26839
1.342	-0.88301	1.342	0.28837	1.342	-3.92474	1.342	-8.83237	1.342	-2.27537
1.346	-0.88665	1.346	0.28854	1.345	-3.92456	1.346	-8.83215	1.345	-2.28221
1.349	-0.89246	1.349	0.28727	1.348	-3.9217	1.349	-8.83154	1.348	-2.2876
1.352	-0.89958	1.352	0.28789	1.352	-3.90502	1.352	-8.82749	1.352	-2.29664
1.355	-0.90497	1.356	0.28561	1.355	-3.88307	1.356	-8.82442	1.355	-2.30966
1.359	-0.90614	1.359	0.27868	1.358	-3.87902	1.359	-8.82843	1.358	-2.3216
1.362	-0.90695	1.362	0.27355	1.362	-3.88671	1.362	-8.83354	1.362	-2.32905
1.365	-0.9112	1.366	0.27022	1.365	-3.89378	1.366	-8.83475	1.365	-2.3363
1.369	-0.9164	1.369	0.26636	1.368	-3.8986	1.369	-8.83534	1.368	-2.35063
1.372	-0.91899	1.372	0.26143	1.372	-3.9022	1.372	-8.83778	1.372	-2.35989
1.375	-0.91905	1.376	0.25416	1.375	-3.90652	1.376	-8.84085	1.375	-2.3581
1.379	-0.92071	1.379	0.24528	1.378	-3.91235	1.379	-8.84355	1.378	-2.3566
1.382	-0.92314	1.382	0.23841	1.382	-3.91668	1.382	-8.84461	1.382	-2.36314
1.385	-0.92528	1.386	0.2345	1.385	-3.91853	1.386	-8.84341	1.385	-2.37198
1.389	-0.92849	1.389	0.22875	1.388	-3.92077	1.389	-8.83988	1.388	-2.37914
1.392	-0.93212	1.392	0.2272	1.392	-3.92422	1.392	-8.83747	1.392	-2.38688
1.395	-0.93394	1.395	0.23109	1.395	-3.92626	1.396	-8.8403	1.395	-2.39722
1.399	-0.93496	1.399	0.23111	1.398	-3.92607	1.399	-8.84455	1.398	-2.40683
1.402	-0.94052	1.402	0.22613	1.402	-3.92398	1.402	-8.84802	1.402	-2.41915
1.405	-0.94767	1.405	0.22357	1.405	-3.92238	1.406	-8.85067	1.405	-2.43256
1.409	-0.95193	1.409	0.2248	1.408	-3.92309	1.409	-8.85154	1.408	-2.44488
1.412	-0.9549	1.412	0.22503	1.412	-3.92551	1.412	-8.85179	1.412	-2.45319
1.415	-0.95745	1.415	0.22404	1.415	-3.92772	1.416	-8.85387	1.415	-2.46025
1.419	-0.96225	1.419	0.22679	1.418	-3.923	1.419	-8.86058	1.418	-2.47048
1.422	-0.96859	1.422	0.22948	1.422	-3.91492	1.422	-8.86607	1.422	-2.48212
1.425	-0.97542	1.425	0.2269	1.425	-3.91258	1.426	-8.86608	1.425	-2.48805
1.429	-0.98241	1.429	0.22195	1.428	-3.91405	1.429	-8.86506	1.428	-2.48854
1.432	-0.98815	1.432	0.21968	1.432	-3.9153	1.432	-8.86589	1.432	-2.48532
1.435	-0.9928	1.435	0.21783	1.435	-3.91701	1.436	-8.86724	1.435	-2.47997
1.439	-1.00213	1.439	0.21662	1.438	-3.9169	1.439	-8.86738	1.438	-2.47546
1.442	-1.01463	1.442	0.21644	1.442	-3.91178	1.442	-8.86415	1.442	-2.4719
1.445	-1.02973	1.445	0.2168	1.445	-3.90369	1.446	-8.85945	1.445	-2.47285
1.449	-1.0438	1.449	0.21636	1.448	-3.89559	1.449	-8.85845	1.448	-2.47847
1.452	-1.05213	1.452	0.21914	1.452	-3.88947	1.452	-8.85669	1.452	-2.48367
1.455	-1.05662	1.455	0.22368	1.455	-3.88752	1.456	-8.85197	1.455	-2.49264
1.459	-1.06161	1.459	0.22491	1.458	-3.8875	1.459	-8.84727	1.458	-2.5074
1.462	-1.06647	1.462	0.22737	1.462	-3.88549	1.462	-8.84368	1.462	-2.51895
1.465	-1.07066	1.465	0.23149	1.465	-3.8818	1.466	-8.84002	1.465	-2.52263
1.469	-1.07537	1.469	0.23308	1.468	-3.8808	1.469	-8.83698	1.468	-2.52953
1.472	-1.0805	1.472	0.23099	1.471	-3.88316	1.472	-8.83565	1.472	-2.54221
1.475	-1.08432	1.475	0.21961	1.475	-3.88523	1.476	-8.8365	1.475	-2.554
1.479	-1.08717	1.479	0.20675	1.478	-3.88596	1.479	-8.83435	1.478	-2.56145
1.482	-1.0914	1.482	0.20566	1.481	-3.8871	1.482	-8.83129	1.482	-2.567
1.485	-1.09283	1.485	0.2102	1.485	-3.89137	1.486	-8.82855	1.485	-2.56876
1.489	-1.09421	1.489	0.20989	1.488	-3.89711	1.489	-8.82647	1.488	-2.56764
1.492	-1.09894	1.492	0.20257	1.491	-3.90023	1.492	-8.82663	1.492	-2.56634
1.495	-1.10362	1.495	0.19629	1.495	-3.90151	1.496	-8.82672	1.495	-2.56614
1.499	-1.10691	1.499	0.19673	1.498	-3.90408	1.499	-8.82347	1.498	-2.56744
1.502	-1.11114	1.502	0.1955	1.501	-3.90805	1.502	-8.81838	1.502	-2.56807
1.505	-1.11942	1.505	0.18911	1.505	-3.9089	1.506	-8.81472	1.505	-2.56714
1.509	-1.12747	1.509	0.18286	1.508	-3.90554	1.509	-8.81417	1.508	-2.56879
1.512	-1.13338	1.512	0.18097	1.511	-3.90371	1.512	-8.81699	1.511	-2.57205
1.515	-1.13811	1.515	0.18137	1.515	-3.90652	1.516	-8.81925	1.515	-2.57728
1.519	-1.1421	1.519	0.18419	1.518	-3.91078	1.519	-8.81893	1.518	-2.58472
1.522	-1.14292	1.522	0.18834	1.521	-3.9148	1.522	-8.81664	1.521	-2.59274
1.525	-1.14185	1.525	0.19106	1.525	-3.91872	1.525	-8.81487	1.525	-2.60179
1.529	-1.1368	1.529	0.19027	1.528	-3.92258	1.529	-8.81569	1.528	-2.61052
1.532	-1.13017	1.532	0.18997	1.531	-3.92723	1.532	-8.81738	1.531	-2.61533
1.535	-1.12861	1.535	0.18819	1.535	-3.93464	1.535	-8.8206	1.535	-2.61437
1.539	-1.13186	1.539	0.18568	1.538	-3.94195	1.539	-8.82519	1.538	-2.61386
1.542	-1.13472	1.542	0.18831	1.541	-3.94414	1.542	-8.8293	1.541	-2.61636
1.545	-1.13579	1.545	0.19304	1.545	-3.94356	1.545	-8.8322	1.545	-2.62109
1.549	-1.1417	1.549	0.19352	1.548	-3.94408	1.549	-8.83509	1.548	-2.62485
1.552	-1.14944	1.552	0.19139	1.551	-3.94421	1.552	-8.83917	1.551	-2.62196
1.555	-1.15258	1.555	0.19213	1.555	-3.94328	1.555	-8.84332	1.555	-2.61681
1.559	-1.15294	1.559	0.19807	1.558	-3.94322	1.559	-8.84397	1.558	-2.61516
1.562	-1.15487	1.562	0.20707	1.561	-3.94393	1.562	-8.84296	1.561	-2.61625
1.565	-1.15792	1.565	0.21084	1.565	-3.94256	1.565	-8.84052	1.565	-2.61878
1.569	-1.16087	1.569	0.21212	1.568	-3.9389	1.569	-8.83836	1.568	-2.62221
1.572	-1.16373	1.572	0.21531	1.571	-3.93617	1.572	-8.83982	1.571	-2.62743
1.575	-1.16602	1.575	0.21578	1.575	-3.93548	1.575	-8.84194	1.575	-2.63404
1.579	-1.16742	1.579	0.20877	1.578	-3.93471	1.579	-8.8406	1.578	-2.63908
1.582	-1.17044	1.582	0.19997	1.581	-3.93224	1.582	-8.83939	1.581	-2.64111
1.585	-1.17372	1.585	0.1992	1.585	-3.92866	1.585	-8.84049	1.585	-2.6439
1.589	-1.17231	1.589	0.20383	1.588	-3.92657	1.589	-8.84341	1.588	-2.65026
1.592	-1.16882	1.592	0.20768	1.591	-3.92612	1.592	-8.8453	1.591	-2.65923
1.595	-1.16629	1.595	0.20867	1.595	-3.923	1.595	-8.84224	1.595	-2.66999
1.599	-1.16562	1.599	0.2055	1.598	-3.91668	1.599	-8.83727	1.598	-2.67912
1.602	-1.16771	1.602	0.19834	1.601	-3.9128	1.602	-8.83392	1.601	-2.68052
1.605	-1.17038	1.605	0.1929	1.605	-3.9122	1.605	-8.83204	1.605	-2.67734
1.609	-1.17346	1.609	0.19188	1.608	-3.91281	1.609	-8.8291	1.608	-2.67439
1.612	-1.17758	1.612	0.19294	1.611	-3.9148	1.612	-8.82482	1.611	-2.66885
1.615	-1.18449	1.615	0.194	1.615	-3.91752	1.615	-8.823	1.615	-2.66535
1.619	-1.19265	1.619	0.19396	1.618	-3.91728	1.619	-8.82276	1.618	-2.67021
1.622	-1.20159	1.622	0.19156	1.621	-3.91257	1.622	-8.82205	1.621	-2.6791
1.625	-1.21142	1.625	0.18838	1.625	-3.90703	1.625	-8.82064	1.625	-2.68705
1.629	-1.21965	1.629	0.17897	1.628	-3.90329	1.629	-8.81928	1.628	-2.69428
1.632	-1.21898	1.632	0.16916	1.631	-3.90526	1.632	-8.81823	1.631	-2.70329
1.635	-1.21555	1.635	0.16456	1.635	-3.91127	1.635	-8.81729	1.635	-2.71384
1.639	-1.22004	1.639	0.16305	1.638	-3.91387	1.639	-8.81673	1.638	-2.72274
1.642	-1.2294	1.642	0.16264	1.641	-3.9132	1.642	-8.8165	1.641	-2.72948
1.645	-1.23494	1.645	0.16009	1.645	-3.91142	1.645	-8.81503	1.645	-2.73649
1.649	-1.2365	1.649	0.15654	1.648	-3.90975	1.649	-8.81425	1.648	-2.74347
1.652	-1.23871	1.652	0.15477	1.651	-3.90988	1.652	-8.81635	1.651	-2.75015
1.655	-1.24145	1.655	0.15395	1.655	-3.91136	1.655	-8.81625	1.655	-2.75567
1.658	-1.24328	1.658	0.15413	1.658	-3.91323	1.659	-8.81401	1.658	-2.76059
1.662	-1.24548	1.662	0.1588	1.661	-3.91603	1.662	-8.81432	1.661	-2.76711
1.665	-1.24844	1.665	0.16404	1.665	-3.92003	1.665	-8.81543	1.665	-2.77502
1.668	-1.25227	1.668	0.16461	1.668	-3.92486	1.669	-8.81293	1.668	-2.78182
1.672	-1.2567	1.672	0.16457	1.671	-3.93059	1.672	-8.80851	1.671	-2.78737
1.675	-1.26641	1.675	0.1661	1.674	-3.93719	1.675	-8.80835	1.675	-2.79426
1.678	-1.27819	1.678	0.16755	1.678	-3.94498	1.679	-8.81146	1.678	-2.80115
1.682	-1.28505	1.682	0.17086	1.681	-3.95298	1.682	-8.81301	1.681	-2.81106
1.685	-1.28817	1.685	0.17637	1.684	-3.95762	1.685	-8.81329	1.685	-2.82859
1.688	-1.28989	1.688	0.18067	1.688	-3.95926	1.689	-8.8157	1.688	-2.85037
1.692	-1.29171	1.692	0.18189	1.691	-3.9609	1.692	-8.82129	1.691	-2.87125
1.695	-1.29439	1.695	0.18437	1.694	-3.96217	1.695	-8.82643	1.695	-2.88812
1.698	-1.29563	1.698	0.18673	1.698	-3.9617	1.699	-8.82535	1.698	-2.89586
1.702	-1.29572	1.702	0.18531	1.701	-3.95906	1.702	-8.82148	1.701	-2.89855
1.705	-1.29458	1.705	0.18327	1.704	-3.95586	1.705	-8.81572	1.705	-2.90159
1.708	-1.2926	1.708	0.18083	1.708	-3.95489	1.709	-8.8097	1.708	-2.90487
1.712	-1.29137	1.712	0.18426	1.711	-3.95572	1.712	-8.80713	1.711	-2.91145
1.715	-1.29366	1.715	0.19139	1.714	-3.95049	1.715	-8.80644	1.715	-2.92002
1.718	-1.29592	1.718	0.19514	1.718	-3.94104	1.719	-8.80474	1.718	-2.92692
1.722	-1.29451	1.722	0.19528	1.721	-3.93918	1.722	-8.8017	1.721	-2.93317
1.725	-1.2917	1.725	0.1937	1.724	-3.94385	1.725	-8.79932	1.725	-2.93909
1.728	-1.29107	1.728	0.19115	1.728	-3.94816	1.729	-8.80077	1.728	-2.94306
1.732	-1.2937	1.732	0.18918	1.731	-3.9523	1.732	-8.80377	1.731	-2.94926
1.735	-1.29895	1.735	0.18628	1.734	-3.95398	1.735	-8.80428	1.735	-2.96256
1.738	-1.30361	1.738	0.18076	1.738	-3.95085	1.739	-8.80299	1.738	-2.9782
1.742	-1.3068	1.742	0.17574	1.741	-3.94617	1.742	-8.80073	1.741	-2.98869
1.745	-1.31058	1.745	0.17302	1.744	-3.94102	1.745	-8.79921	1.744	-2.99586
1.748	-1.3152	1.748	0.17298	1.748	-3.93571	1.749	-8.79792	1.748	-3.00405
1.752	-1.31875	1.752	0.17352	1.751	-3.93036	1.752	-8.79813	1.751	-3.0128
1.755	-1.32219	1.755	0.17151	1.754	-3.92549	1.755	-8.79903	1.754	-3.02233
1.758	-1.32165	1.758	0.16762	1.758	-3.92233	1.759	-8.79687	1.758	-3.03066
1.762	-1.31805	1.762	0.16765	1.761	-3.91944	1.762	-8.79396	1.761	-3.03646
1.765	-1.31637	1.765	0.17072	1.764	-3.9135	1.765	-8.7945	1.764	-3.03915
1.768	-1.31581	1.768	0.16894	1.768	-3.90516	1.769	-8.7975	1.768	-3.04061
1.772	-1.316	1.772	0.16248	1.771	-3.90184	1.772	-8.80032	1.771	-3.04292
1.775	-1.31735	1.775	0.15708	1.774	-3.90414	1.775	-8.80105	1.774	-3.04503
1.778	-1.32052	1.778	0.15113	1.778	-3.90405	1.779	-8.79823	1.778	-3.04913
1.782	-1.32353	1.782	0.14492	1.781	-3.90179	1.782	-8.79715	1.781	-3.05877
1.785	-1.32932	1.785	0.1433	1.784	-3.8999	1.785	-8.79844	1.784	-3.06904
1.788	-1.33671	1.788	0.14423	1.788	-3.89929	1.789	-8.8027	1.788	-3.07647
1.792	-1.34237	1.792	0.14431	1.791	-3.90152	1.792	-8.8073	1.791	-3.08395
1.795	-1.34765	1.795	0.14473	1.794	-3.90662	1.795	-8.80757	1.794	-3.0893
1.798	-1.35313	1.798	0.1481	1.798	-3.91374	1.799	-8.8057	1.798	-3.09129
1.802	-1.35925	1.802	0.1524	1.801	-3.91785	1.802	-8.80569	1.801	-3.09319
1.805	-1.36593	1.805	0.15398	1.804	-3.9152	1.805	-8.80734	1.804	-3.09635
1.808	-1.37341	1.808	0.15347	1.808	-3.91047	1.809	-8.80826	1.808	-3.1012
1.812	-1.38119	1.812	0.15333	1.811	-3.90927	1.812	-8.80717	1.811	-3.10758
1.815	-1.38608	1.815	0.15347	1.814	-3.91011	1.815	-8.80462	1.814	-3.11257
1.818	-1.38664	1.818	0.15334	1.818	-3.91299	1.819	-8.8012	1.818	-3.11139
1.822	-1.38798	1.822	0.15477	1.821	-3.9178	1.822	-8.7989	1.821	-3.10763
1.825	-1.39213	1.825	0.158	1.824	-3.92018	1.825	-8.79953	1.824	-3.10877
1.828	-1.39661	1.828	0.16032	1.828	-3.92186	1.828	-8.79985	1.828	-3.11374
1.832	-1.39968	1.832	0.16035	1.831	-3.92644	1.832	-8.79852	1.831	-3.11801
1.835	-1.40178	1.835	0.16018	1.834	-3.9336	1.835	-8.79748	1.834	-3.12386
1.838	-1.40232	1.838	0.16164	1.838	-3.9396	1.838	-8.79868	1.838	-3.13326
1.842	-1.40239	1.842	0.16208	1.841	-3.9431	1.842	-8.80095	1.841	-3.14509
1.845	-1.40515	1.845	0.15686	1.844	-3.94624	1.845	-8.80599	1.844	-3.16302
1.848	-1.41005	1.848	0.14929	1.848	-3.95342	1.848	-8.81138	1.848	-3.18605
1.852	-1.41556	1.852	0.14734	1.851	-3.96334	1.852	-8.81302	1.851	-3.20588
1.855	-1.42133	1.855	0.14934	1.854	-3.96724	1.855	-8.81103	1.854	-3.22098
1.858	-1.42687	1.858	0.14939	1.858	-3.96338	1.858	-8.80732	1.858	-3.2307
1.862	-1.4302	1.862	0.14702	1.861	-3.96001	1.862	-8.80674	1.861	-3.23624
1.865	-1.43193	1.865	0.14561	1.864	-3.95863	1.865	-8.80743	1.864	-3.24157
1.868	-1.43	1.868	0.14463	1.868	-3.95602	1.868	-8.80642	1.868	-3.24913
1.872	-1.42647	1.872	0.14205	1.871	-3.95134	1.872	-8.80464	1.871	-3.25928
1.875	-1.42432	1.875	0.13985	1.874	-3.94693	1.875	-8.80426	1.874	-3.27003
1.878	-1.42339	1.878	0.13527	1.877	-3.9416	1.878	-8.80519	1.878	-3.28027
1.882	-1.42344	1.882	0.1232	1.881	-3.93536	1.882	-8.81048	1.881	-3.28996
1.885	-1.42373	1.885	0.10979	1.884	-3.93192	1.885	-8.81697	1.884	-3.30046
1.888	-1.42946	1.888	0.10505	1.887	-3.93024	1.888	-8.82122	1.888	-3.31368
1.892	-1.4372	1.892	0.10601	1.891	-3.92656	1.892	-8.82412	1.891	-3.3282
1.895	-1.43946	1.895	0.10773	1.894	-3.92187	1.895	-8.82679	1.894	-3.34123
1.898	-1.43877	1.898	0.10851	1.897	-3.9202	1.898	-8.83008	1.898	-3.35193
1.902	-1.4377	1.902	0.10911	1.901	-3.92077	1.902	-8.83327	1.901	-3.36165
1.905	-1.43505	1.905	0.11015	1.904	-3.92151	1.905	-8.83422	1.904	-3.37168
1.908	-1.43239	1.908	0.11123	1.907	-3.92399	1.908	-8.83332	1.908	-3.38216
1.912	-1.43161	1.912	0.11211	1.911	-3.92645	1.912	-8.83288	1.911	-3.3936
1.915	-1.43172	1.915	0.11078	1.914	-3.9242	1.915	-8.83448	1.914	-3.40537
1.918	-1.4323	1.918	0.10529	1.917	-3.91877	1.918	-8.83721	1.918	-3.4138
1.922	-1.43364	1.922	0.09855	1.921	-3.91339	1.922	-8.8382	1.921	-3.41666
1.925	-1.44157	1.925	0.09588	1.924	-3.90818	1.925	-8.83743	1.924	-3.41625
1.928	-1.45103	1.928	0.09664	1.927	-3.90177	1.928	-8.83277	1.928	-3.4114
1.932	-1.45612	1.931	0.0965	1.931	-3.89381	1.932	-8.82753	1.931	-3.40309
1.935	-1.45837	1.935	0.0948	1.934	-3.88571	1.935	-8.82651	1.934	-3.39778
1.938	-1.46064	1.938	0.09434	1.937	-3.87929	1.938	-8.82687	1.938	-3.39496
1.942	-1.46326	1.941	0.09572	1.941	-3.87703	1.942	-8.82639	1.941	-3.39482
1.945	-1.46568	1.945	0.09795	1.944	-3.8797	1.945	-8.82571	1.944	-3.39914
1.948	-1.46843	1.948	0.09848	1.947	-3.8827	1.948	-8.82415	1.948	-3.40544
1.952	-1.47165	1.951	0.09553	1.951	-3.88589	1.952	-8.82266	1.951	-3.41255
1.955	-1.47439	1.955	0.08977	1.954	-3.89224	1.955	-8.82337	1.954	-3.41844
1.958	-1.47724	1.958	0.08445	1.957	-3.89975	1.958	-8.82456	1.958	-3.42235
1.961	-1.48355	1.961	0.08714	1.961	-3.90559	1.962	-8.82395	1.961	-3.4266
1.965	-1.491	1.965	0.0975	1.964	-3.90828	1.965	-8.8176	1.964	-3.4333
1.968	-1.49769	1.968	0.10336	1.967	-3.90833	1.968	-8.80966	1.968	-3.44612
1.971	-1.4983	1.971	0.10005	1.971	-3.90932	1.972	-8.80499	1.971	-3.46496
1.975	-1.49586	1.975	0.0941	1.974	-3.91207	1.975	-8.80239	1.974	-3.48179
1.978	-1.49824	1.978	0.08836	1.977	-3.91418	1.978	-8.80044	1.977	-3.49229
1.981	-1.50355	1.981	0.08427	1.981	-3.91297	1.982	-8.79846	1.981	-3.49914
1.985	-1.50785	1.985	0.0833	1.984	-3.90895	1.985	-8.79505	1.984	-3.50502
1.988	-1.51163	1.988	0.08295	1.987	-3.90469	1.988	-8.79171	1.987	-3.50958
1.991	-1.51591	1.991	0.08065	1.991	-3.90088	1.992	-8.78963	1.991	-3.51511
1.995	-1.51939	1.995	0.07719	1.994	-3.89745	1.995	-8.78855	1.994	-3.52128
1.998	-1.52381	1.998	0.07409	1.997	-3.89616	1.998	-8.78725	1.997	-3.52524
2.001	-1.52933	2.001	0.07375	2.001	-3.89692	2.002	-8.78452	2.001	-3.528
2.005	-1.53339	2.005	0.07413	2.004	-3.89973	2.005	-8.78109	2.004	-3.53563
2.008	-1.5295	2.008	0.07155	2.007	-3.90207	2.008	-8.77817	2.007	-3.55087
2.011	-1.52125	2.011	0.06374	2.011	-3.9037	2.012	-8.77576	2.011	-3.5665
2.015	-1.51563	2.015	0.05252	2.014	-3.90574	2.015	-8.77258	2.014	-3.57542
2.018	-1.51301	2.018	0.044	2.017	-3.90816	2.018	-8.76822	2.017	-3.57959
2.021	-1.51275	2.021	0.04042	2.021	-3.91141	2.022	-8.76537	2.021	-3.58416
2.025	-1.51295	2.025	0.03836	2.024	-3.91353	2.025	-8.76493	2.024	-3.58988
2.028	-1.51261	2.028	0.03591	2.027	-3.91236	2.028	-8.76347	2.027	-3.59648
2.031	-1.51226	2.031	0.03323	2.031	-3.91218	2.032	-8.76194	2.031	-3.60229
2.035	-1.51309	2.035	0.034	2.034	-3.91357	2.035	-8.76163	2.034	-3.60628
2.038	-1.51578	2.038	0.04047	2.037	-3.91178	2.038	-8.76016	2.037	-3.60942
2.041	-1.51855	2.041	0.04486	2.041	-3.90495	2.042	-8.75759	2.041	-3.61322
2.045	-1.51689	2.045	0.04124	2.044	-3.89969	2.045	-8.75603	2.044	-3.61783
2.048	-1.51297	2.048	0.03596	2.047	-3.89943	2.048	-8.75564	2.047	-3.62226
2.051	-1.51076	2.051	0.03729	2.051	-3.90213	2.052	-8.75439	2.051	-3.62177
2.055	-1.50974	2.055	0.04329	2.054	-3.908	2.055	-8.75163	2.054	-3.61293
2.058	-1.50963	2.058	0.04946	2.057	-3.91274	2.058	-8.74826	2.057	-3.60507
2.061	-1.51031	2.061	0.05406	2.061	-3.91416	2.062	-8.74456	2.061	-3.60618
2.065	-1.51234	2.065	0.0528	2.064	-3.91377	2.065	-8.7424	2.064	-3.61333
2.068	-1.51668	2.068	0.04584	2.067	-3.91379	2.068	-8.74356	2.067	-3.62287
2.071	-1.52104	2.071	0.03518	2.071	-3.915	2.072	-8.74568	2.071	-3.63198
2.075	-1.52304	2.075	0.02435	2.074	-3.91823	2.075	-8.74643	2.074	-3.63653
2.078	-1.52383	2.078	0.01643	2.077	-3.9251	2.078	-8.74589	2.077	-3.63903
2.081	-1.52235	2.081	0.01206	2.08	-3.93033	2.082	-8.7445	2.081	-3.6462
2.085	-1.5196	2.085	0.00923	2.084	-3.9297	2.085	-8.74328	2.084	-3.65703
2.088	-1.5199	2.088	0.00632	2.087	-3.92882	2.088	-8.74385	2.087	-3.66096
2.091	-1.52267	2.091	0.00431	2.09	-3.93393	2.092	-8.74542	2.091	-3.65379
2.095	-1.53089	2.095	0.00808	2.094	-3.94058	2.095	-8.74696	2.094	-3.64573
2.098	-1.54353	2.098	0.01799	2.097	-3.94255	2.098	-8.7483	2.097	-3.64538
2.101	-1.55481	2.101	0.02672	2.1	-3.94267	2.102	-8.74965	2.101	-3.6499
2.105	-1.56182	2.105	0.02938	2.104	-3.94521	2.105	-8.75016	2.104	-3.65423
2.108	-1.5685	2.108	0.02623	2.107	-3.94903	2.108	-8.74841	2.107	-3.65873
2.111	-1.57812	2.111	0.02031	2.11	-3.95104	2.112	-8.74622	2.111	-3.66303
2.115	-1.58738	2.115	0.01608	2.114	-3.95088	2.115	-8.74546	2.114	-3.66746
2.118	-1.58983	2.118	0.01327	2.117	-3.95287	2.118	-8.74628	2.117	-3.67434
2.121	-1.58852	2.121	0.01016	2.12	-3.96225	2.121	-8.74747	2.121	-3.68355
2.125	-1.5895	2.125	0.01063	2.124	-3.97303	2.125	-8.75052	2.124	-3.69087
2.128	-1.59268	2.128	0.01466	2.127	-3.97555	2.128	-8.75512	2.127	-3.69454
2.131	-1.60029	2.131	0.0171	2.13	-3.97229	2.131	-8.75981	2.131	-3.7007
2.135	-1.60998	2.135	0.0167	2.134	-3.96789	2.135	-8.76458	2.134	-3.71214
2.138	-1.61607	2.138	0.01534	2.137	-3.95965	2.138	-8.76874	2.137	-3.72391
2.141	-1.61739	2.141	0.0134	2.14	-3.95195	2.141	-8.77207	2.141	-3.73439
2.145	-1.61822	2.145	0.01131	2.144	-3.94841	2.145	-8.77503	2.144	-3.74418
2.148	-1.62079	2.148	0.01204	2.147	-3.94784	2.148	-8.77629	2.147	-3.75617
2.151	-1.62371	2.151	0.01506	2.15	-3.95	2.151	-8.77601	2.151	-3.7671
2.155	-1.62654	2.155	0.0205	2.154	-3.95209	2.155	-8.77597	2.154	-3.77515
2.158	-1.63017	2.158	0.02713	2.157	-3.95303	2.158	-8.77674	2.157	-3.78265
2.161	-1.63315	2.161	0.02816	2.16	-3.95209	2.161	-8.78021	2.161	-3.78892
2.165	-1.63607	2.165	0.02449	2.164	-3.95592	2.165	-8.78638	2.164	-3.7896
2.168	-1.63954	2.168	0.02247	2.167	-3.96476	2.168	-8.79212	2.167	-3.78955
2.171	-1.64175	2.171	0.02258	2.17	-3.96681	2.171	-8.79556	2.171	-3.79452
2.175	-1.64502	2.175	0.02327	2.174	-3.95789	2.175	-8.79604	2.174	-3.803
2.178	-1.64683	2.178	0.02292	2.177	-3.94834	2.178	-8.79361	2.177	-3.81049
2.181	-1.64578	2.181	0.02078	2.18	-3.94323	2.181	-8.79049	2.181	-3.81607
2.185	-1.64469	2.184	0.01762	2.184	-3.94077	2.185	-8.78853	2.184	-3.82032
2.188	-1.64467	2.188	0.01406	2.187	-3.93568	2.188	-8.78725	2.187	-3.82402
2.191	-1.64201	2.191	0.01335	2.19	-3.92737	2.191	-8.78857	2.191	-3.82962
2.195	-1.63603	2.194	0.01551	2.194	-3.92024	2.195	-8.79305	2.194	-3.83727
2.198	-1.63148	2.198	0.01545	2.197	-3.91512	2.198	-8.79658	2.197	-3.8449
2.201	-1.63331	2.201	0.01194	2.2	-3.90757	2.201	-8.79703	2.201	-3.85199
2.205	-1.63847	2.204	0.00708	2.204	-3.89448	2.205	-8.79717	2.204	-3.858
2.208	-1.642	2.208	0.00192	2.207	-3.88402	2.208	-8.79703	2.207	-3.86567
2.211	-1.64786	2.211	-0.00147	2.21	-3.88208	2.211	-8.79618	2.21	-3.87484
2.215	-1.6554	2.214	-0.00233	2.214	-3.88468	2.215	-8.79563	2.214	-3.8792
2.218	-1.65875	2.218	-0.00289	2.217	-3.88963	2.218	-8.79503	2.217	-3.87747
2.221	-1.65644	2.221	-0.00458	2.22	-3.89365	2.221	-8.79357	2.22	-3.87684
2.225	-1.65428	2.224	-0.00762	2.224	-3.89466	2.225	-8.79186	2.224	-3.87726
2.228	-1.65392	2.228	-0.01197	2.227	-3.89527	2.228	-8.78998	2.227	-3.87647
2.231	-1.65221	2.231	-0.01681	2.23	-3.89755	2.231	-8.78791	2.23	-3.87277
2.235	-1.64931	2.234	-0.02168	2.234	-3.89771	2.235	-8.78572	2.234	-3.86811
2.238	-1.64684	2.238	-0.02673	2.237	-3.89682	2.238	-8.78319	2.237	-3.86677
2.241	-1.64551	2.241	-0.02961	2.24	-3.89473	2.241	-8.78073	2.24	-3.86901
2.245	-1.64649	2.244	-0.02729	2.244	-3.89165	2.245	-8.77678	2.244	-3.87254
2.248	-1.64845	2.248	-0.02138	2.247	-3.88486	2.248	-8.77147	2.247	-3.87853
2.251	-1.6497	2.251	-0.01633	2.25	-3.87659	2.251	-8.76664	2.25	-3.88405
2.254	-1.65054	2.254	-0.01313	2.254	-3.8717	2.255	-8.76268	2.254	-3.88787
2.258	-1.64992	2.258	-0.01178	2.257	-3.87144	2.258	-8.76225	2.257	-3.89089
2.261	-1.64683	2.261	-0.01211	2.26	-3.86776	2.261	-8.7658	2.26	-3.89344
2.264	-1.64499	2.264	-0.01199	2.264	-3.8648	2.265	-8.77006	2.264	-3.90079
2.268	-1.64569	2.268	-0.01095	2.267	-3.86793	2.268	-8.77296	2.267	-3.91813
2.271	-1.64713	2.271	-0.00842	2.27	-3.87456	2.271	-8.77352	2.27	-3.93536
2.274	-1.6502	2.274	-0.00492	2.274	-3.87944	2.275	-8.77108	2.274	-3.94523
2.278	-1.65549	2.278	-0.000452998	2.277	-3.88112	2.278	-8.76826	2.277	-3.95039
2.281	-1.66151	2.281	0.00585	2.28	-3.88339	2.281	-8.7687	2.28	-3.95502
2.284	-1.66635	2.284	0.00994	2.283	-3.88801	2.285	-8.77107	2.284	-3.95877
2.288	-1.66862	2.288	0.00985	2.287	-3.89368	2.288	-8.7715	2.287	-3.96386
2.291	-1.67019	2.291	0.00896	2.29	-3.90127	2.291	-8.76974	2.29	-3.97076
2.294	-1.67141	2.294	0.00777	2.293	-3.90798	2.295	-8.76862	2.294	-3.97672
2.298	-1.66876	2.298	0.00476	2.297	-3.91233	2.298	-8.76834	2.297	-3.98142
2.301	-1.66497	2.301	-0.000537032	2.3	-3.9129	2.301	-8.76791	2.3	-3.98756
2.304	-1.66811	2.304	-0.00701	2.303	-3.91316	2.305	-8.76872	2.304	-3.99406
2.308	-1.67637	2.308	-0.00966	2.307	-3.9147	2.308	-8.77089	2.307	-4.00033
2.311	-1.68381	2.311	-0.00732	2.31	-3.91439	2.311	-8.77406	2.31	-4.00852
2.314	-1.68945	2.314	-0.00475	2.313	-3.90774	2.315	-8.77729	2.314	-4.0177
2.318	-1.69411	2.318	-0.00332	2.317	-3.90262	2.318	-8.77912	2.317	-4.02596
2.321	-1.69814	2.321	-0.0032	2.32	-3.90846	2.321	-8.78014	2.32	-4.03324
2.324	-1.70032	2.324	-0.00631	2.323	-3.91371	2.325	-8.78048	2.324	-4.03903
2.328	-1.70083	2.328	-0.01152	2.327	-3.91028	2.328	-8.78	2.327	-4.04162
2.331	-1.70135	2.331	-0.01704	2.33	-3.90437	2.331	-8.77787	2.33	-4.04645
2.334	-1.70248	2.334	-0.023	2.333	-3.89985	2.335	-8.77466	2.334	-4.0559
2.338	-1.70539	2.338	-0.02765	2.337	-3.89851	2.338	-8.77285	2.337	-4.06507
2.341	-1.70936	2.341	-0.03029	2.34	-3.90063	2.341	-8.77127	2.34	-4.07224
2.344	-1.71521	2.344	-0.03193	2.343	-3.91057	2.345	-8.77039	2.344	-4.07887
2.348	-1.72175	2.348	-0.03308	2.347	-3.9196	2.348	-8.77234	2.347	-4.08179
2.351	-1.72685	2.351	-0.0344	2.35	-3.91875	2.351	-8.77486	2.35	-4.07634
2.354	-1.73071	2.354	-0.03696	2.353	-3.914	2.355	-8.77625	2.354	-4.0722
2.358	-1.73355	2.358	-0.04141	2.357	-3.91213	2.358	-8.77804	2.357	-4.07437
2.361	-1.73355	2.361	-0.04777	2.36	-3.91292	2.361	-8.77975	2.36	-4.0782
2.364	-1.73093	2.364	-0.05573	2.363	-3.90925	2.365	-8.77962	2.364	-4.08037
2.368	-1.7297	2.368	-0.06016	2.367	-3.90255	2.368	-8.77735	2.367	-4.08308
2.371	-1.73156	2.371	-0.05894	2.37	-3.89833	2.371	-8.77465	2.37	-4.08731
2.374	-1.73283	2.374	-0.05537	2.373	-3.89418	2.375	-8.77327	2.374	-4.09065
2.378	-1.72998	2.378	-0.05192	2.377	-3.88952	2.378	-8.77191	2.377	-4.09412
2.381	-1.72805	2.381	-0.05042	2.38	-3.8858	2.381	-8.76981	2.38	-4.09932
2.384	-1.73172	2.384	-0.04876	2.383	-3.88211	2.385	-8.76784	2.384	-4.10302
2.388	-1.73673	2.388	-0.04424	2.387	-3.87383	2.388	-8.7659	2.387	-4.10374
2.391	-1.73859	2.391	-0.04072	2.39	-3.86759	2.391	-8.76233	2.39	-4.10361
2.394	-1.73905	2.394	-0.04127	2.393	-3.86666	2.395	-8.75712	2.394	-4.10209
2.398	-1.74253	2.398	-0.04364	2.397	-3.87084	2.398	-8.75136	2.397	-4.10177
2.401	-1.74879	2.401	-0.04608	2.4	-3.87516	2.401	-8.7462	2.4	-4.10816
2.404	-1.75579	2.404	-0.04674	2.403	-3.87009	2.405	-8.74478	2.404	-4.11684
2.408	-1.7638	2.408	-0.04471	2.407	-3.8644	2.408	-8.74759	2.407	-4.12445
2.411	-1.77056	2.411	-0.0408	2.41	-3.86525	2.411	-8.75106	2.41	-4.1336
2.414	-1.77507	2.414	-0.03617	2.413	-3.86902	2.414	-8.75445	2.414	-4.14078
2.418	-1.77901	2.418	-0.03207	2.417	-3.87255	2.418	-8.75812	2.417	-4.14285
2.421	-1.78145	2.421	-0.02922	2.42	-3.87525	2.421	-8.75912	2.42	-4.14415
2.424	-1.78281	2.424	-0.0263	2.423	-3.87631	2.424	-8.75742	2.424	-4.14723
2.428	-1.78342	2.428	-0.02157	2.427	-3.87314	2.428	-8.75498	2.427	-4.15122
2.431	-1.7824	2.431	-0.01982	2.43	-3.86965	2.431	-8.75079	2.43	-4.15434
2.434	-1.78147	2.434	-0.02511	2.433	-3.86929	2.434	-8.74526	2.434	-4.15787
2.438	-1.78198	2.438	-0.0336	2.437	-3.86717	2.438	-8.74142	2.437	-4.16333
2.441	-1.78517	2.441	-0.03879	2.44	-3.86271	2.441	-8.7415	2.44	-4.16861
2.444	-1.79159	2.444	-0.04084	2.443	-3.86064	2.444	-8.74464	2.443	-4.17286
2.448	-1.7965	2.447	-0.04486	2.447	-3.8663	2.448	-8.74775	2.447	-4.17727
2.451	-1.797	2.451	-0.05257	2.45	-3.87407	2.451	-8.75048	2.45	-4.1803
2.454	-1.79721	2.454	-0.06029	2.453	-3.88089	2.454	-8.75386	2.453	-4.17982
2.458	-1.80129	2.457	-0.06715	2.457	-3.88387	2.458	-8.75671	2.457	-4.17908
2.461	-1.80714	2.461	-0.07315	2.46	-3.88192	2.461	-8.75825	2.46	-4.18092
2.464	-1.80791	2.464	-0.07417	2.463	-3.87903	2.464	-8.75764	2.463	-4.18358
2.468	-1.8033	2.467	-0.07174	2.467	-3.87478	2.468	-8.75559	2.467	-4.1861
2.471	-1.80042	2.471	-0.07016	2.47	-3.87538	2.471	-8.75371	2.47	-4.18983
2.474	-1.80193	2.474	-0.07044	2.473	-3.87717	2.474	-8.75299	2.473	-4.19315
2.478	-1.80545	2.477	-0.07019	2.476	-3.87706	2.478	-8.75376	2.477	-4.19616
2.481	-1.80775	2.481	-0.06716	2.48	-3.87577	2.481	-8.75594	2.48	-4.19846
2.484	-1.80854	2.484	-0.06488	2.483	-3.87266	2.484	-8.75896	2.483	-4.19601
2.488	-1.80949	2.487	-0.06649	2.486	-3.86817	2.488	-8.75875	2.487	-4.19225
2.491	-1.80886	2.491	-0.06839	2.49	-3.86511	2.491	-8.7549	2.49	-4.19062
2.494	-1.80628	2.494	-0.07047	2.493	-3.86435	2.494	-8.75266	2.493	-4.19077
2.498	-1.80469	2.497	-0.07353	2.496	-3.8594	2.498	-8.75346	2.497	-4.19047
2.501	-1.80658	2.501	-0.0767	2.5	-3.85182	2.501	-8.75543	2.5	-4.19018
2.504	-1.81057	2.504	-0.08042	2.503	-3.84627	2.504	-8.75872	2.503	-4.191
2.508	-1.81536	2.507	-0.08725	2.506	-3.84208	2.508	-8.76439	2.507	-4.19332
2.511	-1.81996	2.511	-0.0981	2.51	-3.83802	2.511	-8.77089	2.51	-4.19835
2.514	-1.8232	2.514	-0.10566	2.513	-3.83551	2.514	-8.77533	2.513	-4.20504
2.518	-1.82581	2.517	-0.1045	2.516	-3.83351	2.518	-8.77782	2.517	-4.211
2.521	-1.82772	2.521	-0.09952	2.52	-3.83188	2.521	-8.78008	2.52	-4.21491
2.524	-1.82742	2.524	-0.09684	2.523	-3.83142	2.524	-8.78079	2.523	-4.22064
2.528	-1.82472	2.527	-0.09665	2.526	-3.82846	2.528	-8.77866	2.527	-4.2318
2.531	-1.82306	2.531	-0.09467	2.53	-3.82144	2.531	-8.77599	2.53	-4.24308
2.534	-1.82502	2.534	-0.08955	2.533	-3.81328	2.534	-8.77473	2.533	-4.25055
2.538	-1.82973	2.537	-0.0841	2.536	-3.80198	2.538	-8.77494	2.537	-4.25902
2.541	-1.83393	2.541	-0.07949	2.54	-3.79197	2.541	-8.77578	2.54	-4.26767
2.544	-1.83538	2.544	-0.07658	2.543	-3.79011	2.544	-8.77507	2.543	-4.27462
2.547	-1.83704	2.547	-0.07704	2.546	-3.78967	2.548	-8.7735	2.547	-4.28024
2.551	-1.84147	2.551	-0.08112	2.55	-3.79591	2.551	-8.77259	2.55	-4.28561
2.554	-1.84552	2.554	-0.08816	2.553	-3.803	2.554	-8.77135	2.553	-4.29134
2.557	-1.84633	2.557	-0.09366	2.556	-3.80642	2.558	-8.77044	2.557	-4.29751
2.561	-1.84367	2.561	-0.09667	2.56	-3.80694	2.561	-8.77063	2.56	-4.30429
2.564	-1.83994	2.564	-0.10014	2.563	-3.80518	2.564	-8.77139	2.563	-4.31157
2.567	-1.83789	2.567	-0.10345	2.566	-3.80184	2.568	-8.77326	2.567	-4.31821
2.571	-1.8362	2.571	-0.10389	2.57	-3.79774	2.571	-8.77679	2.57	-4.32653
2.574	-1.83374	2.574	-0.10462	2.573	-3.79275	2.574	-8.77923	2.573	-4.33599
2.577	-1.83316	2.577	-0.1061	2.576	-3.78857	2.578	-8.77857	2.577	-4.34777
2.581	-1.83575	2.581	-0.10646	2.58	-3.79002	2.581	-8.77669	2.58	-4.36111
2.584	-1.83727	2.584	-0.10526	2.583	-3.79359	2.584	-8.7756	2.583	-4.37655
2.587	-1.8351	2.587	-0.10539	2.586	-3.79729	2.588	-8.77473	2.587	-4.39259
2.591	-1.83005	2.591	-0.10673	2.59	-3.7989	2.591	-8.7721	2.59	-4.4057
2.594	-1.82361	2.594	-0.10509	2.593	-3.80409	2.594	-8.76706	2.593	-4.41322
2.597	-1.81766	2.597	-0.10222	2.596	-3.80969	2.598	-8.76205	2.597	-4.41842
2.601	-1.81397	2.601	-0.10031	2.6	-3.81107	2.601	-8.75891	2.6	-4.42085
2.604	-1.81523	2.604	-0.09802	2.603	-3.811	2.604	-8.7557	2.603	-4.42315
2.607	-1.81962	2.607	-0.0966	2.606	-3.81177	2.608	-8.75045	2.607	-4.42382
2.611	-1.82309	2.611	-0.09714	2.61	-3.81436	2.611	-8.74624	2.61	-4.42073
2.614	-1.82638	2.614	-0.09853	2.613	-3.81755	2.614	-8.74443	2.613	-4.41883
2.617	-1.82846	2.617	-0.09741	2.616	-3.82295	2.618	-8.74269	2.617	-4.422
2.621	-1.82633	2.621	-0.0942	2.62	-3.82925	2.621	-8.7391	2.62	-4.42866
2.624	-1.8235	2.624	-0.09562	2.623	-3.83001	2.624	-8.73454	2.623	-4.43893
2.627	-1.82453	2.627	-0.10364	2.626	-3.82765	2.628	-8.73264	2.627	-4.44901
2.631	-1.82711	2.631	-0.11022	2.63	-3.82844	2.631	-8.73406	2.63	-4.46038
2.634	-1.82672	2.634	-0.11101	2.633	-3.82563	2.634	-8.73593	2.633	-4.47216
2.637	-1.82398	2.637	-0.10771	2.636	-3.82204	2.638	-8.73766	2.637	-4.48036
2.641	-1.82283	2.641	-0.10638	2.64	-3.81976	2.641	-8.7399	2.64	-4.48837
2.644	-1.82458	2.644	-0.10786	2.643	-3.81768	2.644	-8.74157	2.643	-4.4975
2.647	-1.82754	2.647	-0.10846	2.646	-3.81714	2.648	-8.74037	2.647	-4.50511
2.651	-1.82974	2.651	-0.1069	2.65	-3.81755	2.651	-8.73551	2.65	-4.51096
2.654	-1.83041	2.654	-0.10574	2.653	-3.81471	2.654	-8.72939	2.653	-4.51408
2.657	-1.83216	2.657	-0.10602	2.656	-3.81301	2.658	-8.72532	2.657	-4.51528
2.661	-1.8359	2.661	-0.10596	2.66	-3.81589	2.661	-8.72325	2.66	-4.51257
2.664	-1.83839	2.664	-0.10652	2.663	-3.81771	2.664	-8.72149	2.663	-4.509
2.667	-1.83917	2.667	-0.10903	2.666	-3.82063	2.668	-8.7194	2.667	-4.50445
2.671	-1.84128	2.671	-0.11107	2.67	-3.82171	2.671	-8.71622	2.67	-4.49925
2.674	-1.84508	2.674	-0.11009	2.673	-3.822	2.674	-8.7123	2.673	-4.4996
2.677	-1.84892	2.677	-0.10992	2.676	-3.81763	2.678	-8.70911	2.676	-4.50326
2.681	-1.85265	2.681	-0.11177	2.679	-3.81459	2.681	-8.70723	2.68	-4.50638
2.684	-1.85551	2.684	-0.11308	2.683	-3.82212	2.684	-8.70558	2.683	-4.51153
2.687	-1.85491	2.687	-0.11363	2.686	-3.83223	2.688	-8.70374	2.686	-4.51536
2.691	-1.85257	2.691	-0.11379	2.689	-3.82923	2.691	-8.7031	2.69	-4.51732
2.694	-1.85296	2.694	-0.1117	2.693	-3.82496	2.694	-8.70198	2.693	-4.51953
2.697	-1.85586	2.697	-0.1088	2.696	-3.82093	2.697	-8.69976	2.696	-4.52262
2.701	-1.86118	2.7	-0.10954	2.699	-3.81582	2.701	-8.70024	2.7	-4.52517
2.704	-1.86768	2.704	-0.11641	2.703	-3.81233	2.704	-8.70455	2.703	-4.52393
2.707	-1.87102	2.707	-0.12603	2.706	-3.81541	2.707	-8.70636	2.706	-4.51817
2.711	-1.87143	2.71	-0.13248	2.709	-3.81882	2.711	-8.70335	2.71	-4.51318
2.714	-1.8734	2.714	-0.14121	2.713	-3.81891	2.714	-8.70126	2.713	-4.50881
2.717	-1.87797	2.717	-0.15319	2.716	-3.81783	2.717	-8.70246	2.716	-4.50485
2.721	-1.88341	2.72	-0.16091	2.719	-3.81559	2.721	-8.70466	2.72	-4.50396
2.724	-1.88889	2.724	-0.16122	2.723	-3.81407	2.724	-8.70585	2.723	-4.50205
2.727	-1.89405	2.727	-0.16187	2.726	-3.81349	2.727	-8.70623	2.726	-4.49674
2.731	-1.89814	2.73	-0.16417	2.729	-3.81379	2.731	-8.70895	2.73	-4.49114
2.734	-1.90104	2.734	-0.16601	2.733	-3.81653	2.734	-8.71456	2.733	-4.48759
2.737	-1.9047	2.737	-0.16505	2.736	-3.82464	2.737	-8.71824	2.736	-4.48627
2.741	-1.90918	2.74	-0.16224	2.739	-3.83149	2.741	-8.71856	2.74	-4.49135
2.744	-1.9123	2.744	-0.16068	2.743	-3.83126	2.744	-8.71913	2.743	-4.49943
2.747	-1.91402	2.747	-0.16076	2.746	-3.82956	2.747	-8.72072	2.746	-4.50613
2.751	-1.91499	2.75	-0.16184	2.749	-3.82315	2.751	-8.72052	2.75	-4.51096
2.754	-1.9154	2.754	-0.16294	2.753	-3.81634	2.754	-8.71904	2.753	-4.51647
2.757	-1.91696	2.757	-0.16336	2.756	-3.80615	2.757	-8.71971	2.756	-4.52088
2.761	-1.92013	2.76	-0.16349	2.759	-3.79669	2.761	-8.72317	2.76	-4.52396
2.764	-1.92339	2.764	-0.16434	2.763	-3.78657	2.764	-8.727	2.763	-4.5247
2.767	-1.9258	2.767	-0.16695	2.766	-3.77057	2.767	-8.72981	2.766	-4.52694
2.771	-1.92693	2.77	-0.17125	2.769	-3.75752	2.771	-8.73279	2.77	-4.53333
2.774	-1.92638	2.774	-0.17605	2.773	-3.75894	2.774	-8.73588	2.773	-4.54124
2.777	-1.92506	2.777	-0.18077	2.776	-3.76105	2.777	-8.73784	2.776	-4.54706
2.781	-1.92512	2.78	-0.18339	2.779	-3.76313	2.781	-8.73829	2.78	-4.55086
2.784	-1.92606	2.784	-0.18435	2.783	-3.76431	2.784	-8.73564	2.783	-4.5534
2.787	-1.93046	2.787	-0.18495	2.786	-3.7611	2.787	-8.73003	2.786	-4.5546
2.791	-1.94038	2.79	-0.18132	2.789	-3.75611	2.791	-8.72657	2.79	-4.55585
2.794	-1.94773	2.794	-0.17153	2.793	-3.76395	2.794	-8.72718	2.793	-4.55685
2.797	-1.94904	2.797	-0.15546	2.796	-3.772	2.797	-8.72725	2.796	-4.55797
2.801	-1.95035	2.8	-0.14011	2.799	-3.7703	2.801	-8.72488	2.8	-4.56093
2.804	-1.95358	2.804	-0.13076	2.803	-3.7679	2.804	-8.72145	2.803	-4.56566
2.807	-1.95551	2.807	-0.12872	2.806	-3.77292	2.807	-8.71783	2.806	-4.57895
2.811	-1.95416	2.81	-0.12617	2.809	-3.78268	2.811	-8.71419	2.81	-4.59701
2.814	-1.95095	2.814	-0.12285	2.813	-3.78799	2.814	-8.7099	2.813	-4.61018
2.817	-1.94707	2.817	-0.12216	2.816	-3.7844	2.817	-8.70563	2.816	-4.61711
2.821	-1.94271	2.82	-0.12507	2.819	-3.77967	2.821	-8.70368	2.82	-4.62425
2.824	-1.93872	2.824	-0.12784	2.823	-3.77955	2.824	-8.70499	2.823	-4.6287
2.827	-1.93572	2.827	-0.12941	2.826	-3.78153	2.827	-8.70715	2.826	-4.63198
2.83	-1.93612	2.83	-0.13068	2.829	-3.78153	2.831	-8.70724	2.83	-4.63602
2.834	-1.94073	2.834	-0.13183	2.833	-3.78459	2.834	-8.70585	2.833	-4.63984
2.837	-1.94747	2.837	-0.13113	2.836	-3.78716	2.837	-8.70543	2.836	-4.63831
2.84	-1.95495	2.84	-0.12888	2.839	-3.79326	2.841	-8.70602	2.84	-4.63359
2.844	-1.9601	2.844	-0.12632	2.843	-3.79926	2.844	-8.70556	2.843	-4.63184
2.847	-1.96094	2.847	-0.12241	2.846	-3.8035	2.847	-8.70501	2.846	-4.6356
2.85	-1.95928	2.85	-0.1173	2.849	-3.80852	2.851	-8.70731	2.85	-4.6393
2.854	-1.95897	2.854	-0.11218	2.853	-3.8142	2.854	-8.70995	2.853	-4.64031
2.857	-1.96052	2.857	-0.10697	2.856	-3.8176	2.857	-8.71113	2.856	-4.6407
2.86	-1.96151	2.86	-0.10296	2.859	-3.81467	2.861	-8.71179	2.86	-4.64264
2.864	-1.95971	2.864	-0.10274	2.863	-3.81088	2.864	-8.71174	2.863	-4.64697
2.867	-1.95574	2.867	-0.10287	2.866	-3.80649	2.867	-8.71205	2.866	-4.66078
2.87	-1.94863	2.87	-0.09971	2.869	-3.8044	2.871	-8.71324	2.87	-4.67525
2.874	-1.93751	2.874	-0.09453	2.873	-3.80518	2.874	-8.71543	2.873	-4.68324
2.877	-1.92925	2.877	-0.09318	2.876	-3.79605	2.877	-8.71762	2.876	-4.68934
2.88	-1.92603	2.88	-0.10007	2.879	-3.78463	2.881	-8.71912	2.88	-4.69494
2.884	-1.92317	2.884	-0.11402	2.882	-3.77959	2.884	-8.72107	2.883	-4.69895
2.887	-1.91933	2.887	-0.13313	2.886	-3.77782	2.887	-8.72509	2.886	-4.70232
2.89	-1.9165	2.89	-0.14549	2.889	-3.77146	2.891	-8.72899	2.89	-4.69865
2.894	-1.91703	2.894	-0.14688	2.892	-3.7599	2.894	-8.73145	2.893	-4.69139
2.897	-1.92145	2.897	-0.14947	2.896	-3.74809	2.897	-8.73201	2.896	-4.68776
2.9	-1.92979	2.9	-0.15476	2.899	-3.74267	2.901	-8.72879	2.9	-4.69006
2.904	-1.93755	2.904	-0.15649	2.902	-3.73907	2.904	-8.72442	2.903	-4.6917
2.907	-1.94226	2.907	-0.15394	2.906	-3.73288	2.907	-8.72241	2.906	-4.69022
2.91	-1.94847	2.91	-0.15168	2.909	-3.72608	2.911	-8.72116	2.909	-4.68527
2.914	-1.95815	2.914	-0.15231	2.912	-3.72187	2.914	-8.72051	2.913	-4.6801
2.917	-1.9666	2.917	-0.15322	2.916	-3.71857	2.917	-8.72298	2.916	-4.67896
2.92	-1.97028	2.92	-0.15388	2.919	-3.71744	2.921	-8.72574	2.919	-4.68419
2.924	-1.96902	2.924	-0.15561	2.922	-3.7169	2.924	-8.72465	2.923	-4.69009
2.927	-1.9663	2.927	-0.15716	2.926	-3.71789	2.927	-8.72206	2.926	-4.69367
2.93	-1.96471	2.93	-0.15756	2.929	-3.71941	2.931	-8.72006	2.929	-4.69663
2.934	-1.96768	2.934	-0.15866	2.932	-3.71614	2.934	-8.71691	2.933	-4.70148
2.937	-1.9728	2.937	-0.15913	2.936	-3.70847	2.937	-8.71414	2.936	-4.70567
2.94	-1.97654	2.94	-0.16024	2.939	-3.69869	2.941	-8.7126	2.939	-4.70832
2.944	-1.97827	2.944	-0.16383	2.942	-3.69352	2.944	-8.71105	2.943	-4.71166
2.947	-1.97891	2.947	-0.1668	2.946	-3.69076	2.947	-8.70991	2.946	-4.71818
2.95	-1.97858	2.95	-0.17229	2.949	-3.69123	2.951	-8.70899	2.949	-4.71727
2.954	-1.97712	2.954	-0.17977	2.952	-3.69143	2.954	-8.70742	2.953	-4.7166
2.957	-1.97554	2.957	-0.18288	2.956	-3.6865	2.957	-8.70606	2.956	-4.72223
2.96	-1.97423	2.96	-0.17965	2.959	-3.67885	2.961	-8.7059	2.959	-4.72826
2.964	-1.97341	2.963	-0.17384	2.962	-3.67414	2.964	-8.70677	2.963	-4.7329
2.967	-1.97197	2.967	-0.16016	2.966	-3.67248	2.967	-8.70996	2.966	-4.7379
2.97	-1.96983	2.97	-0.13994	2.969	-3.66751	2.971	-8.71228	2.969	-4.74303
2.974	-1.96869	2.973	-0.12571	2.972	-3.65897	2.974	-8.71386	2.973	-4.74756
2.977	-1.96843	2.977	-0.12323	2.976	-3.65572	2.977	-8.71543	2.976	-4.75338
2.98	-1.96781	2.98	-0.12177	2.979	-3.66113	2.981	-8.71663	2.979	-4.76008
2.984	-1.96488	2.983	-0.11625	2.982	-3.66633	2.984	-8.71908	2.983	-4.76634
2.987	-1.96183	2.987	-0.11143	2.986	-3.66673	2.987	-8.72245	2.986	-4.77257
2.99	-1.96045	2.99	-0.11119	2.989	-3.66559	2.99	-8.7226	2.989	-4.78439
2.994	-1.95989	2.993	-0.11407	2.992	-3.66299	2.994	-8.72028	2.993	-4.80287
2.997	-1.95673	2.997	-0.11756	2.996	-3.66048	2.997	-8.71827	2.996	-4.8186
3	-1.94954	3	-0.12428	2.999	-3.65844	3	-8.71573	2.999	-4.82639
3.004	-1.94279	3.003	-0.14208	3.002	-3.6551	3.004	-8.71354	3.003	-4.83282
3.007	-1.93908	3.007	-0.15604	3.006	-3.65169	3.007	-8.71312	3.006	-4.84212
3.01	-1.93894	3.01	-0.1547	3.009	-3.64722	3.01	-8.71252	3.009	-4.85123
3.014	-1.94264	3.013	-0.15449	3.012	-3.64043	3.014	-8.711	3.013	-4.85559
3.017	-1.94355	3.017	-0.15616	3.016	-3.63513	3.017	-8.71002	3.016	-4.85759
3.02	-1.94032	3.02	-0.15823	3.019	-3.63066	3.02	-8.71058	3.019	-4.85955
3.024	-1.93688	3.023	-0.15633	3.022	-3.62826	3.024	-8.71045	3.023	-4.86329
3.027	-1.93491	3.027	-0.14955	3.026	-3.62705	3.027	-8.70868	3.026	-4.86856
3.03	-1.93535	3.03	-0.14572	3.029	-3.62531	3.03	-8.70802	3.029	-4.8708
3.034	-1.93802	3.033	-0.14569	3.032	-3.62168	3.034	-8.70838	3.033	-4.86925
3.037	-1.94215	3.037	-0.14268	3.036	-3.61403	3.037	-8.70893	3.036	-4.86346
3.04	-1.94718	3.04	-0.13791	3.039	-3.60728	3.04	-8.7085	3.039	-4.85815
3.044	-1.95333	3.043	-0.13986	3.042	-3.60341	3.044	-8.7069	3.043	-4.85485
3.047	-1.96037	3.047	-0.14765	3.046	-3.59974	3.047	-8.70576	3.046	-4.85354
3.05	-1.9674	3.05	-0.15595	3.049	-3.59582	3.05	-8.70296	3.049	-4.85692
3.054	-1.97181	3.053	-0.1619	3.052	-3.59472	3.054	-8.69729	3.053	-4.85986
3.057	-1.97231	3.057	-0.16817	3.056	-3.59489	3.057	-8.68978	3.056	-4.86278
3.06	-1.97248	3.06	-0.17727	3.059	-3.58965	3.06	-8.68545	3.059	-4.86473
3.064	-1.97245	3.063	-0.18608	3.062	-3.57982	3.064	-8.68671	3.063	-4.86652
3.067	-1.97198	3.067	-0.1922	3.066	-3.57188	3.067	-8.68971	3.066	-4.86862
3.07	-1.97393	3.07	-0.19609	3.069	-3.56714	3.07	-8.69005	3.069	-4.87085
3.074	-1.9773	3.073	-0.19982	3.072	-3.56428	3.074	-8.68981	3.073	-4.86823
3.077	-1.97702	3.077	-0.20039	3.076	-3.56341	3.077	-8.69001	3.076	-4.86187
3.08	-1.97235	3.08	-0.1976	3.079	-3.56037	3.08	-8.69032	3.079	-4.85607
3.084	-1.96989	3.083	-0.19291	3.082	-3.55417	3.084	-8.69219	3.083	-4.85497
3.087	-1.97129	3.087	-0.17791	3.085	-3.54817	3.087	-8.69631	3.086	-4.85715
3.09	-1.97241	3.09	-0.16674	3.089	-3.54354	3.09	-8.70146	3.089	-4.85737
3.094	-1.97121	3.093	-0.17187	3.092	-3.54	3.094	-8.70738	3.093	-4.86027
3.097	-1.97001	3.097	-0.17734	3.095	-3.5439	3.097	-8.71085	3.096	-4.86853
3.1	-1.97098	3.1	-0.17936	3.099	-3.55096	3.1	-8.70913	3.099	-4.87532
3.104	-1.97292	3.103	-0.18064	3.102	-3.55498	3.104	-8.70659	3.103	-4.88055
3.107	-1.97472	3.107	-0.18352	3.105	-3.55794	3.107	-8.70639	3.106	-4.88568
3.11	-1.9772	3.11	-0.18827	3.109	-3.55937	3.11	-8.70969	3.109	-4.88886
3.114	-1.97904	3.113	-0.18884	3.112	-3.55851	3.114	-8.7148	3.113	-4.89063
3.117	-1.97948	3.117	-0.18326	3.115	-3.55727	3.117	-8.71938	3.116	-4.89277
3.12	-1.98037	3.12	-0.18039	3.119	-3.56044	3.12	-8.72024	3.119	-4.89965
3.123	-1.9823	3.123	-0.18418	3.122	-3.56497	3.124	-8.71754	3.123	-4.91063
3.127	-1.98448	3.127	-0.18705	3.125	-3.56426	3.127	-8.71473	3.126	-4.92221
3.13	-1.98745	3.13	-0.18449	3.129	-3.56111	3.13	-8.71045	3.129	-4.93462
3.133	-1.98943	3.133	-0.18226	3.132	-3.56232	3.134	-8.7051	3.132	-4.94266
3.137	-1.99205	3.137	-0.18308	3.135	-3.56538	3.137	-8.70318	3.136	-4.9495
3.14	-1.99674	3.14	-0.18361	3.139	-3.56769	3.14	-8.70456	3.139	-4.95465
3.143	-1.99997	3.143	-0.17885	3.142	-3.56939	3.144	-8.70332	3.142	-4.95946
3.147	-2.00121	3.147	-0.17201	3.145	-3.57135	3.147	-8.69803	3.146	-4.96304
3.15	-2.00187	3.15	-0.16892	3.149	-3.57287	3.15	-8.69408	3.149	-4.96677
3.153	-2.00146	3.153	-0.16972	3.152	-3.57414	3.154	-8.69326	3.152	-4.97025
3.157	-2.00025	3.157	-0.17393	3.155	-3.57395	3.157	-8.69311	3.156	-4.97329
3.16	-1.99887	3.16	-0.17945	3.159	-3.57322	3.16	-8.69241	3.159	-4.97903
3.163	-1.99892	3.163	-0.18245	3.162	-3.57437	3.164	-8.69214	3.162	-4.98829
3.167	-1.99882	3.167	-0.18065	3.165	-3.57762	3.167	-8.69329	3.166	-4.99842
3.17	-1.9975	3.17	-0.17624	3.169	-3.57903	3.17	-8.69161	3.169	-5.00503
3.173	-1.99602	3.173	-0.1683	3.172	-3.57823	3.174	-8.68561	3.172	-5.00944
3.177	-1.99546	3.177	-0.16239	3.175	-3.5767	3.177	-8.67772	3.176	-5.00792
3.18	-1.9956	3.18	-0.16366	3.179	-3.57044	3.18	-8.67227	3.179	-5.00511
3.183	-1.99599	3.183	-0.16606	3.182	-3.56145	3.184	-8.67202	3.182	-5.00444
3.187	-1.99772	3.187	-0.16637	3.185	-3.55327	3.187	-8.67257	3.186	-5.00555
3.19	-2.00213	3.19	-0.16761	3.189	-3.54737	3.19	-8.67292	3.189	-5.00583
3.193	-2.00685	3.193	-0.16819	3.192	-3.55039	3.194	-8.67205	3.192	-5.00612
3.197	-2.01159	3.197	-0.16832	3.195	-3.55658	3.197	-8.6686	3.196	-5.00947
3.2	-2.01625	3.2	-0.16798	3.199	-3.55618	3.2	-8.66464	3.199	-5.01679
3.203	-2.01985	3.203	-0.16682	3.202	-3.55391	3.204	-8.66448	3.202	-5.02364
3.207	-2.02102	3.207	-0.16621	3.205	-3.54801	3.207	-8.66816	3.206	-5.02553
3.21	-2.01898	3.21	-0.167	3.209	-3.54249	3.21	-8.67143	3.209	-5.02672
3.213	-2.01312	3.213	-0.16749	3.212	-3.54247	3.214	-8.6743	3.212	-5.0291
3.217	-2.00763	3.216	-0.16779	3.215	-3.54378	3.217	-8.67665	3.216	-5.03044
3.22	-2.00374	3.22	-0.16831	3.219	-3.54424	3.22	-8.67751	3.219	-5.02793
3.223	-2.00108	3.223	-0.17365	3.222	-3.54452	3.224	-8.67816	3.222	-5.02706
3.227	-1.99993	3.226	-0.18226	3.225	-3.54495	3.227	-8.67946	3.226	-5.02857
3.23	-1.99918	3.23	-0.19272	3.229	-3.54281	3.23	-8.6815	3.229	-5.03192
3.233	-1.99754	3.233	-0.20211	3.232	-3.53948	3.234	-8.68407	3.232	-5.03491
3.237	-1.99589	3.236	-0.20583	3.235	-3.53454	3.237	-8.68577	3.236	-5.03771
3.24	-1.99579	3.24	-0.19823	3.239	-3.52931	3.24	-8.68615	3.239	-5.04158
3.243	-1.99828	3.243	-0.18954	3.242	-3.52228	3.244	-8.6862	3.242	-5.04443
3.247	-2.00052	3.246	-0.18253	3.245	-3.5141	3.247	-8.6859	3.246	-5.04674
3.25	-2.00199	3.25	-0.17789	3.249	-3.50804	3.25	-8.68326	3.249	-5.04981
3.253	-2.00333	3.253	-0.17802	3.252	-3.50689	3.254	-8.68238	3.252	-5.05222
3.257	-2.00506	3.256	-0.18253	3.255	-3.50588	3.257	-8.68588	3.256	-5.05508
3.26	-2.00709	3.26	-0.18446	3.259	-3.49936	3.26	-8.69	3.259	-5.06124
3.263	-2.00854	3.263	-0.1797	3.262	-3.49097	3.264	-8.69344	3.262	-5.06565
3.267	-2.00815	3.266	-0.17638	3.265	-3.48674	3.267	-8.69538	3.266	-5.0686
3.27	-2.0052	3.27	-0.17673	3.269	-3.48569	3.27	-8.69367	3.269	-5.07243
3.273	-2.00033	3.273	-0.17628	3.272	-3.4848	3.274	-8.69079	3.272	-5.07817
3.277	-1.99761	3.276	-0.17376	3.275	-3.47723	3.277	-8.68871	3.276	-5.08364
3.28	-1.99628	3.28	-0.17278	3.279	-3.47096	3.28	-8.68741	3.279	-5.08504
3.283	-1.99506	3.283	-0.17755	3.282	-3.47426	3.283	-8.68707	3.282	-5.08451
3.287	-1.99403	3.286	-0.18188	3.285	-3.47945	3.287	-8.68737	3.286	-5.08299
3.29	-1.99331	3.29	-0.18063	3.288	-3.48685	3.29	-8.68796	3.289	-5.08208
3.293	-1.99412	3.293	-0.1771	3.292	-3.49567	3.293	-8.68903	3.292	-5.08637
3.297	-1.99765	3.296	-0.17609	3.295	-3.49759	3.297	-8.68973	3.296	-5.08956
3.3	-2.00322	3.3	-0.1763	3.298	-3.4929	3.3	-8.68937	3.299	-5.08987
3.303	-2.00858	3.303	-0.17509	3.302	-3.48659	3.303	-8.68918	3.302	-5.09337
3.307	-2.01288	3.306	-0.16871	3.305	-3.481	3.307	-8.68959	3.306	-5.0984
3.31	-2.01626	3.31	-0.16116	3.308	-3.47572	3.31	-8.68998	3.309	-5.10286
3.313	-2.02057	3.313	-0.1518	3.312	-3.47247	3.313	-8.68823	3.312	-5.10627
3.317	-2.02631	3.316	-0.14127	3.315	-3.47108	3.317	-8.68518	3.316	-5.1085
3.32	-2.03053	3.32	-0.13526	3.318	-3.47237	3.32	-8.68441	3.319	-5.11109
3.323	-2.03113	3.323	-0.13742	3.322	-3.47327	3.323	-8.6863	3.322	-5.11463
3.327	-2.03159	3.326	-0.13889	3.325	-3.47341	3.327	-8.68706	3.326	-5.11705
3.33	-2.03271	3.33	-0.14023	3.328	-3.47454	3.33	-8.68516	3.329	-5.11699
3.333	-2.03444	3.333	-0.14163	3.332	-3.4746	3.333	-8.68317	3.332	-5.11517
3.337	-2.03829	3.336	-0.14073	3.335	-3.4714	3.337	-8.68228	3.336	-5.1149
3.34	-2.04358	3.34	-0.13846	3.338	-3.47557	3.34	-8.68049	3.339	-5.11657
3.343	-2.0499	3.343	-0.13414	3.342	-3.48753	3.343	-8.6782	3.342	-5.1182
3.347	-2.05681	3.346	-0.131	3.345	-3.49654	3.347	-8.67562	3.346	-5.12124
3.35	-2.06403	3.35	-0.13161	3.348	-3.4994	3.35	-8.67306	3.349	-5.12525
3.353	-2.07245	3.353	-0.13141	3.352	-3.50174	3.353	-8.67337	3.352	-5.1289
3.357	-2.08199	3.356	-0.13147	3.355	-3.50447	3.357	-8.67603	3.356	-5.13154
3.36	-2.09299	3.36	-0.13422	3.358	-3.50633	3.36	-8.67981	3.359	-5.13488
3.363	-2.10084	3.363	-0.13797	3.362	-3.50315	3.363	-8.68171	3.362	-5.13944
3.367	-2.10259	3.366	-0.13763	3.365	-3.49606	3.367	-8.68038	3.365	-5.14387
3.37	-2.10236	3.37	-0.1373	3.368	-3.48772	3.37	-8.67784	3.369	-5.14961
3.373	-2.1036	3.373	-0.14092	3.372	-3.48025	3.373	-8.67395	3.372	-5.15687
3.377	-2.10658	3.376	-0.14466	3.375	-3.47449	3.377	-8.66956	3.375	-5.1596
3.38	-2.10978	3.38	-0.14382	3.378	-3.47161	3.38	-8.66482	3.379	-5.16076
3.383	-2.11204	3.383	-0.14163	3.382	-3.47442	3.383	-8.66192	3.382	-5.1635
3.387	-2.11293	3.386	-0.14174	3.385	-3.48217	3.387	-8.6625	3.385	-5.16806
3.39	-2.11111	3.39	-0.14286	3.388	-3.48924	3.39	-8.6645	3.389	-5.17376
3.393	-2.10943	3.393	-0.14283	3.392	-3.49333	3.393	-8.66707	3.392	-5.17824
3.397	-2.10677	3.396	-0.14231	3.395	-3.4949	3.397	-8.67135	3.395	-5.1798
3.4	-2.10377	3.4	-0.14687	3.398	-3.49003	3.4	-8.67427	3.399	-5.18216
3.403	-2.10356	3.403	-0.15685	3.402	-3.48207	3.403	-8.67259	3.402	-5.18714
3.407	-2.10773	3.406	-0.16478	3.405	-3.48105	3.407	-8.66912	3.405	-5.19155
3.41	-2.11216	3.41	-0.16614	3.408	-3.48535	3.41	-8.66603	3.409	-5.19439
3.413	-2.11659	3.413	-0.168	3.412	-3.48642	3.413	-8.66571	3.412	-5.19746
3.416	-2.11951	3.416	-0.1702	3.415	-3.48412	3.417	-8.66751	3.415	-5.20221
3.42	-2.11837	3.42	-0.17207	3.418	-3.48747	3.42	-8.66831	3.419	-5.20879
3.423	-2.11692	3.423	-0.17569	3.422	-3.49065	3.423	-8.66948	3.422	-5.21535
3.426	-2.11687	3.426	-0.18271	3.425	-3.4895	3.427	-8.67111	3.425	-5.22856
3.43	-2.11581	3.43	-0.18568	3.428	-3.48846	3.43	-8.6722	3.429	-5.24241
3.433	-2.11392	3.433	-0.18135	3.432	-3.48873	3.433	-8.6731	3.432	-5.24741
3.436	-2.11163	3.436	-0.18142	3.435	-3.48537	3.437	-8.67438	3.435	-5.24923
3.44	-2.10715	3.44	-0.18982	3.438	-3.47916	3.44	-8.67474	3.439	-5.25325
3.443	-2.09807	3.443	-0.19776	3.442	-3.4733	3.443	-8.67278	3.442	-5.25861
3.446	-2.09089	3.446	-0.20152	3.445	-3.46915	3.447	-8.67025	3.445	-5.26306
3.45	-2.09052	3.45	-0.20315	3.448	-3.46252	3.45	-8.66977	3.449	-5.26645
3.453	-2.0948	3.453	-0.1984	3.452	-3.45489	3.453	-8.66934	3.452	-5.27222
3.456	-2.10493	3.456	-0.19402	3.455	-3.44935	3.457	-8.67024	3.455	-5.28656
3.46	-2.11214	3.46	-0.19069	3.458	-3.44526	3.46	-8.67274	3.459	-5.30073
3.463	-2.11213	3.463	-0.18986	3.462	-3.44157	3.463	-8.67695	3.462	-5.30638
3.466	-2.10931	3.466	-0.19116	3.465	-3.43393	3.467	-8.67885	3.465	-5.31215
3.47	-2.1062	3.47	-0.19338	3.468	-3.42203	3.47	-8.67478	3.469	-5.321
3.473	-2.1058	3.473	-0.19613	3.472	-3.41159	3.473	-8.66979	3.472	-5.3288
3.476	-2.10497	3.476	-0.20313	3.475	-3.40467	3.477	-8.66684	3.475	-5.33189
3.48	-2.10395	3.479	-0.20994	3.478	-3.39946	3.48	-8.66432	3.479	-5.33473
3.483	-2.10319	3.483	-0.20656	3.482	-3.39909	3.483	-8.66484	3.482	-5.33862
3.486	-2.10202	3.486	-0.19732	3.485	-3.40086	3.487	-8.66749	3.485	-5.34115
3.49	-2.09952	3.489	-0.19305	3.488	-3.39696	3.49	-8.66707	3.489	-5.34245
3.493	-2.09644	3.493	-0.19757	3.491	-3.39067	3.493	-8.66604	3.492	-5.34538
3.496	-2.0926	3.496	-0.20097	3.495	-3.38896	3.497	-8.66313	3.495	-5.35002
3.5	-2.08959	3.499	-0.20231	3.498	-3.38967	3.5	-8.65671	3.499	-5.35823
3.503	-2.08906	3.503	-0.20258	3.501	-3.3837	3.503	-8.65138	3.502	-5.36381
3.506	-2.08896	3.506	-0.19978	3.505	-3.37046	3.507	-8.64859	3.505	-5.36579
3.51	-2.08686	3.509	-0.19739	3.508	-3.35594	3.51	-8.64659	3.509	-5.36034
3.513	-2.08376	3.513	-0.20151	3.511	-3.34481	3.513	-8.64767	3.512	-5.35312
3.516	-2.08054	3.516	-0.20791	3.515	-3.33807	3.517	-8.64967	3.515	-5.35382
3.52	-2.07822	3.519	-0.20783	3.518	-3.33547	3.52	-8.65084	3.519	-5.35751
3.523	-2.07743	3.523	-0.20021	3.521	-3.33596	3.523	-8.65033	3.522	-5.35971
3.526	-2.07865	3.526	-0.19383	3.525	-3.33769	3.527	-8.64849	3.525	-5.3605
3.53	-2.08364	3.529	-0.19043	3.528	-3.34126	3.53	-8.64767	3.529	-5.3647
3.533	-2.08749	3.533	-0.18551	3.531	-3.35035	3.533	-8.64662	3.532	-5.3707
3.536	-2.0855	3.536	-0.18376	3.535	-3.36076	3.537	-8.64526	3.535	-5.37578
3.54	-2.07473	3.539	-0.184	3.538	-3.36281	3.54	-8.64315	3.539	-5.37187
3.543	-2.06559	3.543	-0.19093	3.541	-3.35974	3.543	-8.63848	3.542	-5.36386
3.546	-2.06364	3.546	-0.19738	3.545	-3.36115	3.547	-8.63349	3.545	-5.36274
3.55	-2.06704	3.549	-0.19997	3.548	-3.36515	3.55	-8.63326	3.549	-5.36446
3.553	-2.07734	3.553	-0.19976	3.551	-3.36649	3.553	-8.63569	3.552	-5.36557
3.556	-2.0858	3.556	-0.19893	3.555	-3.36525	3.557	-8.63768	3.555	-5.36468
3.56	-2.08739	3.559	-0.19469	3.558	-3.36051	3.56	-8.63695	3.559	-5.36361
3.563	-2.0898	3.563	-0.1881	3.561	-3.35328	3.563	-8.633	3.562	-5.36544
3.566	-2.09258	3.566	-0.1843	3.565	-3.34638	3.567	-8.62557	3.565	-5.36812
3.57	-2.09464	3.569	-0.18172	3.568	-3.34112	3.57	-8.6188	3.569	-5.36983
3.573	-2.09731	3.573	-0.17778	3.571	-3.33657	3.573	-8.61569	3.572	-5.3729
3.576	-2.09999	3.576	-0.17261	3.575	-3.33126	3.576	-8.61482	3.575	-5.37629
3.58	-2.10123	3.579	-0.16794	3.578	-3.32508	3.58	-8.61698	3.579	-5.37944
3.583	-2.1015	3.583	-0.16458	3.581	-3.31933	3.583	-8.61979	3.582	-5.37779
3.586	-2.10309	3.586	-0.16378	3.585	-3.31483	3.586	-8.62015	3.585	-5.37528
3.59	-2.10616	3.589	-0.16554	3.588	-3.31099	3.59	-8.61795	3.589	-5.37511
3.593	-2.10803	3.593	-0.16747	3.591	-3.30855	3.593	-8.61654	3.592	-5.37708
3.596	-2.10921	3.596	-0.16661	3.595	-3.30737	3.596	-8.61307	3.595	-5.38387
3.6	-2.11128	3.599	-0.16419	3.598	-3.305	3.6	-8.60709	3.598	-5.39222
3.603	-2.11204	3.603	-0.16148	3.601	-3.30137	3.603	-8.59964	3.602	-5.39793
3.606	-2.11278	3.606	-0.16022	3.605	-3.29548	3.606	-8.59467	3.605	-5.40249
3.61	-2.11578	3.609	-0.1615	3.608	-3.28768	3.61	-8.59554	3.608	-5.41037
3.613	-2.11555	3.613	-0.16187	3.611	-3.27712	3.613	-8.59655	3.612	-5.41739
3.616	-2.11279	3.616	-0.16027	3.615	-3.26357	3.616	-8.59476	3.615	-5.42113
3.62	-2.11113	3.619	-0.1626	3.618	-3.25064	3.62	-8.59396	3.618	-5.42104
3.623	-2.11207	3.623	-0.16551	3.621	-3.24412	3.623	-8.59564	3.622	-5.4201
3.626	-2.11541	3.626	-0.16143	3.625	-3.24167	3.626	-8.59832	3.625	-5.42163
3.63	-2.1173	3.629	-0.15846	3.628	-3.2349	3.63	-8.59675	3.628	-5.42524
3.633	-2.11195	3.633	-0.15814	3.631	-3.22634	3.633	-8.59085	3.632	-5.42873
3.636	-2.10176	3.636	-0.15818	3.635	-3.22236	3.636	-8.59026	3.635	-5.4299
3.64	-2.09735	3.639	-0.15869	3.638	-3.22113	3.64	-8.59561	3.638	-5.43221
3.643	-2.10222	3.643	-0.1592	3.641	-3.22244	3.643	-8.59824	3.642	-5.43888
3.646	-2.11203	3.646	-0.16198	3.645	-3.22655	3.646	-8.59513	3.645	-5.44352
3.65	-2.12377	3.649	-0.16738	3.648	-3.227	3.65	-8.59455	3.648	-5.44496
3.653	-2.13068	3.653	-0.16758	3.651	-3.22319	3.653	-8.59667	3.652	-5.44615
3.656	-2.13106	3.656	-0.16553	3.655	-3.22005	3.656	-8.59857	3.655	-5.44633
3.66	-2.13254	3.659	-0.16723	3.658	-3.21829	3.66	-8.59918	3.658	-5.44656
3.663	-2.13811	3.663	-0.17097	3.661	-3.2178	3.663	-8.59767	3.662	-5.44917
3.666	-2.14424	3.666	-0.17366	3.665	-3.21839	3.666	-8.5964	3.665	-5.45248
3.67	-2.14705	3.669	-0.17337	3.668	-3.21917	3.67	-8.59607	3.668	-5.45311
3.673	-2.14662	3.673	-0.17275	3.671	-3.22007	3.673	-8.59676	3.672	-5.45313
3.676	-2.14576	3.676	-0.17096	3.675	-3.22267	3.676	-8.59826	3.675	-5.45379
3.68	-2.1461	3.679	-0.16891	3.678	-3.22962	3.68	-8.5998	3.678	-5.4513
3.683	-2.14728	3.683	-0.17129	3.681	-3.23829	3.683	-8.60544	3.682	-5.45051
3.686	-2.15003	3.686	-0.17627	3.685	-3.24246	3.686	-8.61258	3.685	-5.45451
3.69	-2.15147	3.689	-0.17762	3.688	-3.24402	3.69	-8.61435	3.688	-5.45792
3.693	-2.14814	3.693	-0.17447	3.691	-3.24634	3.693	-8.61158	3.692	-5.45511
3.696	-2.14414	3.696	-0.1728	3.694	-3.2497	3.696	-8.61093	3.695	-5.45033
3.7	-2.14448	3.699	-0.1763	3.698	-3.25397	3.7	-8.61445	3.698	-5.44917
3.703	-2.14728	3.703	-0.18027	3.701	-3.2589	3.703	-8.61705	3.702	-5.45086
3.706	-2.14766	3.706	-0.18299	3.704	-3.26372	3.706	-8.61692	3.705	-5.45493
3.709	-2.14586	3.709	-0.18502	3.708	-3.26698	3.71	-8.61704	3.708	-5.45951
3.713	-2.14776	3.713	-0.18529	3.711	-3.26902	3.713	-8.62123	3.712	-5.46088
3.716	-2.15428	3.716	-0.18448	3.714	-3.26929	3.716	-8.62623	3.715	-5.4594
3.719	-2.15801	3.719	-0.18593	3.718	-3.26695	3.72	-8.62208	3.718	-5.45935
3.723	-2.15643	3.723	-0.18726	3.721	-3.26232	3.723	-8.61136	3.722	-5.4617
3.726	-2.15323	3.726	-0.18667	3.724	-3.25705	3.726	-8.6036	3.725	-5.46526
3.729	-2.14547	3.729	-0.18561	3.728	-3.25376	3.73	-8.60492	3.728	-5.47496
3.733	-2.13509	3.733	-0.18437	3.731	-3.25568	3.733	-8.60587	3.732	-5.48782
3.736	-2.13022	3.736	-0.18729	3.734	-3.26026	3.736	-8.60396	3.735	-5.49667
3.739	-2.1312	3.739	-0.19143	3.738	-3.26262	3.74	-8.60236	3.738	-5.50365
3.743	-2.13003	3.742	-0.194	3.741	-3.26309	3.743	-8.60197	3.742	-5.51096
3.746	-2.12608	3.746	-0.19499	3.744	-3.26189	3.746	-8.60124	3.745	-5.51682
3.749	-2.12312	3.749	-0.19589	3.748	-3.25835	3.75	-8.59851	3.748	-5.52251
3.753	-2.12236	3.752	-0.19804	3.751	-3.25084	3.753	-8.5963	3.752	-5.53115
3.756	-2.1222	3.756	-0.19971	3.754	-3.2408	3.756	-8.59838	3.755	-5.5412
3.759	-2.12301	3.759	-0.20186	3.758	-3.23072	3.76	-8.59801	3.758	-5.55088
3.763	-2.12345	3.762	-0.20277	3.761	-3.21733	3.763	-8.59168	3.762	-5.55933
3.766	-2.12169	3.766	-0.19979	3.764	-3.20173	3.766	-8.58089	3.765	-5.5589
3.769	-2.1193	3.769	-0.19696	3.768	-3.19085	3.77	-8.57161	3.768	-5.55427
3.773	-2.11702	3.772	-0.19779	3.771	-3.18327	3.773	-8.56717	3.772	-5.55239
3.776	-2.11662	3.776	-0.19966	3.774	-3.17495	3.776	-8.56608	3.775	-5.55394
3.779	-2.11788	3.779	-0.20048	3.778	-3.16645	3.78	-8.57	3.778	-5.55906
3.783	-2.11799	3.782	-0.20004	3.781	-3.15832	3.783	-8.57196	3.782	-5.56542
3.786	-2.11805	3.786	-0.19841	3.784	-3.15009	3.786	-8.56786	3.785	-5.5696
3.789	-2.11918	3.789	-0.19617	3.788	-3.14101	3.79	-8.56487	3.788	-5.56838
3.793	-2.11924	3.792	-0.19643	3.791	-3.13201	3.793	-8.56446	3.792	-5.56591
3.796	-2.11538	3.796	-0.19912	3.794	-3.12912	3.796	-8.56388	3.795	-5.56718
3.799	-2.11144	3.799	-0.20098	3.798	-3.13228	3.8	-8.56083	3.798	-5.57096
3.803	-2.11238	3.802	-0.19907	3.801	-3.13175	3.803	-8.56013	3.802	-5.58058
3.806	-2.11584	3.806	-0.1967	3.804	-3.12624	3.806	-8.56004	3.805	-5.58952
3.809	-2.12108	3.809	-0.19603	3.808	-3.12022	3.81	-8.56066	3.808	-5.59635
3.813	-2.127	3.812	-0.19625	3.811	-3.1133	3.813	-8.56181	3.812	-5.59969
3.816	-2.1417	3.816	-0.19308	3.814	-3.10452	3.816	-8.56471	3.815	-5.60141
3.819	-2.15675	3.819	-0.18978	3.818	-3.09427	3.82	-8.56745	3.818	-5.60649
3.823	-2.16548	3.822	-0.18803	3.821	-3.08385	3.823	-8.56872	3.822	-5.61204
3.826	-2.16732	3.826	-0.18536	3.824	-3.07602	3.826	-8.56955	3.825	-5.61502
3.829	-2.16913	3.829	-0.18384	3.828	-3.07076	3.83	-8.57199	3.828	-5.6166
3.833	-2.16994	3.832	-0.1846	3.831	-3.06593	3.833	-8.57675	3.831	-5.617
3.836	-2.17012	3.836	-0.18541	3.834	-3.06379	3.836	-8.57867	3.835	-5.61688
3.839	-2.16863	3.839	-0.18667	3.838	-3.06549	3.84	-8.57253	3.838	-5.61752
3.843	-2.16729	3.842	-0.18796	3.841	-3.06789	3.843	-8.56674	3.841	-5.61752
3.846	-2.16867	3.846	-0.18903	3.844	-3.06926	3.846	-8.56786	3.845	-5.61796
3.849	-2.17202	3.849	-0.19105	3.848	-3.06925	3.85	-8.57186	3.848	-5.62467
3.853	-2.17408	3.852	-0.18949	3.851	-3.06784	3.853	-8.57526	3.851	-5.63438
3.856	-2.17614	3.856	-0.18641	3.854	-3.06437	3.856	-8.57717	3.855	-5.64318
3.859	-2.17953	3.859	-0.18509	3.858	-3.05951	3.86	-8.57553	3.858	-5.65039
3.863	-2.18322	3.862	-0.18431	3.861	-3.06107	3.863	-8.56716	3.861	-5.65328
3.866	-2.18599	3.866	-0.1833	3.864	-3.06898	3.866	-8.55957	3.865	-5.65346
3.869	-2.18756	3.869	-0.18294	3.868	-3.07519	3.869	-8.55871	3.868	-5.65544
3.873	-2.18914	3.872	-0.18252	3.871	-3.07999	3.873	-8.55874	3.871	-5.66093
3.876	-2.18954	3.876	-0.17895	3.874	-3.08416	3.876	-8.55776	3.875	-5.66685
3.879	-2.19108	3.879	-0.1736	3.878	-3.08135	3.879	-8.55619	3.878	-5.67179
3.883	-2.19411	3.882	-0.16965	3.881	-3.07092	3.883	-8.55638	3.881	-5.67635
3.886	-2.19507	3.886	-0.16715	3.884	-3.06276	3.886	-8.55806	3.885	-5.67391
3.889	-2.19534	3.889	-0.16453	3.888	-3.06004	3.889	-8.5591	3.888	-5.66923
3.893	-2.19324	3.892	-0.16204	3.891	-3.06013	3.893	-8.55908	3.891	-5.6657
3.896	-2.18965	3.896	-0.1599	3.894	-3.06098	3.896	-8.55609	3.895	-5.66236
3.899	-2.17644	3.899	-0.16136	3.897	-3.06435	3.899	-8.55075	3.898	-5.65917
3.903	-2.16219	3.902	-0.1665	3.901	-3.07272	3.903	-8.54884	3.901	-5.65611
3.906	-2.15674	3.906	-0.17371	3.904	-3.08049	3.906	-8.55111	3.905	-5.65323
3.909	-2.15923	3.909	-0.17926	3.907	-3.08098	3.909	-8.55248	3.908	-5.65166
3.913	-2.16029	3.912	-0.18081	3.911	-3.07731	3.913	-8.55114	3.911	-5.6526
3.916	-2.1615	3.916	-0.18085	3.914	-3.07608	3.916	-8.54957	3.915	-5.65494
3.919	-2.16331	3.919	-0.18214	3.917	-3.07713	3.919	-8.55104	3.918	-5.65866
3.923	-2.16693	3.922	-0.1837	3.921	-3.07825	3.923	-8.55503	3.921	-5.66179
3.926	-2.17063	3.926	-0.18444	3.924	-3.07836	3.926	-8.55767	3.925	-5.66378
3.929	-2.17255	3.929	-0.18629	3.927	-3.07477	3.929	-8.55887	3.928	-5.66502
3.933	-2.17313	3.932	-0.18683	3.931	-3.0683	3.933	-8.55933	3.931	-5.66558
3.936	-2.1724	3.936	-0.18955	3.934	-3.06415	3.936	-8.55886	3.935	-5.6645
3.939	-2.17298	3.939	-0.19217	3.937	-3.06438	3.939	-8.55906	3.938	-5.66296
3.943	-2.17739	3.942	-0.19134	3.941	-3.06807	3.943	-8.56081	3.941	-5.66414
3.946	-2.17899	3.946	-0.19026	3.944	-3.06771	3.946	-8.56187	3.945	-5.66739
3.949	-2.17709	3.949	-0.19684	3.947	-3.05971	3.949	-8.56022	3.948	-5.66933
3.953	-2.17579	3.952	-0.20438	3.951	-3.04977	3.953	-8.5589	3.951	-5.67048
3.956	-2.17527	3.956	-0.2108	3.954	-3.0402	3.956	-8.55977	3.955	-5.674
3.959	-2.1772	3.959	-0.21768	3.957	-3.03547	3.959	-8.55905	3.958	-5.67925
3.963	-2.17956	3.962	-0.22318	3.961	-3.0363	3.963	-8.56138	3.961	-5.68395
3.966	-2.18035	3.966	-0.22718	3.964	-3.03724	3.966	-8.56528	3.965	-5.68729
3.969	-2.18146	3.969	-0.23267	3.967	-3.03713	3.969	-8.56435	3.968	-5.68998
3.973	-2.18731	3.972	-0.24106	3.971	-3.03699	3.973	-8.56055	3.971	-5.69161
3.976	-2.19299	3.976	-0.24877	3.974	-3.03478	3.976	-8.55979	3.975	-5.69248
3.979	-2.19303	3.979	-0.25208	3.977	-3.03045	3.979	-8.56566	3.978	-5.69256
3.983	-2.19353	3.982	-0.25474	3.981	-3.02299	3.983	-8.57158	3.981	-5.69269
3.986	-2.19487	3.986	-0.25723	3.984	-3.01153	3.986	-8.57146	3.985	-5.69404
3.989	-2.19438	3.989	-0.25587	3.987	-3.00246	3.989	-8.56834	3.988	-5.69676
3.992	-2.19657	3.992	-0.26215	3.991	-2.99992	3.993	-8.56916	3.991	-5.69887
3.996	-2.20212	3.995	-0.27373	3.994	-2.99937	3.996	-8.57166	3.995	-5.69831
3.999	-2.20569	3.999	-0.27654	3.997	-2.99649	3.999	-8.57095	3.998	-5.69795
4.002	-2.20522	4.002	-0.27087	4.001	-2.99165	4.003	-8.56835	4.001	-5.69886
4.006	-2.20443	4.005	-0.26422	4.004	-2.98534	4.006	-8.56552	4.005	-5.7002
4.009	-2.20303	4.009	-0.25814	4.007	-2.97787	4.009	-8.5635	4.008	-5.70349
4.012	-2.20137	4.012	-0.25645	4.011	-2.97341	4.013	-8.5627	4.011	-5.70804
4.016	-2.20151	4.015	-0.27293	4.014	-2.97391	4.016	-8.56432	4.015	-5.72686
4.019	-2.20444	4.019	-0.29265	4.017	-2.97494	4.019	-8.56563	4.018	-5.75333
4.022	-2.20685	4.022	-0.29947	4.021	-2.97451	4.023	-8.56305	4.021	-5.77452
4.026	-2.20353	4.025	-0.30609	4.024	-2.96975	4.026	-8.5597	4.025	-5.78867
4.029	-2.20018	4.029	-0.30975	4.027	-2.95978	4.029	-8.55756	4.028	-5.79751
4.032	-2.20056	4.032	-0.30521	4.031	-2.94923	4.033	-8.55843	4.031	-5.80223
4.036	-2.20161	4.035	-0.29762	4.034	-2.94106	4.036	-8.55975	4.035	-5.80571
4.039	-2.20139	4.039	-0.28988	4.037	-2.93673	4.039	-8.55791	4.038	-5.8072
4.042	-2.20087	4.042	-0.28414	4.041	-2.9323	4.043	-8.55824	4.041	-5.80714
4.046	-2.20083	4.045	-0.28276	4.044	-2.92511	4.046	-8.5575	4.045	-5.80561
4.049	-2.19971	4.049	-0.28276	4.047	-2.91979	4.049	-8.55466	4.048	-5.80407
4.052	-2.19654	4.052	-0.28159	4.051	-2.91645	4.053	-8.55331	4.051	-5.80649
4.056	-2.18892	4.055	-0.27785	4.054	-2.91133	4.056	-8.55492	4.055	-5.8119
4.059	-2.18334	4.059	-0.27242	4.057	-2.90483	4.059	-8.55238	4.058	-5.81739
4.062	-2.18489	4.062	-0.27033	4.061	-2.90025	4.063	-8.54569	4.061	-5.82309
4.066	-2.18612	4.065	-0.26953	4.064	-2.89815	4.066	-8.54387	4.064	-5.82902
4.069	-2.18539	4.069	-0.26641	4.067	-2.89709	4.069	-8.54526	4.068	-5.83415
4.072	-2.18413	4.072	-0.26583	4.071	-2.89562	4.073	-8.54533	4.071	-5.83857
4.076	-2.18002	4.075	-0.26242	4.074	-2.89332	4.076	-8.54165	4.074	-5.84339
4.079	-2.17401	4.079	-0.25554	4.077	-2.89205	4.079	-8.53729	4.078	-5.84897
4.082	-2.17072	4.082	-0.25342	4.081	-2.89102	4.083	-8.53534	4.081	-5.85387
4.086	-2.17117	4.085	-0.25797	4.084	-2.88855	4.086	-8.53437	4.084	-5.85652
4.089	-2.17107	4.089	-0.26139	4.087	-2.88544	4.089	-8.53352	4.088	-5.85977
4.092	-2.17106	4.092	-0.26477	4.091	-2.88313	4.093	-8.53288	4.091	-5.8634
4.096	-2.17046	4.095	-0.26051	4.094	-2.88152	4.096	-8.5313	4.094	-5.86442
4.099	-2.16852	4.099	-0.23848	4.097	-2.88308	4.099	-8.52793	4.098	-5.84902
4.102	-2.16736	4.102	-0.2188	4.1	-2.88959	4.103	-8.52652	4.101	-5.82503
4.106	-2.16786	4.105	-0.21602	4.104	-2.89167	4.106	-8.52868	4.104	-5.80904
4.109	-2.1682	4.109	-0.21288	4.107	-2.88953	4.109	-8.5315	4.108	-5.79989
4.112	-2.16764	4.112	-0.20821	4.11	-2.89001	4.113	-8.53415	4.111	-5.79549
4.116	-2.16745	4.115	-0.20515	4.114	-2.89212	4.116	-8.53517	4.114	-5.79692
4.119	-2.16853	4.119	-0.20821	4.117	-2.89508	4.119	-8.53405	4.118	-5.80045
4.122	-2.17077	4.122	-0.21352	4.12	-2.89407	4.123	-8.53197	4.121	-5.80371
4.126	-2.18024	4.125	-0.21578	4.124	-2.88752	4.126	-8.52591	4.124	-5.80792
4.129	-2.19118	4.129	-0.21485	4.127	-2.88129	4.129	-8.51832	4.128	-5.81521
4.132	-2.19656	4.132	-0.21318	4.13	-2.87671	4.133	-8.51444	4.131	-5.82402
4.136	-2.19849	4.135	-0.21108	4.134	-2.87384	4.136	-8.51397	4.134	-5.82961
4.139	-2.19963	4.139	-0.21002	4.137	-2.87659	4.139	-8.51812	4.138	-5.8334
4.142	-2.19754	4.142	-0.21223	4.14	-2.8823	4.143	-8.52399	4.141	-5.8449
4.146	-2.1947	4.145	-0.21271	4.144	-2.88659	4.146	-8.52666	4.144	-5.86149
4.149	-2.19461	4.149	-0.20827	4.147	-2.88876	4.149	-8.52352	4.148	-5.87088
4.152	-2.1955	4.152	-0.20327	4.15	-2.88905	4.153	-8.52232	4.151	-5.8748
4.156	-2.20245	4.155	-0.199	4.154	-2.8871	4.156	-8.52481	4.154	-5.87739
4.159	-2.21101	4.159	-0.19133	4.157	-2.88268	4.159	-8.5273	4.158	-5.87943
4.162	-2.21627	4.162	-0.18389	4.16	-2.87499	4.162	-8.52914	4.161	-5.8819
4.166	-2.21843	4.165	-0.18027	4.164	-2.86872	4.166	-8.532	4.164	-5.88502
4.169	-2.22193	4.169	-0.17812	4.167	-2.86655	4.169	-8.53834	4.168	-5.88848
4.172	-2.2283	4.172	-0.1786	4.17	-2.86607	4.172	-8.54483	4.171	-5.89054
4.176	-2.23415	4.175	-0.18073	4.174	-2.8657	4.176	-8.54492	4.174	-5.89104
4.179	-2.23563	4.179	-0.18782	4.177	-2.86483	4.179	-8.54425	4.178	-5.89291
4.182	-2.23757	4.182	-0.19569	4.18	-2.86105	4.182	-8.54228	4.181	-5.89808
4.186	-2.23824	4.185	-0.19683	4.184	-2.84966	4.186	-8.53848	4.184	-5.90433
4.189	-2.23735	4.189	-0.19431	4.187	-2.83781	4.189	-8.53478	4.188	-5.90803
4.192	-2.23839	4.192	-0.19652	4.19	-2.8306	4.192	-8.53074	4.191	-5.91528
4.196	-2.24175	4.195	-0.20312	4.194	-2.82827	4.196	-8.52666	4.194	-5.92915
4.199	-2.24479	4.199	-0.20437	4.197	-2.82966	4.199	-8.52476	4.198	-5.94244
4.202	-2.24625	4.202	-0.20011	4.2	-2.8272	4.202	-8.52441	4.201	-5.94987
4.206	-2.24713	4.205	-0.19881	4.204	-2.81931	4.206	-8.52435	4.204	-5.95425
4.209	-2.23855	4.209	-0.20182	4.207	-2.81507	4.209	-8.52597	4.208	-5.95569
4.212	-2.22749	4.212	-0.20898	4.21	-2.81145	4.212	-8.52971	4.211	-5.95476
4.216	-2.22286	4.215	-0.22122	4.214	-2.80712	4.216	-8.5316	4.214	-5.9542
4.219	-2.22278	4.219	-0.23308	4.217	-2.80522	4.219	-8.53431	4.218	-5.95421
4.222	-2.22186	4.222	-0.24053	4.22	-2.80215	4.222	-8.53318	4.221	-5.9537
4.226	-2.22198	4.225	-0.24613	4.224	-2.79732	4.226	-8.52945	4.224	-5.94611
4.229	-2.22237	4.229	-0.25025	4.227	-2.79125	4.229	-8.5241	4.228	-5.93406
4.232	-2.221	4.232	-0.25772	4.23	-2.78539	4.232	-8.52041	4.231	-5.9294
4.236	-2.22062	4.235	-0.264	4.234	-2.78031	4.236	-8.51728	4.234	-5.9305
4.239	-2.21597	4.239	-0.26617	4.237	-2.78081	4.239	-8.51184	4.238	-5.93282
4.242	-2.20961	4.242	-0.26696	4.24	-2.79274	4.242	-8.50513	4.241	-5.936
4.246	-2.2056	4.245	-0.26767	4.244	-2.80559	4.246	-8.49919	4.244	-5.9388
4.249	-2.2043	4.249	-0.26844	4.247	-2.81	4.249	-8.49745	4.248	-5.9406
4.252	-2.20176	4.252	-0.26851	4.25	-2.81045	4.252	-8.49557	4.251	-5.94594
4.256	-2.19683	4.255	-0.26865	4.254	-2.81447	4.256	-8.49347	4.254	-5.95466
4.259	-2.19599	4.259	-0.27002	4.257	-2.82074	4.259	-8.49715	4.258	-5.96189
4.262	-2.20213	4.262	-0.27053	4.26	-2.82748	4.262	-8.50114	4.261	-5.96721
4.266	-2.20614	4.265	-0.26771	4.264	-2.83434	4.266	-8.50318	4.264	-5.97234
4.269	-2.208	4.268	-0.26586	4.267	-2.83758	4.269	-8.50569	4.268	-5.97758
4.272	-2.20973	4.272	-0.26489	4.27	-2.836	4.272	-8.50634	4.271	-5.98294
4.276	-2.20901	4.275	-0.26191	4.274	-2.836	4.276	-8.50644	4.274	-5.98421
4.279	-2.20714	4.278	-0.25785	4.277	-2.82935	4.279	-8.50675	4.278	-5.97898
4.282	-2.20525	4.282	-0.25776	4.28	-2.8171	4.282	-8.50667	4.281	-5.9728
4.286	-2.20394	4.285	-0.25884	4.284	-2.80837	4.286	-8.50627	4.284	-5.97166
4.289	-2.20243	4.288	-0.25564	4.287	-2.80834	4.289	-8.50588	4.287	-5.9723
4.292	-2.2026	4.292	-0.24958	4.29	-2.80853	4.292	-8.50619	4.291	-5.9734
4.296	-2.20459	4.295	-0.24091	4.294	-2.80775	4.296	-8.50703	4.294	-5.97734
4.299	-2.20672	4.298	-0.22765	4.297	-2.80708	4.299	-8.50766	4.297	-5.98293
4.302	-2.20611	4.302	-0.21697	4.3	-2.8049	4.302	-8.5055	4.301	-5.98765
4.305	-2.20315	4.305	-0.21054	4.303	-2.80062	4.306	-8.50265	4.304	-5.99008
4.309	-2.20207	4.308	-0.20344	4.307	-2.79748	4.309	-8.50042	4.307	-5.99152
4.312	-2.20808	4.312	-0.19897	4.31	-2.79416	4.312	-8.50237	4.311	-5.99364
4.315	-2.21374	4.315	-0.19855	4.313	-2.7856	4.316	-8.50409	4.314	-5.99616
4.319	-2.21148	4.318	-0.20301	4.317	-2.7787	4.319	-8.50283	4.317	-6.00035
4.322	-2.20689	4.322	-0.20764	4.32	-2.77427	4.322	-8.50139	4.321	-6.00607
4.325	-2.20331	4.325	-0.2105	4.323	-2.76136	4.326	-8.50157	4.324	-6.00965
4.329	-2.20097	4.328	-0.21334	4.327	-2.74461	4.329	-8.50237	4.327	-6.01124
4.332	-2.19975	4.332	-0.21683	4.33	-2.7312	4.332	-8.49989	4.331	-6.01412
4.335	-2.19942	4.335	-0.22043	4.333	-2.72015	4.336	-8.49428	4.334	-6.01515
4.339	-2.19889	4.338	-0.22338	4.337	-2.70603	4.339	-8.49218	4.337	-6.01324
4.342	-2.19456	4.342	-0.22395	4.34	-2.68905	4.342	-8.49104	4.341	-6.0128
4.345	-2.18892	4.345	-0.22272	4.343	-2.67181	4.346	-8.48803	4.344	-6.01485
4.349	-2.18903	4.348	-0.22423	4.347	-2.65506	4.349	-8.48694	4.347	-6.0171
4.352	-2.19186	4.352	-0.22783	4.35	-2.64583	4.352	-8.48637	4.351	-6.01858
4.355	-2.19902	4.355	-0.23258	4.353	-2.64668	4.356	-8.48773	4.354	-6.019
4.359	-2.2075	4.358	-0.23715	4.357	-2.65084	4.359	-8.48918	4.357	-6.01806
4.362	-2.21118	4.362	-0.24153	4.36	-2.65842	4.362	-8.48965	4.361	-6.01778
4.365	-2.21291	4.365	-0.24631	4.363	-2.66147	4.366	-8.48961	4.364	-6.01998
4.369	-2.21477	4.368	-0.25313	4.367	-2.65853	4.369	-8.48764	4.367	-6.02343
4.372	-2.21735	4.372	-0.2612	4.37	-2.65589	4.372	-8.48597	4.371	-6.02836
4.375	-2.21984	4.375	-0.2666	4.373	-2.65354	4.376	-8.48398	4.374	-6.03486
4.379	-2.21978	4.378	-0.26935	4.377	-2.65127	4.379	-8.47931	4.377	-6.04013
4.382	-2.21869	4.382	-0.27009	4.38	-2.65086	4.382	-8.47481	4.381	-6.04285
4.385	-2.22067	4.385	-0.26695	4.383	-2.64806	4.386	-8.47245	4.384	-6.04368
4.389	-2.22675	4.388	-0.26238	4.387	-2.64441	4.389	-8.47074	4.387	-6.045
4.392	-2.23375	4.392	-0.25906	4.39	-2.64101	4.392	-8.47094	4.391	-6.04691
4.395	-2.23428	4.395	-0.25708	4.393	-2.64068	4.396	-8.47134	4.394	-6.04773
4.399	-2.23179	4.398	-0.25544	4.397	-2.6467	4.399	-8.47071	4.397	-6.04933
4.402	-2.23365	4.402	-0.25128	4.4	-2.64884	4.402	-8.4701	4.401	-6.05154
4.405	-2.23671	4.405	-0.24861	4.403	-2.64	4.406	-8.46932	4.404	-6.05339
4.409	-2.24013	4.408	-0.24878	4.407	-2.62927	4.409	-8.46854	4.407	-6.05805
4.412	-2.24423	4.412	-0.24844	4.41	-2.62272	4.412	-8.47296	4.411	-6.06524
4.415	-2.25575	4.415	-0.24666	4.413	-2.62143	4.416	-8.47773	4.414	-6.07052
4.419	-2.26673	4.418	-0.24504	4.417	-2.62276	4.419	-8.48023	4.417	-6.07296
4.422	-2.26979	4.422	-0.2442	4.42	-2.6237	4.422	-8.47799	4.421	-6.0744
4.425	-2.27197	4.425	-0.24401	4.423	-2.6247	4.426	-8.47361	4.424	-6.07548
4.429	-2.27365	4.428	-0.24614	4.427	-2.62485	4.429	-8.46986	4.427	-6.07778
4.432	-2.27171	4.432	-0.24958	4.43	-2.62226	4.432	-8.46886	4.431	-6.08233
4.435	-2.2707	4.435	-0.25276	4.433	-2.61427	4.436	-8.47266	4.434	-6.0878
4.439	-2.26734	4.438	-0.25432	4.437	-2.60452	4.439	-8.4761	4.437	-6.09399
4.442	-2.26329	4.442	-0.25259	4.44	-2.59194	4.442	-8.47137	4.441	-6.09995
4.445	-2.2635	4.445	-0.25011	4.443	-2.58063	4.446	-8.46632	4.444	-6.1012
4.449	-2.26592	4.448	-0.24589	4.447	-2.58053	4.449	-8.46461	4.447	-6.09873
4.452	-2.27373	4.452	-0.23878	4.45	-2.58634	4.452	-8.46614	4.451	-6.1027
4.455	-2.28162	4.455	-0.23459	4.453	-2.59134	4.456	-8.46764	4.454	-6.11342
4.459	-2.28528	4.458	-0.23805	4.457	-2.59446	4.459	-8.46855	4.457	-6.12005
4.462	-2.28832	4.462	-0.24322	4.46	-2.59408	4.462	-8.46944	4.461	-6.12159
4.465	-2.29181	4.465	-0.24679	4.463	-2.58817	4.466	-8.47014	4.464	-6.1222
4.469	-2.29528	4.468	-0.2517	4.467	-2.58124	4.469	-8.4707	4.467	-6.12421
4.472	-2.29784	4.472	-0.26515	4.47	-2.5729	4.472	-8.47159	4.471	-6.12862
4.475	-2.29651	4.475	-0.28169	4.473	-2.56473	4.475	-8.47194	4.474	-6.13516
4.479	-2.29494	4.478	-0.29283	4.477	-2.55541	4.479	-8.47057	4.477	-6.14276
4.482	-2.30014	4.482	-0.29841	4.48	-2.54561	4.482	-8.46979	4.481	-6.14774
4.485	-2.30793	4.485	-0.29869	4.483	-2.53979	4.485	-8.47458	4.484	-6.14946
4.489	-2.30777	4.488	-0.29465	4.487	-2.53929	4.489	-8.48313	4.487	-6.14962
4.492	-2.30516	4.492	-0.29069	4.49	-2.53751	4.492	-8.48783	4.491	-6.14862
4.495	-2.3075	4.495	-0.28968	4.493	-2.53567	4.495	-8.48166	4.494	-6.14749
4.499	-2.30436	4.498	-0.29097	4.497	-2.53243	4.499	-8.47403	4.497	-6.14738
4.502	-2.29786	4.502	-0.29433	4.5	-2.52515	4.502	-8.47035	4.501	-6.14779
4.505	-2.29453	4.505	-0.298	4.503	-2.51616	4.505	-8.46832	4.504	-6.14783
4.509	-2.29352	4.508	-0.30276	4.506	-2.5047	4.509	-8.46781	4.507	-6.149
4.512	-2.29714	4.512	-0.30702	4.51	-2.49454	4.512	-8.46901	4.51	-6.15273
4.515	-2.30099	4.515	-0.30227	4.513	-2.49079	4.515	-8.46829	4.514	-6.15712
4.519	-2.30228	4.518	-0.29277	4.516	-2.48883	4.519	-8.4624	4.517	-6.15959
4.522	-2.30183	4.522	-0.28877	4.52	-2.48737	4.522	-8.45761	4.52	-6.16059
4.525	-2.29889	4.525	-0.29258	4.523	-2.48605	4.525	-8.46197	4.524	-6.16294
4.529	-2.29568	4.528	-0.29585	4.526	-2.48071	4.529	-8.46626	4.527	-6.16955
4.532	-2.29417	4.532	-0.29691	4.53	-2.46723	4.532	-8.46552	4.53	-6.17735
4.535	-2.28859	4.535	-0.29814	4.533	-2.45466	4.535	-8.46333	4.534	-6.17609
4.539	-2.28153	4.538	-0.29575	4.536	-2.44344	4.539	-8.46085	4.537	-6.1676
4.542	-2.27706	4.541	-0.28817	4.54	-2.43354	4.542	-8.45862	4.54	-6.16475
4.545	-2.27422	4.545	-0.2796	4.543	-2.42799	4.545	-8.45914	4.544	-6.16817
4.549	-2.27224	4.548	-0.27402	4.546	-2.42344	4.549	-8.45999	4.547	-6.17341
4.552	-2.26999	4.551	-0.27088	4.55	-2.41536	4.552	-8.46003	4.55	-6.17978
4.555	-2.27088	4.555	-0.26118	4.553	-2.40995	4.555	-8.45894	4.554	-6.18612
4.559	-2.27381	4.558	-0.24814	4.556	-2.40611	4.559	-8.45864	4.557	-6.19129
4.562	-2.27447	4.561	-0.23968	4.56	-2.40216	4.562	-8.46115	4.56	-6.19404
4.565	-2.27019	4.565	-0.23598	4.563	-2.39655	4.565	-8.46329	4.564	-6.19563
4.569	-2.26539	4.568	-0.23996	4.566	-2.3893	4.569	-8.45745	4.567	-6.19833
4.572	-2.26764	4.571	-0.24688	4.57	-2.38334	4.572	-8.44749	4.57	-6.20246
4.575	-2.27092	4.575	-0.24817	4.573	-2.38036	4.575	-8.44009	4.574	-6.20733
4.579	-2.26727	4.578	-0.24566	4.576	-2.37821	4.579	-8.4381	4.577	-6.21153
4.582	-2.26033	4.581	-0.24197	4.58	-2.37634	4.582	-8.44012	4.58	-6.21544
4.585	-2.25513	4.585	-0.23606	4.583	-2.37502	4.585	-8.4419	4.584	-6.22095
4.589	-2.25452	4.588	-0.22928	4.586	-2.37282	4.589	-8.44365	4.587	-6.22831
4.592	-2.25491	4.591	-0.22103	4.59	-2.37338	4.592	-8.44538	4.59	-6.23309
4.595	-2.25102	4.595	-0.21286	4.593	-2.37524	4.595	-8.44647	4.594	-6.23211
4.599	-2.24915	4.598	-0.21349	4.596	-2.37297	4.599	-8.44703	4.597	-6.22763
4.602	-2.25009	4.601	-0.21747	4.6	-2.37213	4.602	-8.44772	4.6	-6.22328
4.605	-2.25076	4.605	-0.21347	4.603	-2.37186	4.605	-8.44753	4.604	-6.22113
4.609	-2.25325	4.608	-0.20307	4.606	-2.37083	4.609	-8.44632	4.607	-6.22061
4.612	-2.25597	4.611	-0.19323	4.61	-2.37118	4.612	-8.44746	4.61	-6.22026
4.615	-2.25565	4.615	-0.18713	4.613	-2.37329	4.615	-8.45102	4.614	-6.22072
4.618	-2.25378	4.618	-0.18375	4.616	-2.37512	4.619	-8.45423	4.617	-6.2233
4.622	-2.25124	4.621	-0.18127	4.62	-2.37547	4.622	-8.45732	4.62	-6.22561
4.625	-2.25023	4.625	-0.18339	4.623	-2.37274	4.625	-8.46088	4.624	-6.22555
4.628	-2.2534	4.628	-0.18899	4.626	-2.36793	4.629	-8.46243	4.627	-6.22541
4.632	-2.25668	4.631	-0.19376	4.63	-2.3617	4.632	-8.46359	4.63	-6.22631
4.635	-2.25923	4.635	-0.1948	4.633	-2.36025	4.635	-8.46602	4.634	-6.22589
4.638	-2.25901	4.638	-0.19384	4.636	-2.36207	4.639	-8.4689	4.637	-6.22357
4.642	-2.25717	4.641	-0.19237	4.64	-2.36405	4.642	-8.4677	4.64	-6.21951
4.645	-2.25553	4.645	-0.19115	4.643	-2.36307	4.645	-8.46487	4.644	-6.21553
4.648	-2.255	4.648	-0.18881	4.646	-2.35949	4.649	-8.46386	4.647	-6.21405
4.652	-2.25647	4.651	-0.18324	4.65	-2.35618	4.652	-8.46613	4.65	-6.21591
4.655	-2.25816	4.655	-0.17632	4.653	-2.34992	4.655	-8.46851	4.654	-6.21951
4.658	-2.25828	4.658	-0.17352	4.656	-2.34311	4.659	-8.47136	4.657	-6.22184
4.662	-2.25933	4.661	-0.17607	4.66	-2.34366	4.662	-8.4743	4.66	-6.22346
4.665	-2.2612	4.665	-0.18085	4.663	-2.34427	4.665	-8.47345	4.664	-6.22584
4.668	-2.26429	4.668	-0.18535	4.666	-2.33977	4.669	-8.47093	4.667	-6.22785
4.672	-2.26857	4.671	-0.18901	4.67	-2.33526	4.672	-8.46708	4.67	-6.22822
4.675	-2.27294	4.675	-0.19186	4.673	-2.33246	4.675	-8.46293	4.674	-6.22951
4.678	-2.2782	4.678	-0.19274	4.676	-2.32909	4.679	-8.46059	4.677	-6.23251
4.682	-2.28549	4.681	-0.19274	4.68	-2.32359	4.682	-8.45968	4.68	-6.23566
4.685	-2.29203	4.685	-0.19667	4.683	-2.3132	4.685	-8.45788	4.684	-6.23955
4.688	-2.29119	4.688	-0.20446	4.686	-2.30222	4.689	-8.45503	4.687	-6.2432
4.692	-2.2898	4.691	-0.21059	4.69	-2.29503	4.692	-8.45324	4.69	-6.24511
4.695	-2.29055	4.695	-0.21599	4.693	-2.28888	4.695	-8.45198	4.694	-6.24607
4.698	-2.29347	4.698	-0.22101	4.696	-2.27891	4.699	-8.45154	4.697	-6.24757
4.702	-2.29548	4.701	-0.22427	4.7	-2.26749	4.702	-8.45497	4.7	-6.24796
4.705	-2.2976	4.705	-0.22702	4.703	-2.25945	4.705	-8.45929	4.704	-6.24619
4.708	-2.30011	4.708	-0.22596	4.706	-2.25665	4.709	-8.45776	4.707	-6.24722
4.712	-2.30049	4.711	-0.22383	4.709	-2.25346	4.712	-8.45454	4.71	-6.25368
4.715	-2.29983	4.715	-0.22805	4.713	-2.25095	4.715	-8.45247	4.714	-6.26057
4.718	-2.29567	4.718	-0.23631	4.716	-2.24882	4.719	-8.45042	4.717	-6.26375
4.722	-2.29109	4.721	-0.2448	4.719	-2.24534	4.722	-8.44897	4.72	-6.26431
4.725	-2.28944	4.725	-0.25368	4.723	-2.23951	4.725	-8.45116	4.724	-6.26633
4.728	-2.29023	4.728	-0.26297	4.726	-2.23263	4.729	-8.45308	4.727	-6.2705
4.732	-2.29118	4.731	-0.2716	4.729	-2.22912	4.732	-8.45207	4.73	-6.27532
4.735	-2.29045	4.735	-0.27876	4.733	-2.22657	4.735	-8.45001	4.733	-6.27785
4.738	-2.29003	4.738	-0.28616	4.736	-2.22621	4.739	-8.44796	4.737	-6.2795
4.742	-2.2931	4.741	-0.29381	4.739	-2.22678	4.742	-8.44639	4.74	-6.28603
4.745	-2.29654	4.745	-0.2979	4.743	-2.22165	4.745	-8.44883	4.743	-6.29359
4.748	-2.29693	4.748	-0.29883	4.746	-2.21632	4.749	-8.4526	4.747	-6.2962
4.752	-2.29651	4.751	-0.29769	4.749	-2.21607	4.752	-8.45672	4.75	-6.29506
4.755	-2.29738	4.755	-0.29618	4.753	-2.21815	4.755	-8.46198	4.753	-6.29557
4.758	-2.29723	4.758	-0.29726	4.756	-2.22029	4.759	-8.46658	4.757	-6.29842
4.762	-2.29494	4.761	-0.30063	4.759	-2.22048	4.762	-8.46876	4.76	-6.30045
4.765	-2.28773	4.765	-0.30528	4.763	-2.21941	4.765	-8.47005	4.763	-6.30093
4.768	-2.27871	4.768	-0.30852	4.766	-2.22092	4.769	-8.47146	4.767	-6.30406
4.772	-2.27534	4.771	-0.30875	4.769	-2.22033	4.772	-8.47319	4.77	-6.31147
4.775	-2.27364	4.775	-0.30902	4.773	-2.2152	4.775	-8.47053	4.773	-6.31808
4.778	-2.27225	4.778	-0.31073	4.776	-2.21136	4.779	-8.46542	4.777	-6.32004
4.782	-2.27043	4.781	-0.31423	4.779	-2.21336	4.782	-8.46131	4.78	-6.31961
4.785	-2.2698	4.785	-0.31883	4.783	-2.21584	4.785	-8.45515	4.783	-6.32176
4.788	-2.27064	4.788	-0.32382	4.786	-2.21203	4.788	-8.44912	4.787	-6.32798
4.792	-2.2725	4.791	-0.3287	4.789	-2.20538	4.792	-8.44868	4.79	-6.33299
4.795	-2.27293	4.795	-0.33146	4.793	-2.20065	4.795	-8.44936	4.793	-6.33209
4.798	-2.27143	4.798	-0.32879	4.796	-2.19763	4.798	-8.44839	4.797	-6.32771
4.802	-2.27192	4.801	-0.32334	4.799	-2.19653	4.802	-8.44532	4.8	-6.32616
4.805	-2.27431	4.805	-0.31817	4.803	-2.19389	4.805	-8.43711	4.803	-6.33057
4.808	-2.27811	4.808	-0.31398	4.806	-2.18915	4.808	-8.42751	4.807	-6.33818
4.812	-2.28155	4.811	-0.31056	4.809	-2.18565	4.812	-8.42171	4.81	-6.34968
4.815	-2.285	4.814	-0.30636	4.813	-2.18324	4.815	-8.41866	4.813	-6.3707
4.818	-2.28833	4.818	-0.29972	4.816	-2.18073	4.818	-8.41756	4.817	-6.39453
4.822	-2.29066	4.821	-0.29285	4.819	-2.17774	4.822	-8.41741	4.82	-6.40538
4.825	-2.29149	4.824	-0.2941	4.823	-2.17249	4.825	-8.4162	4.823	-6.40107
4.828	-2.29625	4.828	-0.30047	4.826	-2.16523	4.828	-8.41033	4.827	-6.39712
4.832	-2.30692	4.831	-0.30343	4.829	-2.15731	4.832	-8.40311	4.83	-6.39835
4.835	-2.31705	4.834	-0.30522	4.833	-2.14989	4.835	-8.39593	4.833	-6.40229
4.838	-2.32156	4.838	-0.30756	4.836	-2.1462	4.838	-8.3903	4.837	-6.404
4.842	-2.32433	4.841	-0.30786	4.839	-2.14236	4.842	-8.39061	4.84	-6.40367
4.845	-2.32576	4.844	-0.30628	4.843	-2.13608	4.845	-8.39345	4.843	-6.40441
4.848	-2.32729	4.848	-0.30226	4.846	-2.12927	4.848	-8.3928	4.847	-6.40708
4.852	-2.32592	4.851	-0.29644	4.849	-2.12386	4.852	-8.39168	4.85	-6.4068
4.855	-2.32512	4.854	-0.29175	4.853	-2.12263	4.855	-8.39689	4.853	-6.40176
4.858	-2.32474	4.858	-0.2895	4.856	-2.12324	4.858	-8.40894	4.857	-6.40045
4.862	-2.32311	4.861	-0.28864	4.859	-2.12151	4.862	-8.4182	4.86	-6.40716
4.865	-2.32243	4.864	-0.28727	4.863	-2.11748	4.865	-8.42067	4.863	-6.41368
4.868	-2.32314	4.868	-0.28764	4.866	-2.1148	4.868	-8.42154	4.867	-6.41498
4.872	-2.32367	4.871	-0.28972	4.869	-2.1157	4.872	-8.42258	4.87	-6.41663
4.875	-2.32207	4.874	-0.291	4.873	-2.11441	4.875	-8.4237	4.873	-6.42108
4.878	-2.31991	4.878	-0.29107	4.876	-2.10991	4.878	-8.42651	4.877	-6.42518
4.882	-2.32164	4.881	-0.29073	4.879	-2.10556	4.882	-8.42997	4.88	-6.43028
4.885	-2.32587	4.884	-0.29066	4.883	-2.09978	4.885	-8.43292	4.883	-6.43883
4.888	-2.32642	4.888	-0.29029	4.886	-2.09292	4.888	-8.43956	4.887	-6.45172
4.892	-2.3229	4.891	-0.28535	4.889	-2.08695	4.892	-8.44636	4.89	-6.46338
4.895	-2.32078	4.894	-0.27687	4.893	-2.08369	4.895	-8.45	4.893	-6.46468
4.898	-2.31982	4.898	-0.27435	4.896	-2.08064	4.898	-8.45326	4.897	-6.44915
4.902	-2.31886	4.901	-0.27952	4.899	-2.07714	4.902	-8.45578	4.9	-6.42933
4.905	-2.31804	4.904	-0.28441	4.902	-2.07111	4.905	-8.45689	4.903	-6.4205
4.908	-2.31689	4.908	-0.27946	4.906	-2.06487	4.908	-8.4567	4.907	-6.42436
4.912	-2.31044	4.911	-0.26955	4.909	-2.05986	4.912	-8.45723	4.91	-6.42971
4.915	-2.30021	4.914	-0.26446	4.912	-2.05723	4.915	-8.46131	4.913	-6.43451
4.918	-2.29164	4.918	-0.26288	4.916	-2.05471	4.918	-8.46606	4.917	-6.4394
4.921	-2.28657	4.921	-0.26137	4.919	-2.04817	4.922	-8.4702	4.92	-6.44413
4.925	-2.28023	4.924	-0.25968	4.922	-2.03945	4.925	-8.46965	4.923	-6.44611
4.928	-2.27513	4.928	-0.25797	4.926	-2.03241	4.928	-8.46689	4.927	-6.44623
4.931	-2.27028	4.931	-0.25712	4.929	-2.02852	4.932	-8.46746	4.93	-6.4481
4.935	-2.26935	4.934	-0.25972	4.932	-2.03162	4.935	-8.46883	4.933	-6.45288
4.938	-2.27021	4.938	-0.26506	4.936	-2.0338	4.938	-8.46395	4.937	-6.4581
4.941	-2.27145	4.941	-0.26954	4.939	-2.03284	4.942	-8.45404	4.94	-6.46106
4.945	-2.27268	4.944	-0.27164	4.942	-2.03108	4.945	-8.4445	4.943	-6.4607
4.948	-2.27491	4.948	-0.27284	4.946	-2.0291	4.948	-8.43875	4.946	-6.46351
4.951	-2.27623	4.951	-0.27197	4.949	-2.02585	4.952	-8.43445	4.95	-6.47005
4.955	-2.27599	4.954	-0.26951	4.952	-2.02072	4.955	-8.42965	4.953	-6.47333
4.958	-2.27619	4.958	-0.26925	4.956	-2.01159	4.958	-8.42424	4.956	-6.47242
4.961	-2.27663	4.961	-0.27103	4.959	-2.00401	4.962	-8.41721	4.96	-6.47153
4.965	-2.27493	4.964	-0.27043	4.962	-1.99762	4.965	-8.41001	4.963	-6.47088
4.968	-2.27525	4.968	-0.26794	4.966	-1.99069	4.968	-8.40496	4.966	-6.46903
4.971	-2.28217	4.971	-0.26804	4.969	-1.98979	4.972	-8.40031	4.97	-6.4623
4.975	-2.29015	4.974	-0.2737	4.972	-1.99192	4.975	-8.39596	4.973	-6.45324
4.978	-2.29181	4.978	-0.28124	4.976	-1.9926	4.978	-8.39256	4.976	-6.45135
4.981	-2.29105	4.981	-0.28251	4.979	-1.99192	4.982	-8.39087	4.98	-6.45654
4.985	-2.29307	4.984	-0.28051	4.982	-1.99166	4.985	-8.38915	4.983	-6.46173
4.988	-2.29641	4.988	-0.28307	4.986	-1.99466	4.988	-8.38548	4.986	-6.46615
4.991	-2.29846	4.991	-0.28854	4.989	-1.99827	4.992	-8.38321	4.99	-6.46785
4.995	-2.30058	4.994	-0.29097	4.992	-1.99838	4.995	-8.38427	4.993	-6.46632
4.998	-2.30357	4.998	-0.29063	4.996	-1.99686	4.998	-8.38369	4.996	-6.46494
5.001	-2.30689	5.001	-0.29182	4.999	-1.99467	5.002	-8.37913	5	-6.46435
5.005	-2.30972	5.004	-0.29487	5.002	-1.99262	5.005	-8.37047	5.003	-6.46435
5.008	-2.31301	5.008	-0.29873	5.006	-1.9925	5.008	-8.3633	5.006	-6.46657
5.011	-2.31689	5.011	-0.30378	5.009	-1.9941	5.012	-8.36186	5.01	-6.4716
5.015	-2.32116	5.014	-0.31058	5.012	-1.9956	5.015	-8.36235	5.013	-6.47719
5.018	-2.32554	5.018	-0.31707	5.016	-1.98987	5.018	-8.36271	5.016	-6.48099
5.021	-2.32933	5.021	-0.32236	5.019	-1.98202	5.022	-8.3634	5.02	-6.48418
5.025	-2.33211	5.024	-0.32908	5.022	-1.97602	5.025	-8.36304	5.023	-6.48609
5.028	-2.33676	5.028	-0.33775	5.026	-1.97222	5.028	-8.36478	5.026	-6.48727
5.031	-2.34111	5.031	-0.34313	5.029	-1.96952	5.032	-8.36949	5.03	-6.48732
5.035	-2.3435	5.034	-0.34521	5.032	-1.96727	5.035	-8.37518	5.033	-6.48847
5.038	-2.34506	5.038	-0.34548	5.036	-1.96016	5.038	-8.38249	5.036	-6.49244
5.041	-2.3468	5.041	-0.34274	5.039	-1.95795	5.042	-8.39189	5.04	-6.49729
5.045	-2.34884	5.044	-0.34044	5.042	-1.95645	5.045	-8.40009	5.043	-6.5019
5.048	-2.35078	5.048	-0.34314	5.046	-1.95372	5.048	-8.40293	5.046	-6.50758
5.051	-2.34978	5.051	-0.34845	5.049	-1.95173	5.052	-8.40377	5.05	-6.51785
5.055	-2.34491	5.054	-0.35086	5.052	-1.94508	5.055	-8.40302	5.053	-6.52736
5.058	-2.34076	5.058	-0.35179	5.056	-1.93749	5.058	-8.40213	5.056	-6.53147
5.061	-2.34126	5.061	-0.35945	5.059	-1.93309	5.062	-8.40109	5.06	-6.53076
5.065	-2.34787	5.064	-0.3727	5.062	-1.92981	5.065	-8.39812	5.063	-6.52827
5.068	-2.35715	5.068	-0.37881	5.066	-1.92352	5.068	-8.3963	5.066	-6.52337
5.071	-2.36285	5.071	-0.37669	5.069	-1.91624	5.072	-8.39882	5.07	-6.51965
5.075	-2.3624	5.074	-0.37318	5.072	-1.91348	5.075	-8.40217	5.073	-6.51948
5.078	-2.36141	5.078	-0.37202	5.076	-1.91436	5.078	-8.40172	5.076	-6.52119
5.081	-2.36173	5.081	-0.37461	5.079	-1.90974	5.082	-8.39866	5.08	-6.52451
5.085	-2.3616	5.084	-0.37881	5.082	-1.90137	5.085	-8.39608	5.083	-6.52736
5.088	-2.3588	5.087	-0.38243	5.086	-1.8942	5.088	-8.39587	5.086	-6.53004
5.091	-2.35639	5.091	-0.3841	5.089	-1.88748	5.091	-8.39555	5.09	-6.53294
5.095	-2.36041	5.094	-0.38411	5.092	-1.88024	5.095	-8.3911	5.093	-6.5345
5.098	-2.36887	5.097	-0.38176	5.096	-1.87324	5.098	-8.38615	5.096	-6.53364
5.101	-2.37455	5.101	-0.37624	5.099	-1.86648	5.101	-8.38235	5.1	-6.53395
5.105	-2.37547	5.104	-0.36847	5.102	-1.85858	5.105	-8.38081	5.103	-6.5364
5.108	-2.37479	5.107	-0.35939	5.105	-1.85159	5.108	-8.38356	5.106	-6.53843
5.111	-2.37082	5.111	-0.34943	5.109	-1.84349	5.111	-8.3883	5.11	-6.53899
5.115	-2.36458	5.114	-0.34219	5.112	-1.83413	5.115	-8.39185	5.113	-6.53989
5.118	-2.35939	5.117	-0.33877	5.115	-1.83334	5.118	-8.39292	5.116	-6.54051
5.121	-2.35664	5.121	-0.33796	5.119	-1.84673	5.121	-8.38771	5.12	-6.54086
5.125	-2.35615	5.124	-0.33953	5.122	-1.85894	5.125	-8.37885	5.123	-6.54397
5.128	-2.35614	5.127	-0.34098	5.125	-1.86422	5.128	-8.37233	5.126	-6.54761
5.131	-2.35495	5.131	-0.34141	5.129	-1.869	5.131	-8.37129	5.13	-6.54586
5.135	-2.35303	5.134	-0.34639	5.132	-1.87549	5.135	-8.37526	5.133	-6.53516
5.138	-2.35166	5.137	-0.35703	5.135	-1.88123	5.138	-8.38313	5.136	-6.52637
5.141	-2.35063	5.141	-0.36281	5.139	-1.8795	5.141	-8.38956	5.14	-6.52668
5.145	-2.3494	5.144	-0.35769	5.142	-1.87471	5.145	-8.39275	5.143	-6.53062
5.148	-2.34348	5.147	-0.34809	5.145	-1.87418	5.148	-8.39601	5.146	-6.53668
5.151	-2.33207	5.151	-0.34529	5.149	-1.87818	5.151	-8.39984	5.15	-6.54451
5.155	-2.32548	5.154	-0.35015	5.152	-1.87912	5.155	-8.40238	5.153	-6.54951
5.158	-2.32765	5.157	-0.35943	5.155	-1.87283	5.158	-8.40239	5.156	-6.5521
5.161	-2.32877	5.161	-0.37053	5.159	-1.86482	5.161	-8.40213	5.16	-6.55364
5.165	-2.3259	5.164	-0.37424	5.162	-1.86251	5.165	-8.40023	5.163	-6.55329
5.168	-2.32402	5.167	-0.37	5.165	-1.86491	5.168	-8.3993	5.166	-6.55644
5.171	-2.32779	5.171	-0.36337	5.169	-1.86866	5.171	-8.40158	5.169	-6.56497
5.175	-2.33273	5.174	-0.35679	5.172	-1.87042	5.175	-8.40408	5.173	-6.57148
5.178	-2.32927	5.177	-0.3529	5.175	-1.86374	5.178	-8.40714	5.176	-6.57266
5.181	-2.32064	5.181	-0.35203	5.179	-1.85532	5.181	-8.41073	5.179	-6.57417
5.185	-2.32008	5.184	-0.35209	5.182	-1.84676	5.185	-8.41419	5.183	-6.57411
5.188	-2.32617	5.187	-0.35235	5.185	-1.83963	5.188	-8.41575	5.186	-6.57182
5.191	-2.33023	5.191	-0.3542	5.189	-1.83334	5.191	-8.41539	5.189	-6.5694
5.195	-2.3334	5.194	-0.3588	5.192	-1.82885	5.195	-8.41537	5.193	-6.5689
5.198	-2.3357	5.197	-0.36553	5.195	-1.8273	5.198	-8.41506	5.196	-6.56951
5.201	-2.33723	5.201	-0.37165	5.199	-1.82214	5.201	-8.41063	5.199	-6.5708
5.205	-2.33931	5.204	-0.37617	5.202	-1.80856	5.205	-8.40779	5.203	-6.57203
5.208	-2.34085	5.207	-0.37913	5.205	-1.79189	5.208	-8.40694	5.206	-6.57129
5.211	-2.34129	5.211	-0.38046	5.209	-1.78095	5.211	-8.40548	5.209	-6.56969
5.215	-2.34138	5.214	-0.37967	5.212	-1.77476	5.215	-8.40344	5.213	-6.57226
5.218	-2.34224	5.217	-0.37254	5.215	-1.76714	5.218	-8.39805	5.216	-6.57849
5.221	-2.34352	5.221	-0.35994	5.219	-1.75482	5.221	-8.39074	5.219	-6.58099
5.225	-2.34387	5.224	-0.35143	5.222	-1.74667	5.225	-8.38722	5.223	-6.5792
5.228	-2.34365	5.227	-0.34812	5.225	-1.73925	5.228	-8.38756	5.226	-6.57839
5.231	-2.34327	5.231	-0.34489	5.229	-1.72721	5.231	-8.38712	5.229	-6.57753
5.234	-2.34274	5.234	-0.34059	5.232	-1.71351	5.235	-8.38397	5.233	-6.57644
5.238	-2.33934	5.237	-0.33272	5.235	-1.70398	5.238	-8.3818	5.236	-6.57711
5.241	-2.33492	5.241	-0.31926	5.239	-1.69778	5.241	-8.38328	5.239	-6.57957
5.244	-2.33379	5.244	-0.30427	5.242	-1.69004	5.245	-8.38555	5.243	-6.58426
5.248	-2.33477	5.247	-0.29443	5.245	-1.68176	5.248	-8.38959	5.246	-6.58797
5.251	-2.33313	5.251	-0.29075	5.249	-1.67987	5.251	-8.39454	5.249	-6.58528
5.254	-2.32834	5.254	-0.29066	5.252	-1.67776	5.255	-8.39686	5.253	-6.57808
5.258	-2.32531	5.257	-0.29464	5.255	-1.67075	5.258	-8.397	5.256	-6.57601
5.261	-2.32549	5.261	-0.30137	5.259	-1.66886	5.261	-8.3946	5.259	-6.58097
5.264	-2.32485	5.264	-0.30781	5.262	-1.6684	5.265	-8.39025	5.263	-6.58613
5.268	-2.31795	5.267	-0.30893	5.265	-1.66805	5.268	-8.38708	5.266	-6.59155
5.271	-2.31218	5.271	-0.30601	5.269	-1.66818	5.271	-8.38477	5.269	-6.59732
5.274	-2.31471	5.274	-0.3054	5.272	-1.67031	5.275	-8.38154	5.273	-6.6039
5.278	-2.31951	5.277	-0.3059	5.275	-1.67237	5.278	-8.37632	5.276	-6.61011
5.281	-2.32232	5.281	-0.3045	5.279	-1.671	5.281	-8.3722	5.279	-6.61416
5.284	-2.32481	5.284	-0.30251	5.282	-1.66469	5.285	-8.37519	5.283	-6.61726
5.288	-2.32567	5.287	-0.29969	5.285	-1.65528	5.288	-8.3804	5.286	-6.62042
5.291	-2.32492	5.291	-0.2957	5.289	-1.64932	5.291	-8.38209	5.289	-6.62256
5.294	-2.32397	5.294	-0.29187	5.292	-1.64538	5.295	-8.38225	5.293	-6.62405
5.298	-2.32417	5.297	-0.29	5.295	-1.63864	5.298	-8.3839	5.296	-6.62495
5.301	-2.32916	5.301	-0.29039	5.299	-1.63025	5.301	-8.38656	5.299	-6.62567
5.304	-2.33769	5.304	-0.29241	5.302	-1.62437	5.305	-8.38984	5.303	-6.62763
5.308	-2.34445	5.307	-0.29591	5.305	-1.62105	5.308	-8.39185	5.306	-6.62942
5.311	-2.34705	5.311	-0.30029	5.308	-1.62212	5.311	-8.3928	5.309	-6.62999
5.314	-2.34812	5.314	-0.3052	5.312	-1.62443	5.315	-8.39422	5.313	-6.63122
5.318	-2.34873	5.317	-0.30839	5.315	-1.62553	5.318	-8.39571	5.316	-6.63694
5.321	-2.34923	5.321	-0.31087	5.318	-1.62529	5.321	-8.39544	5.319	-6.64301
5.324	-2.35187	5.324	-0.315	5.322	-1.62493	5.325	-8.39393	5.323	-6.64698
5.328	-2.35554	5.327	-0.32012	5.325	-1.62638	5.328	-8.39264	5.326	-6.64887
5.331	-2.3588	5.331	-0.32616	5.328	-1.62616	5.331	-8.3918	5.329	-6.65114
5.334	-2.36267	5.334	-0.33166	5.332	-1.61695	5.335	-8.3897	5.333	-6.65635
5.338	-2.36665	5.337	-0.33547	5.335	-1.60654	5.338	-8.38712	5.336	-6.66146
5.341	-2.36864	5.341	-0.3365	5.338	-1.60447	5.341	-8.38665	5.339	-6.6639
5.344	-2.3691	5.344	-0.3331	5.342	-1.60623	5.345	-8.38868	5.343	-6.6659
5.348	-2.36957	5.347	-0.3304	5.345	-1.60785	5.348	-8.39255	5.346	-6.66806
5.351	-2.37085	5.351	-0.33732	5.348	-1.60935	5.351	-8.39592	5.349	-6.66983
5.354	-2.37093	5.354	-0.34855	5.352	-1.60778	5.355	-8.39734	5.353	-6.66987
5.358	-2.36713	5.357	-0.35273	5.355	-1.60258	5.358	-8.39726	5.356	-6.66937
5.361	-2.36246	5.36	-0.35067	5.358	-1.59581	5.361	-8.39701	5.359	-6.66712
5.364	-2.36065	5.364	-0.34773	5.362	-1.5893	5.365	-8.39506	5.363	-6.6652
5.368	-2.3613	5.367	-0.34459	5.365	-1.58118	5.368	-8.39062	5.366	-6.6638
5.371	-2.36421	5.37	-0.34321	5.368	-1.57296	5.371	-8.38608	5.369	-6.66227
5.374	-2.36669	5.374	-0.34443	5.372	-1.56669	5.375	-8.3845	5.373	-6.66095
5.378	-2.3672	5.377	-0.34715	5.375	-1.56336	5.378	-8.385	5.376	-6.6605
5.381	-2.36906	5.38	-0.35013	5.378	-1.55971	5.381	-8.38491	5.379	-6.66091
5.384	-2.37368	5.384	-0.35105	5.382	-1.55352	5.385	-8.38386	5.383	-6.66415
5.388	-2.37646	5.387	-0.34892	5.385	-1.54802	5.388	-8.38144	5.386	-6.66745
5.391	-2.37222	5.39	-0.34592	5.388	-1.54379	5.391	-8.37801	5.389	-6.66867
5.394	-2.36831	5.394	-0.34455	5.392	-1.53718	5.395	-8.37405	5.392	-6.66982
5.398	-2.36727	5.397	-0.34356	5.395	-1.52935	5.398	-8.36987	5.396	-6.67007
5.401	-2.36762	5.4	-0.34322	5.398	-1.5217	5.401	-8.36509	5.399	-6.6666
5.404	-2.37131	5.404	-0.34472	5.402	-1.51448	5.404	-8.36021	5.402	-6.66407
5.408	-2.37632	5.407	-0.34517	5.405	-1.50806	5.408	-8.35636	5.406	-6.66356
5.411	-2.37951	5.41	-0.34273	5.408	-1.50235	5.411	-8.35323	5.409	-6.66492
5.414	-2.37944	5.414	-0.33978	5.412	-1.50252	5.414	-8.35392	5.412	-6.66928
5.418	-2.37829	5.417	-0.33626	5.415	-1.50637	5.418	-8.3601	5.416	-6.67363
5.421	-2.37778	5.42	-0.33299	5.418	-1.50708	5.421	-8.36564	5.419	-6.67651
5.424	-2.37775	5.424	-0.33196	5.422	-1.50291	5.424	-8.36458	5.422	-6.67862
5.428	-2.38051	5.427	-0.33245	5.425	-1.49573	5.428	-8.36071	5.426	-6.67905
5.431	-2.38598	5.43	-0.33058	5.428	-1.48781	5.431	-8.35804	5.429	-6.67868
5.434	-2.39027	5.434	-0.32427	5.432	-1.47873	5.434	-8.35535	5.432	-6.67777
5.438	-2.39117	5.437	-0.31903	5.435	-1.47065	5.438	-8.35107	5.436	-6.67803
5.441	-2.39099	5.44	-0.31873	5.438	-1.46341	5.441	-8.34749	5.439	-6.67969
5.444	-2.39148	5.444	-0.32051	5.442	-1.45703	5.444	-8.34452	5.442	-6.68528
5.448	-2.39227	5.447	-0.32249	5.445	-1.4514	5.448	-8.34132	5.446	-6.69163
5.451	-2.39184	5.45	-0.32561	5.448	-1.44751	5.451	-8.33882	5.449	-6.69786
5.454	-2.39016	5.454	-0.32886	5.452	-1.44663	5.454	-8.33766	5.452	-6.70363
5.458	-2.38883	5.457	-0.33147	5.455	-1.44863	5.458	-8.33663	5.456	-6.71002
5.461	-2.38938	5.46	-0.33273	5.458	-1.44845	5.461	-8.33409	5.459	-6.71602
5.464	-2.3903	5.464	-0.33225	5.462	-1.44802	5.464	-8.3306	5.462	-6.72015
5.468	-2.38555	5.467	-0.33306	5.465	-1.45106	5.468	-8.32771	5.466	-6.7215
5.471	-2.37763	5.47	-0.33634	5.468	-1.45281	5.471	-8.32556	5.469	-6.72466
5.474	-2.37704	5.474	-0.34135	5.472	-1.44943	5.474	-8.32291	5.472	-6.73146
5.478	-2.38047	5.477	-0.34691	5.475	-1.44453	5.478	-8.32042	5.476	-6.73755
5.481	-2.38213	5.48	-0.34891	5.478	-1.44172	5.481	-8.32048	5.479	-6.74177
5.484	-2.38257	5.484	-0.34763	5.482	-1.44008	5.484	-8.32316	5.482	-6.74589
5.488	-2.37902	5.487	-0.34722	5.485	-1.44085	5.488	-8.32503	5.486	-6.74945
5.491	-2.37139	5.49	-0.35076	5.488	-1.44188	5.491	-8.32412	5.489	-6.7523
5.494	-2.36933	5.494	-0.35694	5.492	-1.43935	5.494	-8.32284	5.492	-6.75451
5.498	-2.37448	5.497	-0.36043	5.495	-1.4313	5.498	-8.31977	5.496	-6.75368
5.501	-2.37904	5.5	-0.36138	5.498	-1.41995	5.501	-8.31303	5.499	-6.75005
5.504	-2.45046	5.504	-0.36063	5.502	-1.40888	5.504	-8.3049	5.502	-6.74569
5.508	-2.42513	5.507	-0.35665	5.505	-1.39926	5.508	-8.3	5.506	-6.74809
5.511	-2.30595	5.51	-0.35274	5.508	-1.39317	5.511	-8.29961	5.509	-6.76248
5.514	-2.15784	5.514	-0.35096	5.511	-1.3893	5.514	-8.29936	5.512	-6.77555
5.518	-1.99457	5.517	-0.34895	5.515	-1.38782	5.518	-8.29577	5.516	-6.78046
5.521	-1.83214	5.52	-0.34585	5.518	-1.38815	5.521	-8.29156	5.519	-6.78566
5.524	-1.66696	5.524	-0.34173	5.521	-1.39063	5.524	-8.28967	5.522	-6.78802
5.528	-1.49561	5.527	-0.33763	5.525	-1.39389	5.528	-8.29163	5.526	-6.7884
5.531	-1.31636	5.53	-0.3346	5.528	-1.39405	5.531	-8.29516	5.529	-6.78873
5.534	-1.13248	5.534	-0.33334	5.531	-1.39227	5.534	-8.29602	5.532	-6.78857
5.538	-0.94341	5.537	-0.33342	5.535	-1.3911	5.538	-8.29482	5.536	-6.78871
5.541	-0.75003	5.54	-0.33461	5.538	-1.38816	5.541	-8.29729	5.539	-6.78836
5.544	-0.54661	5.544	-0.33863	5.541	-1.38433	5.544	-8.30298	5.542	-6.78834
5.547	-0.33699	5.547	-0.34133	5.545	-1.38058	5.548	-8.30767	5.546	-6.79033
5.551	-0.13137	5.55	-0.34048	5.548	-1.37684	5.551	-8.31071	5.549	-6.79209
5.554	0.07058	5.554	-0.33866	5.551	-1.37661	5.554	-8.31342	5.552	-6.78831
5.557	0.278	5.557	-0.33573	5.555	-1.38066	5.558	-8.31722	5.556	-6.78366
5.561	0.49123	5.56	-0.33031	5.558	-1.37966	5.561	-8.32201	5.559	-6.78847
5.564	0.69776	5.564	-0.32694	5.561	-1.37404	5.564	-8.32551	5.562	-6.79636
5.567	0.89797	5.567	-0.32807	5.565	-1.36821	5.568	-8.32738	5.566	-6.80032
5.571	1.09991	5.57	-0.33148	5.568	-1.3604	5.571	-8.32925	5.569	-6.80097
5.574	1.31909	5.574	-0.33574	5.571	-1.3523	5.574	-8.33223	5.572	-6.80009
5.577	1.55219	5.577	-0.33799	5.575	-1.34801	5.578	-8.33302	5.576	-6.795
5.581	1.76409	5.58	-0.34014	5.578	-1.34584	5.581	-8.33056	5.579	-6.79081
5.584	1.94935	5.584	-0.34287	5.581	-1.3453	5.584	-8.32913	5.582	-6.79542
5.587	2.09922	5.587	-0.34191	5.585	-1.34642	5.588	-8.33266	5.586	-6.80227
5.591	2.20338	5.59	-0.34109	5.588	-1.34841	5.591	-8.33823	5.589	-6.8044
5.594	2.27346	5.594	-0.34017	5.591	-1.34931	5.594	-8.33969	5.592	-6.79575
5.597	2.31177	5.597	-0.33855	5.595	-1.34656	5.598	-8.33735	5.596	-6.78805
5.601	2.32223	5.6	-0.34141	5.598	-1.3407	5.601	-8.33491	5.599	-6.78961
5.604	2.30769	5.604	-0.3508	5.601	-1.33548	5.604	-8.33422	5.602	-6.79567
5.607	2.27414	5.607	-0.35862	5.605	-1.33075	5.608	-8.33472	5.606	-6.80766
5.611	2.22224	5.61	-0.36315	5.608	-1.32523	5.611	-8.33304	5.609	-6.8176
5.614	2.15109	5.614	-0.36859	5.611	-1.31954	5.614	-8.32872	5.612	-6.82152
5.617	2.05901	5.617	-0.37399	5.615	-1.31466	5.618	-8.32516	5.615	-6.82513
5.621	1.95016	5.62	-0.37656	5.618	-1.30868	5.621	-8.32371	5.619	-6.82569
5.624	1.82699	5.624	-0.37573	5.621	-1.30138	5.624	-8.32046	5.622	-6.82601
5.627	1.68971	5.627	-0.37076	5.625	-1.29362	5.628	-8.31499	5.625	-6.82836
5.631	1.54066	5.63	-0.36488	5.628	-1.28516	5.631	-8.31016	5.629	-6.83065
5.634	1.38549	5.633	-0.35986	5.631	-1.27711	5.634	-8.30677	5.632	-6.83337
5.637	1.22594	5.637	-0.35569	5.635	-1.26896	5.638	-8.30677	5.635	-6.84017
5.641	1.05334	5.64	-0.35114	5.638	-1.25973	5.641	-8.3089	5.639	-6.84667
5.644	0.87264	5.643	-0.34601	5.641	-1.25404	5.644	-8.30793	5.642	-6.84411
5.647	0.69698	5.647	-0.34027	5.645	-1.25039	5.648	-8.30384	5.645	-6.83975
5.651	0.52714	5.65	-0.33536	5.648	-1.24511	5.651	-8.29813	5.649	-6.83756
5.654	0.35093	5.653	-0.33207	5.651	-1.23872	5.654	-8.29219	5.652	-6.83864
5.657	0.16783	5.657	-0.32826	5.655	-1.23825	5.658	-8.28703	5.655	-6.84578
5.661	-0.014	5.66	-0.32797	5.658	-1.24072	5.661	-8.28408	5.659	-6.85644
5.664	-0.19047	5.663	-0.33219	5.661	-1.23738	5.664	-8.28387	5.662	-6.8655
5.667	-0.36312	5.667	-0.33566	5.665	-1.22938	5.668	-8.28488	5.665	-6.86844
5.671	-0.52941	5.67	-0.33921	5.668	-1.22167	5.671	-8.28524	5.669	-6.87165
5.674	-0.6938	5.673	-0.34318	5.671	-1.2144	5.674	-8.28532	5.672	-6.8734
5.677	-0.85572	5.677	-0.34398	5.675	-1.20688	5.678	-8.28664	5.675	-6.87347
5.681	-1.01106	5.68	-0.34341	5.678	-1.20169	5.681	-8.28869	5.679	-6.87076
5.684	-1.15392	5.683	-0.33985	5.681	-1.19837	5.684	-8.29244	5.682	-6.86833
5.687	-1.28224	5.687	-0.33049	5.685	-1.19315	5.688	-8.2967	5.685	-6.864
5.691	-1.4059	5.69	-0.32218	5.688	-1.18535	5.691	-8.29816	5.689	-6.85534
5.694	-1.52247	5.693	-0.31773	5.691	-1.17747	5.694	-8.29783	5.692	-6.84933
5.697	-1.62562	5.697	-0.31435	5.695	-1.17259	5.698	-8.29873	5.695	-6.84966
5.701	-1.70979	5.7	-0.31112	5.698	-1.16996	5.701	-8.30111	5.699	-6.84926
5.704	-1.7857	5.703	-0.30579	5.701	-1.16862	5.704	-8.304	5.702	-6.8512
5.707	-1.85529	5.707	-0.29792	5.705	-1.1678	5.708	-8.30623	5.705	-6.85284
5.711	-1.91564	5.71	-0.29421	5.708	-1.16669	5.711	-8.30776	5.709	-6.85164
5.714	-1.96502	5.713	-0.29891	5.711	-1.1649	5.714	-8.30965	5.712	-6.85054
5.717	-2.00399	5.717	-0.30691	5.714	-1.1607	5.717	-8.31042	5.715	-6.85244
5.721	-2.0379	5.72	-0.31314	5.718	-1.15442	5.721	-8.30669	5.719	-6.85444
5.724	-2.06522	5.723	-0.31832	5.721	-1.14786	5.724	-8.30019	5.722	-6.85649
5.727	-2.09155	5.727	-0.32347	5.724	-1.1429	5.727	-8.2964	5.725	-6.85873
5.731	-2.11686	5.73	-0.32867	5.728	-1.1378	5.731	-8.29531	5.729	-6.86124
5.734	-2.13983	5.733	-0.33148	5.731	-1.13288	5.734	-8.29682	5.732	-6.86542
5.737	-2.15902	5.737	-0.32852	5.734	-1.12864	5.737	-8.30064	5.735	-6.86994
5.741	-2.1755	5.74	-0.32324	5.738	-1.11839	5.741	-8.3038	5.739	-6.87012
5.744	-2.19251	5.743	-0.31721	5.741	-1.10444	5.744	-8.30588	5.742	-6.86966
5.747	-2.20907	5.747	-0.30933	5.744	-1.09659	5.747	-8.30633	5.745	-6.86942
5.751	-2.22285	5.75	-0.30415	5.748	-1.09462	5.751	-8.30327	5.749	-6.86937
5.754	-2.2342	5.753	-0.3035	5.751	-1.09576	5.754	-8.30011	5.752	-6.86817
5.757	-2.24308	5.757	-0.30307	5.754	-1.09712	5.757	-8.30022	5.755	-6.86665
5.761	-2.24607	5.76	-0.30442	5.758	-1.09504	5.761	-8.30093	5.759	-6.86689
5.764	-2.24502	5.763	-0.30612	5.761	-1.09099	5.764	-8.29927	5.762	-6.87052
5.767	-2.24545	5.767	-0.30716	5.764	-1.08571	5.767	-8.29615	5.765	-6.87406
5.771	-2.25024	5.77	-0.30765	5.768	-1.07985	5.771	-8.29317	5.769	-6.87517
5.774	-2.25472	5.773	-0.30826	5.771	-1.07499	5.774	-8.29079	5.772	-6.87749
5.777	-2.25618	5.777	-0.30892	5.774	-1.07158	5.777	-8.29124	5.775	-6.88055
5.781	-2.25935	5.78	-0.30725	5.778	-1.06843	5.781	-8.29415	5.779	-6.8833
5.784	-2.26595	5.783	-0.30434	5.781	-1.06341	5.784	-8.29609	5.782	-6.88627
5.787	-2.27188	5.787	-0.30672	5.784	-1.05703	5.787	-8.2954	5.785	-6.88966
5.791	-2.27504	5.79	-0.31587	5.788	-1.05167	5.791	-8.29286	5.789	-6.89368
5.794	-2.27709	5.793	-0.3225	5.791	-1.04714	5.794	-8.28968	5.792	-6.89809
5.797	-2.28063	5.797	-0.3224	5.794	-1.04286	5.797	-8.28657	5.795	-6.90447
5.801	-2.2863	5.8	-0.32011	5.798	-1.03986	5.801	-8.28534	5.799	-6.90905
5.804	-2.29285	5.803	-0.31726	5.801	-1.03609	5.804	-8.2861	5.802	-6.91133
5.807	-2.29881	5.807	-0.31716	5.804	-1.0311	5.807	-8.28732	5.805	-6.91134
5.811	-2.30212	5.81	-0.32198	5.808	-1.02743	5.811	-8.28854	5.809	-6.91183
5.814	-2.30325	5.813	-0.3269	5.811	-1.02779	5.814	-8.28899	5.812	-6.91371
5.817	-2.30394	5.817	-0.3307	5.814	-1.03031	5.817	-8.2877	5.815	-6.91555
5.821	-2.30413	5.82	-0.33566	5.818	-1.03177	5.821	-8.28417	5.819	-6.91609
5.824	-2.3036	5.823	-0.34152	5.821	-1.03232	5.824	-8.27947	5.822	-6.91641
5.827	-2.30216	5.827	-0.34715	5.824	-1.03325	5.827	-8.27568	5.825	-6.92054
5.831	-2.30264	5.83	-0.35135	5.828	-1.03395	5.831	-8.27428	5.829	-6.92596
5.834	-2.30633	5.833	-0.35304	5.831	-1.03208	5.834	-8.2746	5.832	-6.93002
5.837	-2.30951	5.837	-0.35597	5.834	-1.02546	5.837	-8.27309	5.835	-6.93405
5.841	-2.3099	5.84	-0.36257	5.838	-1.01602	5.841	-8.26828	5.838	-6.93818
5.844	-2.30977	5.843	-0.36974	5.841	-1.0088	5.844	-8.26402	5.842	-6.94225
5.847	-2.31442	5.847	-0.3769	5.844	-1.0048	5.847	-8.26341	5.845	-6.94619
5.851	-2.32284	5.85	-0.38258	5.848	-1.00452	5.851	-8.2656	5.848	-6.94961
5.854	-2.32784	5.853	-0.38565	5.851	-1.00641	5.854	-8.26947	5.852	-6.95301
5.857	-2.32877	5.857	-0.38743	5.854	-1.00517	5.857	-8.27227	5.855	-6.95558
5.86	-2.331	5.86	-0.38736	5.858	-1.00076	5.861	-8.26984	5.858	-6.95688
5.864	-2.33583	5.863	-0.38586	5.861	-0.99587	5.864	-8.2644	5.862	-6.95723
5.867	-2.3376	5.867	-0.38348	5.864	-0.99197	5.867	-8.26118	5.865	-6.95777
5.87	-2.3333	5.87	-0.37749	5.868	-0.9888	5.871	-8.26054	5.868	-6.95978
5.874	-2.333	5.873	-0.36996	5.871	-0.98459	5.874	-8.26193	5.872	-6.96279
5.877	-2.34353	5.877	-0.36383	5.874	-0.97974	5.877	-8.26498	5.875	-6.96814
5.88	-2.35534	5.88	-0.35904	5.878	-0.97543	5.881	-8.26619	5.878	-6.97527
5.884	-2.35918	5.883	-0.35736	5.881	-0.97123	5.884	-8.26442	5.882	-6.98085
5.887	-2.35876	5.887	-0.35998	5.884	-0.9676	5.887	-8.26203	5.885	-6.98129
5.89	-2.3639	5.89	-0.36413	5.888	-0.96535	5.891	-8.25973	5.888	-6.98359
5.894	-2.37469	5.893	-0.3666	5.891	-0.96394	5.894	-8.25643	5.892	-6.98402
5.897	-2.38295	5.897	-0.36687	5.894	-0.96094	5.897	-8.25201	5.895	-6.9829
5.9	-2.38719	5.9	-0.36482	5.898	-0.96052	5.901	-8.24872	5.898	-6.98263
5.904	-2.39017	5.903	-0.36278	5.901	-0.96515	5.904	-8.24949	5.902	-6.98382
5.907	-2.39107	5.906	-0.35678	5.904	-0.96595	5.907	-8.25393	5.905	-6.98482
5.91	-2.39362	5.91	-0.34941	5.908	-0.95808	5.911	-8.25743	5.908	-6.98205
5.914	-2.39821	5.913	-0.34353	5.911	-0.94731	5.914	-8.25833	5.912	-6.97865
5.917	-2.40033	5.916	-0.34052	5.914	-0.93964	5.917	-8.25821	5.915	-6.97747
5.92	-2.39853	5.92	-0.33794	5.917	-0.93502	5.921	-8.25832	5.918	-6.9774
5.924	-2.39545	5.923	-0.33372	5.921	-0.93344	5.924	-8.2588	5.922	-6.97999
5.927	-2.39434	5.926	-0.33199	5.924	-0.93427	5.927	-8.25856	5.925	-6.98257
5.93	-2.3937	5.93	-0.33248	5.927	-0.93216	5.931	-8.25802	5.928	-6.98133
5.934	-2.3912	5.933	-0.33114	5.931	-0.92554	5.934	-8.2582	5.932	-6.97933
5.937	-2.3886	5.936	-0.32747	5.934	-0.91819	5.937	-8.25727	5.935	-6.9781
5.94	-2.38649	5.94	-0.32631	5.937	-0.91386	5.941	-8.25562	5.938	-6.97712
5.944	-2.38231	5.943	-0.32878	5.941	-0.91068	5.944	-8.25565	5.942	-6.97676
5.947	-2.376	5.946	-0.33354	5.944	-0.90554	5.947	-8.2586	5.945	-6.97866
5.95	-2.37135	5.95	-0.3388	5.947	-0.89969	5.951	-8.26239	5.948	-6.98146
5.954	-2.37032	5.953	-0.34567	5.951	-0.89477	5.954	-8.26222	5.952	-6.98629
5.957	-2.36399	5.956	-0.3565	5.954	-0.89038	5.957	-8.25748	5.955	-6.99021
5.96	-2.34805	5.96	-0.36961	5.957	-0.88403	5.961	-8.25144	5.958	-6.99007
5.964	-2.33399	5.963	-0.38239	5.961	-0.87575	5.964	-8.2469	5.962	-6.98525
5.967	-2.32946	5.966	-0.3935	5.964	-0.86928	5.967	-8.24562	5.965	-6.98362
5.97	-2.32885	5.97	-0.39964	5.967	-0.86564	5.971	-8.24696	5.968	-6.99123
5.974	-2.32337	5.973	-0.39525	5.971	-0.86161	5.974	-8.24945	5.972	-7.00106
5.977	-2.31193	5.976	-0.38834	5.974	-0.85379	5.977	-8.25191	5.975	-7.01458
5.98	-2.30115	5.98	-0.38676	5.977	-0.84487	5.981	-8.25521	5.978	-7.02709
5.984	-2.29437	5.983	-0.38915	5.981	-0.83568	5.984	-8.25845	5.982	-7.02979
5.987	-2.2908	5.986	-0.38789	5.984	-0.82348	5.987	-8.25923	5.985	-7.03099
5.99	-2.29068	5.99	-0.38745	5.987	-0.81106	5.991	-8.2589	5.988	-7.0335
5.994	-2.28866	5.993	-0.38886	5.991	-0.80313	5.994	-8.26034	5.992	-7.0366
5.997	-2.28255	5.996	-0.39163	5.994	-0.79823	5.997	-8.26266	5.995	-7.03852
6	-2.27627	6	-0.39306	5.997	-0.79225	6.001	-8.26472	5.998	-7.03908
6.004	-2.27399	6.003	-0.39134	6.001	-0.78439	6.004	-8.26586	6.002	-7.03811
6.007	-2.2758	6.006	-0.38763	6.004	-0.7734	6.007	-8.26439	6.005	-7.0331
6.01	-2.2774	6.01	-0.37947	6.007	-0.76124	6.011	-8.26119	6.008	-7.02776
6.014	-2.27678	6.013	-0.3692	6.011	-0.75309	6.014	-8.25945	6.012	-7.0267
6.017	-2.27798	6.016	-0.36501	6.014	-0.74856	6.017	-8.25862	6.015	-7.02776
6.02	-2.28121	6.02	-0.36704	6.017	-0.74514	6.021	-8.2567	6.018	-7.03345
6.024	-2.285	6.023	-0.36858	6.021	-0.74194	6.024	-8.25566	6.022	-7.03926
6.027	-2.28926	6.026	-0.36813	6.024	-0.73855	6.027	-8.25514	6.025	-7.04349
6.03	-2.29241	6.03	-0.36569	6.027	-0.73638	6.03	-8.25095	6.028	-7.04631
6.034	-2.29487	6.033	-0.36057	6.031	-0.73426	6.034	-8.2442	6.032	-7.04829
6.037	-2.2999	6.036	-0.35376	6.034	-0.73007	6.037	-8.24077	6.035	-7.0468
6.04	-2.30811	6.04	-0.34124	6.037	-0.72423	6.04	-8.24168	6.038	-7.043
6.044	-2.3152	6.043	-0.32659	6.041	-0.71859	6.044	-8.24468	6.042	-7.0388
6.047	-2.31844	6.046	-0.31814	6.044	-0.71571	6.047	-8.24948	6.045	-7.03756
6.05	-2.31816	6.05	-0.30908	6.047	-0.71566	6.05	-8.25161	6.048	-7.04035
6.054	-2.31588	6.053	-0.30034	6.051	-0.71599	6.054	-8.24915	6.052	-7.04112
6.057	-2.31288	6.056	-0.29833	6.054	-0.71592	6.057	-8.24466	6.055	-7.03501
6.06	-2.31212	6.06	-0.29444	6.057	-0.71705	6.06	-8.24003	6.058	-7.0258
6.064	-2.31522	6.063	-0.28636	6.061	-0.71808	6.064	-8.23614	6.061	-7.02653
6.067	-2.32099	6.066	-0.27858	6.064	-0.71612	6.067	-8.23212	6.065	-7.03843
6.07	-2.32773	6.07	-0.27488	6.067	-0.71219	6.07	-8.22855	6.068	-7.04531
6.074	-2.33254	6.073	-0.27367	6.071	-0.71152	6.074	-8.22692	6.071	-7.04723
6.077	-2.33646	6.076	-0.2737	6.074	-0.7141	6.077	-8.22607	6.075	-7.05011
6.08	-2.34033	6.08	-0.2722	6.077	-0.71596	6.08	-8.2232	6.078	-7.05671
6.084	-2.34358	6.083	-0.27154	6.081	-0.71834	6.084	-8.21849	6.081	-7.06388
6.087	-2.34845	6.086	-0.27352	6.084	-0.72474	6.087	-8.21507	6.085	-7.07059
6.09	-2.35547	6.09	-0.28063	6.087	-0.73394	6.09	-8.21461	6.088	-7.07845
6.094	-2.36121	6.093	-0.29166	6.091	-0.73825	6.094	-8.21528	6.091	-7.08315
6.097	-2.36321	6.096	-0.29872	6.094	-0.73654	6.097	-8.21291	6.095	-7.08676
6.1	-2.3615	6.1	-0.29766	6.097	-0.73721	6.1	-8.20811	6.098	-7.09185
6.104	-2.36092	6.103	-0.29851	6.101	-0.74123	6.104	-8.20487	6.101	-7.09268
6.107	-2.36243	6.106	-0.30687	6.104	-0.74199	6.107	-8.20395	6.105	-7.09328
6.11	-2.36298	6.11	-0.31426	6.107	-0.73947	6.11	-8.20641	6.108	-7.09534
6.114	-2.3627	6.113	-0.31692	6.111	-0.7369	6.114	-8.2125	6.111	-7.09754
6.117	-2.36422	6.116	-0.32135	6.114	-0.73542	6.117	-8.21471	6.115	-7.09945
6.12	-2.36454	6.12	-0.32457	6.117	-0.73404	6.12	-8.21057	6.118	-7.10128
6.124	-2.3622	6.123	-0.32923	6.12	-0.73001	6.124	-8.20709	6.121	-7.1034
6.127	-2.3615	6.126	-0.33419	6.124	-0.72545	6.127	-8.20434	6.125	-7.10734
6.13	-2.36314	6.13	-0.3337	6.127	-0.72414	6.13	-8.20249	6.128	-7.10875
6.134	-2.36443	6.133	-0.33461	6.13	-0.7229	6.134	-8.20619	6.131	-7.10339
6.137	-2.36565	6.136	-0.33963	6.134	-0.71794	6.137	-8.21304	6.135	-7.09778
6.14	-2.36879	6.14	-0.34469	6.137	-0.71291	6.14	-8.21832	6.138	-7.09777
6.144	-2.37312	6.143	-0.34797	6.14	-0.7085	6.144	-8.22287	6.141	-7.09927
6.147	-2.37515	6.146	-0.35174	6.144	-0.70312	6.147	-8.22618	6.145	-7.09267
6.15	-2.37296	6.15	-0.35316	6.147	-0.69679	6.15	-8.22777	6.148	-7.08416
6.154	-2.36802	6.153	-0.35559	6.15	-0.6899	6.154	-8.23071	6.151	-7.08352
6.157	-2.36496	6.156	-0.36161	6.154	-0.68334	6.157	-8.23441	6.155	-7.08709
6.16	-2.36392	6.16	-0.36555	6.157	-0.67787	6.16	-8.23492	6.158	-7.08876
6.163	-2.3637	6.163	-0.3677	6.16	-0.67342	6.164	-8.23485	6.161	-7.08754
6.167	-2.36472	6.166	-0.36873	6.164	-0.66711	6.167	-8.23681	6.165	-7.08404
6.17	-2.36409	6.17	-0.36943	6.167	-0.65617	6.17	-8.2392	6.168	-7.08148
6.173	-2.35881	6.173	-0.36617	6.17	-0.64345	6.174	-8.24102	6.171	-7.08127
6.177	-2.35252	6.176	-0.36133	6.174	-0.63527	6.177	-8.24212	6.175	-7.0854
6.18	-2.34988	6.179	-0.3625	6.177	-0.63103	6.18	-8.24297	6.178	-7.08928
6.183	-2.3522	6.183	-0.36784	6.18	-0.62239	6.184	-8.24275	6.181	-7.08977
6.187	-2.35772	6.186	-0.36931	6.184	-0.6089	6.187	-8.24079	6.185	-7.09033
6.19	-2.36213	6.189	-0.36297	6.187	-0.59863	6.19	-8.23862	6.188	-7.09359
6.193	-2.3654	6.193	-0.35698	6.19	-0.59349	6.194	-8.23507	6.191	-7.09657
6.197	-2.36904	6.196	-0.35719	6.194	-0.58985	6.197	-8.22901	6.195	-7.09669
6.2	-2.37072	6.199	-0.35804	6.197	-0.58632	6.2	-8.22677	6.198	-7.09674
6.203	-2.36916	6.203	-0.36082	6.2	-0.5822	6.204	-8.23121	6.201	-7.09869
6.207	-2.36807	6.206	-0.36458	6.204	-0.57954	6.207	-8.23597	6.205	-7.10265
6.21	-2.36811	6.209	-0.36777	6.207	-0.579	6.21	-8.23971	6.208	-7.10508
6.213	-2.36759	6.213	-0.37144	6.21	-0.57422	6.214	-8.24302	6.211	-7.10649
6.217	-2.36764	6.216	-0.38065	6.214	-0.56478	6.217	-8.24346	6.215	-7.10748
6.22	-2.37099	6.219	-0.38708	6.217	-0.55615	6.22	-8.23982	6.218	-7.10777
6.223	-2.37741	6.223	-0.38802	6.22	-0.54906	6.224	-8.2348	6.221	-7.10808
6.227	-2.38337	6.226	-0.3914	6.224	-0.54306	6.227	-8.23198	6.225	-7.10895
6.23	-2.38782	6.229	-0.39602	6.227	-0.53796	6.23	-8.231	6.228	-7.10958
6.233	-2.39137	6.233	-0.40358	6.23	-0.53157	6.234	-8.23101	6.231	-7.11064
6.237	-2.39527	6.236	-0.40956	6.234	-0.52407	6.237	-8.22769	6.235	-7.11046
6.24	-2.39853	6.239	-0.41033	6.237	-0.51776	6.24	-8.22129	6.238	-7.11041
6.243	-2.40106	6.243	-0.41053	6.24	-0.51178	6.244	-8.21833	6.241	-7.11128
6.247	-2.40324	6.246	-0.41345	6.244	-0.50554	6.247	-8.2189	6.245	-7.11329
6.25	-2.40629	6.249	-0.41668	6.247	-0.50092	6.25	-8.21814	6.248	-7.11815
6.253	-2.41321	6.253	-0.41499	6.25	-0.49783	6.254	-8.21493	6.251	-7.12313
6.257	-2.42209	6.256	-0.41314	6.254	-0.49447	6.257	-8.21264	6.255	-7.12475
6.26	-2.42734	6.259	-0.41445	6.257	-0.49258	6.26	-8.21304	6.258	-7.12426
6.263	-2.42864	6.263	-0.41397	6.26	-0.49709	6.264	-8.21501	6.261	-7.12299
6.267	-2.42667	6.266	-0.41352	6.264	-0.50647	6.267	-8.21908	6.265	-7.12266
6.27	-2.41796	6.269	-0.41412	6.267	-0.5101	6.27	-8.22446	6.268	-7.12505
6.273	-2.40926	6.273	-0.41463	6.27	-0.50572	6.274	-8.22863	6.271	-7.1255
6.277	-2.40655	6.276	-0.4155	6.274	-0.50036	6.277	-8.2313	6.274	-7.12549
6.28	-2.40559	6.279	-0.41624	6.277	-0.49436	6.28	-8.23357	6.278	-7.12833
6.283	-2.40536	6.283	-0.41495	6.28	-0.48727	6.284	-8.23531	6.281	-7.13032
6.287	-2.40791	6.286	-0.41386	6.284	-0.48007	6.287	-8.23512	6.284	-7.12863
6.29	-2.41061	6.289	-0.41401	6.287	-0.47533	6.29	-8.23125	6.288	-7.12647
6.293	-2.41277	6.293	-0.41283	6.29	-0.47273	6.294	-8.22706	6.291	-7.12784
6.297	-2.41898	6.296	-0.40669	6.294	-0.47175	6.297	-8.22293	6.294	-7.13088
6.3	-2.43092	6.299	-0.3922	6.297	-0.47109	6.3	-8.21866	6.298	-7.13316
6.303	-2.43859	6.303	-0.38047	6.3	-0.47065	6.304	-8.21933	6.301	-7.13542
6.307	-2.43514	6.306	-0.37737	6.304	-0.46912	6.307	-8.2239	6.304	-7.13659
6.31	-2.42942	6.309	-0.37524	6.307	-0.46548	6.31	-8.22498	6.308	-7.13631
6.313	-2.42573	6.313	-0.37356	6.31	-0.46396	6.314	-8.22253	6.311	-7.13694
6.317	-2.42571	6.316	-0.37161	6.314	-0.46888	6.317	-8.21951	6.314	-7.1376
6.32	-2.42742	6.319	-0.37108	6.317	-0.47471	6.32	-8.21617	6.318	-7.13807
6.323	-2.43027	6.323	-0.37178	6.32	-0.47438	6.324	-8.21373	6.321	-7.13807
6.327	-2.436	6.326	-0.37262	6.323	-0.47065	6.327	-8.21153	6.324	-7.1387
6.33	-2.4438	6.329	-0.37277	6.327	-0.46786	6.33	-8.20877	6.328	-7.14121
6.333	-2.44628	6.333	-0.37333	6.33	-0.46525	6.333	-8.20793	6.331	-7.14373
6.337	-2.43878	6.336	-0.37831	6.333	-0.46162	6.337	-8.20892	6.334	-7.14529
6.34	-2.43097	6.339	-0.38296	6.337	-0.45696	6.34	-8.20884	6.338	-7.14777
6.343	-2.42789	6.343	-0.38397	6.34	-0.45022	6.343	-8.20677	6.341	-7.15166
6.347	-2.42932	6.346	-0.38389	6.343	-0.43712	6.347	-8.20343	6.344	-7.15745
6.35	-2.43555	6.349	-0.38262	6.347	-0.41945	6.35	-8.19828	6.348	-7.16339
6.353	-2.44377	6.353	-0.38108	6.35	-0.40651	6.353	-8.19429	6.351	-7.16542
6.357	-2.44718	6.356	-0.37632	6.353	-0.40151	6.357	-8.19283	6.354	-7.16664
6.36	-2.44562	6.359	-0.37132	6.357	-0.39874	6.36	-8.19024	6.358	-7.16958
6.363	-2.44657	6.363	-0.36743	6.36	-0.39727	6.363	-8.1849	6.361	-7.17304
6.367	-2.45045	6.366	-0.36611	6.363	-0.39555	6.367	-8.18033	6.364	-7.17445
6.37	-2.45324	6.369	-0.36595	6.367	-0.39437	6.37	-8.17818	6.368	-7.1768
6.373	-2.45332	6.373	-0.36572	6.37	-0.3942	6.373	-8.17914	6.371	-7.17839
6.377	-2.45149	6.376	-0.3665	6.373	-0.39411	6.377	-8.1811	6.374	-7.17779
6.38	-2.4443	6.379	-0.37338	6.377	-0.39243	6.38	-8.18252	6.378	-7.17692
6.383	-2.43277	6.383	-0.38151	6.38	-0.39016	6.383	-8.18291	6.381	-7.17748
6.387	-2.4261	6.386	-0.38472	6.383	-0.38717	6.387	-8.18126	6.384	-7.17978
6.39	-2.42793	6.389	-0.38592	6.387	-0.38401	6.39	-8.17912	6.388	-7.18566
6.393	-2.43288	6.393	-0.38768	6.39	-0.38203	6.393	-8.17972	6.391	-7.19219
6.397	-2.43917	6.396	-0.38811	6.393	-0.37802	6.397	-8.18307	6.394	-7.19326
6.4	-2.44237	6.399	-0.38622	6.397	-0.36945	6.4	-8.18655	6.398	-7.19166
6.403	-2.44104	6.403	-0.38252	6.4	-0.36219	6.403	-8.19132	6.401	-7.19129
6.407	-2.43812	6.406	-0.37848	6.403	-0.361	6.407	-8.1943	6.404	-7.19162
6.41	-2.43267	6.409	-0.37362	6.407	-0.36513	6.41	-8.19484	6.408	-7.19408
6.413	-2.42425	6.413	-0.36905	6.41	-0.37432	6.413	-8.19571	6.411	-7.19611
6.417	-2.41771	6.416	-0.36648	6.413	-0.37998	6.417	-8.19659	6.414	-7.19611
6.42	-2.41863	6.419	-0.36474	6.417	-0.37885	6.42	-8.19678	6.418	-7.19539
6.423	-2.4211	6.423	-0.36982	6.42	-0.37628	6.423	-8.19632	6.421	-7.19463
6.427	-2.42234	6.426	-0.3747	6.423	-0.37456	6.427	-8.19665	6.424	-7.19334
6.43	-2.42115	6.429	-0.37579	6.427	-0.37416	6.43	-8.19875	6.428	-7.19211
6.433	-2.41552	6.433	-0.37703	6.43	-0.37498	6.433	-8.20188	6.431	-7.19801
6.437	-2.41038	6.436	-0.37937	6.433	-0.37793	6.437	-8.20448	6.434	-7.20708
6.44	-2.40914	6.439	-0.38601	6.437	-0.37999	6.44	-8.20481	6.438	-7.20946
6.443	-2.40978	6.443	-0.39404	6.44	-0.37887	6.443	-8.2053	6.441	-7.2064
6.447	-2.4097	6.446	-0.40235	6.443	-0.37591	6.447	-8.2084	6.444	-7.20331
6.45	-2.40784	6.449	-0.40928	6.447	-0.37204	6.45	-8.21159	6.448	-7.20483
6.453	-2.40749	6.453	-0.41004	6.45	-0.36913	6.453	-8.21375	6.451	-7.21003
6.457	-2.40959	6.456	-0.40923	6.453	-0.3665	6.457	-8.21514	6.454	-7.21956
6.46	-2.4142	6.459	-0.41095	6.457	-0.36195	6.46	-8.21503	6.458	-7.22966
6.463	-2.42142	6.462	-0.41025	6.46	-0.35513	6.463	-8.21526	6.461	-7.23516
6.467	-2.42713	6.466	-0.41025	6.463	-0.34574	6.467	-8.21971	6.464	-7.23871
6.47	-2.42996	6.469	-0.41382	6.467	-0.33767	6.47	-8.22348	6.468	-7.2392
6.473	-2.43103	6.472	-0.42323	6.47	-0.33281	6.473	-8.22474	6.471	-7.23611
6.476	-2.42826	6.476	-0.43834	6.473	-0.3283	6.477	-8.22486	6.474	-7.23444
6.48	-2.42352	6.479	-0.44934	6.477	-0.32337	6.48	-8.22357	6.478	-7.2386
6.483	-2.41855	6.482	-0.45229	6.48	-0.31772	6.483	-8.22208	6.481	-7.24566
6.486	-2.41615	6.486	-0.45656	6.483	-0.30991	6.487	-8.2215	6.484	-7.25324
6.49	-2.41509	6.489	-0.45763	6.487	-0.30078	6.49	-8.22208	6.488	-7.26031
6.493	-2.41486	6.492	-0.45908	6.49	-0.2897	6.493	-8.22148	6.491	-7.26237
6.496	-2.41734	6.496	-0.46207	6.493	-0.27232	6.497	-8.21775	6.494	-7.26104
6.5	-2.42402	6.499	-0.46407	6.497	-0.25636	6.5	-8.21293	6.497	-7.26071
6.503	-2.43003	6.502	-0.46572	6.5	-0.2469	6.503	-8.20734	6.501	-7.26265
6.506	-2.4336	6.506	-0.4604	6.503	-0.24219	6.507	-8.20405	6.504	-7.26561
6.51	-2.43746	6.509	-0.45466	6.507	-0.24259	6.51	-8.205	6.507	-7.26872
6.513	-2.44474	6.512	-0.4524	6.51	-0.24133	6.513	-8.20699	6.511	-7.27126
6.516	-2.45282	6.516	-0.45085	6.513	-0.23558	6.517	-8.20876	6.514	-7.26695
6.52	-2.45941	6.519	-0.44525	6.517	-0.22721	6.52	-8.20949	6.517	-7.2616
6.523	-2.46454	6.522	-0.43938	6.52	-0.21903	6.523	-8.20816	6.521	-7.26698
6.526	-2.46716	6.526	-0.44112	6.523	-0.21161	6.527	-8.20516	6.524	-7.27743
6.53	-2.46677	6.529	-0.44272	6.526	-0.20365	6.53	-8.20261	6.527	-7.28365
6.533	-2.46568	6.532	-0.44451	6.53	-0.19649	6.533	-8.19931	6.531	-7.28711
6.536	-2.46341	6.536	-0.45103	6.533	-0.19186	6.537	-8.19618	6.534	-7.28977
6.54	-2.4609	6.539	-0.45572	6.536	-0.1904	6.54	-8.19379	6.537	-7.2896
6.543	-2.45729	6.542	-0.45482	6.54	-0.18868	6.543	-8.19074	6.541	-7.28634
6.546	-2.45311	6.546	-0.45382	6.543	-0.18973	6.547	-8.18472	6.544	-7.2851
6.55	-2.45094	6.549	-0.45342	6.546	-0.19245	6.55	-8.17445	6.547	-7.2861
6.553	-2.45025	6.552	-0.4526	6.55	-0.18995	6.553	-8.16751	6.551	-7.28975
6.556	-2.45112	6.556	-0.44637	6.553	-0.18372	6.557	-8.16569	6.554	-7.29458
6.56	-2.45291	6.559	-0.4336	6.556	-0.17678	6.56	-8.16528	6.557	-7.29763
6.563	-2.45349	6.562	-0.42664	6.56	-0.16987	6.563	-8.16645	6.561	-7.2989
6.566	-2.45508	6.566	-0.43089	6.563	-0.16531	6.567	-8.16723	6.564	-7.29889
6.57	-2.45625	6.569	-0.43552	6.566	-0.165	6.57	-8.16406	6.567	-7.29709
6.573	-2.45536	6.572	-0.44384	6.57	-0.16436	6.573	-8.16111	6.571	-7.29774
6.576	-2.45375	6.576	-0.45219	6.573	-0.16002	6.577	-8.16148	6.574	-7.30212
6.58	-2.4514	6.579	-0.45905	6.576	-0.15571	6.58	-8.16387	6.577	-7.30878
6.583	-2.44752	6.582	-0.46426	6.58	-0.15355	6.583	-8.16333	6.581	-7.31645
6.586	-2.44457	6.586	-0.4645	6.583	-0.15288	6.587	-8.16216	6.584	-7.32299
6.59	-2.44192	6.589	-0.46497	6.586	-0.15037	6.59	-8.16191	6.587	-7.32742
6.593	-2.43796	6.592	-0.48087	6.59	-0.14169	6.593	-8.15973	6.591	-7.33018
6.596	-2.43197	6.596	-0.49779	6.593	-0.13291	6.597	-8.15575	6.594	-7.33102
6.6	-2.42817	6.599	-0.50187	6.596	-0.12722	6.6	-8.15218	6.597	-7.3319
6.603	-2.42719	6.602	-0.50367	6.6	-0.12387	6.603	-8.14905	6.601	-7.33509
6.606	-2.42548	6.606	-0.50696	6.603	-0.12224	6.607	-8.14852	6.604	-7.33572
6.61	-2.42319	6.609	-0.50353	6.606	-0.12004	6.61	-8.15159	6.607	-7.33161
6.613	-2.42449	6.612	-0.49953	6.61	-0.11669	6.613	-8.15633	6.611	-7.32904
6.616	-2.43244	6.616	-0.49701	6.613	-0.11615	6.617	-8.16157	6.614	-7.3297
6.62	-2.44029	6.619	-0.49433	6.616	-0.12027	6.62	-8.16427	6.617	-7.33039
6.623	-2.44411	6.622	-0.48993	6.62	-0.12096	6.623	-8.1643	6.621	-7.32967
6.626	-2.44818	6.626	-0.48761	6.623	-0.12235	6.627	-8.1643	6.624	-7.33018
6.63	-2.45914	6.629	-0.48494	6.626	-0.12274	6.63	-8.16519	6.627	-7.33239
6.633	-2.47141	6.632	-0.4811	6.63	-0.11948	6.633	-8.16676	6.631	-7.33396
6.636	-2.47845	6.636	-0.47662	6.633	-0.11629	6.637	-8.16786	6.634	-7.33442
6.64	-2.48008	6.639	-0.47142	6.636	-0.11393	6.64	-8.16641	6.637	-7.33511
6.643	-2.48246	6.642	-0.46909	6.64	-0.11127	6.643	-8.16376	6.641	-7.33624
[truncated: 47,711 more rows]

## Sheet: Fig.S8f
Source Data for size-exclusion chromatography of Fig. S8f
HUB-4		H768A		D801A		H877A		H879A
Chrom.1		Chrom.1		Chrom.1		Chrom.1		Chrom.1
ml	mAU	ml	mAU	ml	mAU	ml	mAU	ml	mAU
0.001	-1.49061	0.001	9.33683	0.001	24.5511	0.001	19.6472	0.001	10.3545
0.004	-1.00667	0.004	11.609	0.004	29.435	0.004	23.9449	0.004	13.0176
0.007	-0.94192	0.007	12.8836	0.007	31.7365	0.007	26.0682	0.007	13.9151
0.011	-0.67222	0.011	13.6787	0.011	32.4822	0.011	26.8258	0.011	13.8427
0.014	-0.56948	0.014	14.2758	0.014	32.7767	0.014	27.1079	0.014	13.4339
0.017	-0.55992	0.017	14.7486	0.017	33.0022	0.017	27.2308	0.017	12.9823
0.021	-0.54008	0.02	15.0359	0.021	33.1142	0.021	27.192	0.021	12.471
0.024	-0.53543	0.024	15.0666	0.024	32.844	0.024	26.5648	0.024	11.7213
0.027	-0.53437	0.027	14.9984	0.027	32.071	0.027	25.6135	0.027	10.7076
0.03	-0.52706	0.03	14.812	0.031	31.2899	0.031	24.6467	0.03	9.69765
0.034	-0.54909	0.034	14.5711	0.034	30.4965	0.034	23.6675	0.034	8.64981
0.037	-0.74037	0.037	14.1514	0.037	29.6935	0.037	22.6651	0.037	7.58627
0.04	-1.18112	0.04	13.6389	0.041	28.8483	0.041	21.5759	0.04	6.39399
0.044	-1.63757	0.044	13.1238	0.044	27.9298	0.044	20.4444	0.044	4.94811
0.047	-2.09987	0.047	12.6092	0.047	26.99	0.047	19.3062	0.047	3.49042
0.05	-2.57118	0.05	12.089	0.051	26.0376	0.051	13.9128	0.05	2.01492
0.054	-3.04317	0.054	11.5681	0.054	25.0834	0.054	-1.37059	0.054	0.55037
0.057	-3.5156	0.057	11.0438	0.057	24.1364	0.057	-2.4296	0.057	-0.86581
0.06	-3.99203	0.06	10.5198	0.061	23.2003	0.061	-3.51549	0.06	-2.2707
0.064	-4.47232	0.064	9.99268	0.064	22.2426	0.064	-4.64273	0.064	-3.67554
0.067	-4.9567	0.067	9.45235	0.067	21.2513	0.067	-5.77491	0.067	-5.0803
0.07	-5.44501	0.07	8.90114	0.071	13.9365	0.07	-6.92474	0.07	-6.48063
0.074	-5.9447	0.074	8.34062	0.074	-0.82612	0.074	-8.07886	0.074	-7.87109
0.077	-6.45768	0.077	7.76747	0.077	-1.84576	0.077	-9.24165	0.077	-9.26244
0.08	-6.92546	0.08	7.18705	0.081	-2.87316	0.08	-10.3904	0.08	-10.6548
0.084	-7.26907	0.084	6.60954	0.084	-3.82746	0.084	-11.4312	0.084	-11.8943
0.087	-7.57536	0.087	6.05458	0.087	-4.53241	0.087	-12.3103	0.087	-12.6259
0.09	-7.77909	0.09	5.5355	0.091	-5.01822	0.09	-12.9904	0.09	-13.2629
0.094	-7.92899	0.094	5.03444	0.094	-5.36929	0.094	-13.2236	0.094	-13.6198
0.097	-5.95602	0.097	3.3928	0.097	-5.54453	0.097	-13.4327	0.097	-13.8587
0.1	-0.01609	0.1	-0.52893	0.101	-5.70858	0.1	-13.5499	0.1	-14.0467
0.104	-0.05832	0.104	-0.90924	0.104	-5.84286	0.104	-13.6565	0.104	-14.1905
0.107	-0.12595	0.107	-1.24392	0.107	-5.97141	0.107	-13.7378	0.107	-14.3116
0.11	-0.19532	0.11	-1.48539	0.111	-6.0838	0.11	-13.8028	0.11	-14.3963
0.114	-0.27023	0.114	-1.60184	0.114	-6.19142	0.114	-13.8534	0.114	-14.4692
0.117	-0.33668	0.117	-1.6972	0.117	-6.28948	0.117	-13.8903	0.117	-14.521
0.12	-0.38129	0.12	-1.73833	0.121	-6.37858	0.12	-13.9225	0.12	-14.5714
0.124	-0.41784	0.124	-1.77627	0.124	-6.45576	0.124	-13.9444	0.124	-14.6073
0.127	-0.43633	0.127	-1.80647	0.127	-6.52028	0.127	-13.9639	0.127	-14.6392
0.13	-0.44589	0.13	-1.83078	0.131	-6.58325	0.13	-13.9736	0.13	-11.5648
0.134	-0.44508	0.134	-1.8455	0.134	-6.64053	0.134	-13.9816	0.134	-0.00947
0.137	-0.43566	0.137	-1.85616	0.137	-6.69603	0.137	-13.9867	0.137	-0.01875
0.14	-0.42572	0.14	-1.86338	0.141	-6.74475	0.14	-13.9898	0.14	-0.02658
0.144	-0.41501	0.144	-1.86464	0.144	-6.79349	0.144	-13.9918	0.144	-0.03283
0.147	-0.40384	0.147	-1.86192	0.147	-6.83747	0.147	-13.9956	0.147	-0.03622
0.15	-0.39293	0.15	-1.85785	0.151	-6.87945	0.15	-14.0001	0.15	-0.03848
0.154	-0.38014	0.154	-1.85433	0.154	-6.92186	0.154	-14.0023	0.154	-0.03809
0.157	-0.36239	0.157	-1.85109	0.157	-6.9651	0.157	-14.006	0.157	-0.03979
0.16	-0.34574	0.16	-1.84593	0.161	-7.00835	0.16	-14.011	0.16	-0.04283
0.164	-0.33573	0.164	-1.83252	0.164	-7.04957	0.164	-14.0169	0.164	-0.04371
0.167	-0.3264	0.167	-1.81774	0.167	-7.09527	0.167	-14.0201	0.167	-0.04041
0.17	-0.31093	0.17	-1.80716	0.171	-7.14233	0.17	-14.021	0.17	-0.03873
0.174	-0.29448	0.174	-1.79846	0.174	-7.1859	0.174	-14.0205	0.174	-0.04632
0.177	-0.28037	0.177	-1.78793	0.177	-7.22405	0.177	-14.0215	0.177	-0.0544
0.18	-0.26929	0.18	-1.77667	0.18	-7.26301	0.18	-14.023	0.18	-0.05665
0.184	-0.25973	0.184	-1.76548	0.184	-7.30076	0.184	-14.0249	0.184	-0.05708
0.187	-0.2515	0.187	-1.7567	0.187	-7.3355	0.187	-14.0256	0.187	-0.0598
0.19	-0.24398	0.19	-1.7474	0.19	-7.36543	0.19	-14.0243	0.19	-0.06252
0.194	-0.23803	0.194	-1.73576	0.194	-7.39486	0.194	-14.0238	0.194	-0.06373
0.197	-0.23141	0.197	-1.72279	0.197	-7.42474	0.197	-14.0255	0.197	-0.06525
0.2	-0.22306	0.2	-1.70866	0.2	-7.45326	0.2	-14.0258	0.2	-0.06739
0.204	-0.21556	0.204	-1.69531	0.204	-7.48518	0.204	-14.0236	0.204	-0.06725
0.207	-0.20697	0.207	-1.68424	0.207	-7.51641	0.207	-14.0221	0.207	-0.06566
0.21	-0.19877	0.21	-1.67357	0.21	-7.54869	0.21	-14.0236	0.21	-0.06449
0.214	-0.19023	0.214	-1.66218	0.214	-7.57967	0.214	-14.0261	0.214	-0.06133
0.217	-0.18233	0.217	-1.6537	0.217	-7.60829	0.217	-14.0331	0.217	-0.05637
0.22	-0.17464	0.22	-1.64423	0.22	-7.63334	0.22	-14.0407	0.22	-0.05416
0.224	-0.16712	0.224	-1.63385	0.224	-7.65701	0.224	-14.0466	0.224	-0.05373
0.227	-0.15931	0.227	-1.62777	0.227	-7.67777	0.227	-14.0538	0.227	-0.05465
0.23	-0.15178	0.23	-1.62798	0.23	-7.69667	0.23	-14.0592	0.23	-0.05463
0.234	-0.14575	0.234	-1.62693	0.234	-7.71658	0.234	-14.061	0.234	-0.05325
0.237	-0.14224	0.237	-1.62289	0.237	-7.73762	0.237	-14.0632	0.237	-0.051
0.24	-0.13891	0.24	-1.61876	0.24	-7.76196	0.24	-14.0659	0.24	-0.04458
0.244	-0.13342	0.244	-1.61481	0.244	-7.78513	0.244	-14.0674	0.244	-0.03663
0.247	-0.12517	0.247	-1.60968	0.247	-7.8071	0.247	-14.0663	0.247	-0.03205
0.25	-0.11644	0.25	-1.60091	0.25	-7.82504	0.25	-14.0629	0.25	-0.03074
0.254	-0.11277	0.254	-1.59118	0.254	-7.84262	0.254	-14.0604	0.254	-0.02505
0.257	-0.1106	0.257	-1.58331	0.257	-7.86133	0.257	-14.0612	0.257	-0.01019
0.26	-0.10842	0.26	-1.57745	0.26	-7.8796	0.26	-14.0626	0.26	0.00106
0.264	-0.10518	0.264	-1.57107	0.264	-7.89402	0.264	-14.0636	0.264	0.00379
0.267	-0.09991	0.267	-1.56502	0.267	-7.90626	0.267	-14.0634	0.267	0.00582
0.27	-0.09345	0.27	-1.55956	0.27	-7.91933	0.27	-14.0625	0.27	0.01201
0.274	-0.08653	0.273	-1.55519	0.274	-7.93595	0.274	-14.0623	0.274	0.02034
0.277	-0.07935	0.277	-1.55084	0.277	-7.95242	0.277	-14.0626	0.277	0.02876
0.28	-0.07387	0.28	-1.54697	0.28	-7.96627	0.28	-14.0629	0.28	0.03308
0.284	-0.07266	0.283	-1.5437	0.284	-7.97745	0.284	-14.0652	0.284	0.03477
0.287	-0.07591	0.287	-1.53853	0.287	-7.982	0.287	-14.0699	0.287	0.03582
0.29	-0.08234	0.29	-1.53256	0.29	-7.98502	0.29	-14.0735	0.29	0.03715
0.294	-0.08423	0.293	-1.52974	0.294	-7.98693	0.293	-14.074	0.294	0.04026
0.297	-0.08145	0.297	-1.53084	0.297	-7.98826	0.297	-14.0735	0.297	0.0423
0.3	-0.07866	0.3	-1.52772	0.3	-7.9926	0.3	-14.0682	0.3	0.03971
0.304	-0.07531	0.303	-1.51942	0.304	-7.99869	0.303	-14.0634	0.304	0.03692
0.307	-0.07179	0.307	-1.50956	0.307	-8.00198	0.307	-14.0626	0.307	0.03981
0.31	-0.06824	0.31	-1.49344	0.31	-8.00448	0.31	-14.0628	0.31	0.04455
0.314	-0.06542	0.313	-1.47357	0.314	-8.0085	0.313	-14.0633	0.314	0.05106
0.317	-0.06293	0.317	-1.45178	0.317	-8.0131	0.317	-14.0653	0.317	0.05627
0.32	-0.05877	0.32	-1.43257	0.32	-8.01843	0.32	-14.068	0.32	0.06007
0.324	-0.05426	0.323	-1.41481	0.324	-8.02208	0.323	-14.0688	0.323	0.06117
0.327	-0.0502	0.327	-1.3967	0.327	-8.02538	0.327	-14.0683	0.327	0.06138
0.33	-0.04614	0.33	-1.37727	0.33	-8.0359	0.33	-14.0679	0.33	0.06186
0.333	-0.04295	0.333	-1.35987	0.334	-8.04594	0.333	-14.0658	0.333	0.06128
0.337	-0.04036	0.337	-1.34306	0.337	-8.05437	0.337	-14.063	0.337	0.05516
0.34	-0.03752	0.34	-1.32516	0.34	-8.06275	0.34	-14.0624	0.34	0.04894
0.343	-0.03406	0.343	-1.30656	0.344	-8.073	0.343	-14.0655	0.343	0.05111
0.347	-0.03509	0.347	-1.2886	0.347	-8.08607	0.347	-14.0683	0.347	0.05659
0.35	-0.03677	0.35	-1.27118	0.35	-8.10035	0.35	-14.0716	0.35	0.06158
0.353	-0.03443	0.353	-1.25163	0.354	-8.11724	0.353	-14.0762	0.353	0.0649
0.357	-0.0299	0.357	-1.23069	0.357	-8.1388	0.357	-14.0792	0.357	0.06522
0.36	-0.02588	0.36	-1.20955	0.36	-8.17102	0.36	-14.0809	0.36	0.06082
0.363	-0.02218	0.363	-1.18911	0.364	-8.20052	0.363	-14.0823	0.363	0.05778
0.367	-0.01709	0.367	-1.16802	0.367	-8.22063	0.367	-14.0831	0.367	0.05953
0.37	-0.00671	0.37	-1.14699	0.37	-8.24239	0.37	-14.0844	0.37	0.06293
0.373	0.00511	0.373	-1.12496	0.374	-8.26512	0.373	-14.0865	0.373	0.0683
0.377	0.01099	0.377	-1.09773	0.377	-8.28713	0.377	-14.0871	0.377	0.07365
0.38	0.01195	0.38	-1.06932	0.38	-8.30689	0.38	-14.0832	0.38	0.07846
0.383	0.01539	0.383	-1.0428	0.384	-8.32258	0.383	-14.0786	0.383	0.0853
0.387	0.02009	0.387	-1.02037	0.387	-8.33203	0.387	-14.0658	0.387	0.097
0.39	0.02814	0.39	-0.98837	0.39	-8.33359	0.39	-14.0505	0.39	0.10774
0.393	0.03885	0.393	-0.95496	0.393	-8.3315	0.393	-14.0277	0.393	0.1192
0.397	0.05397	0.397	-0.91453	0.397	-8.31302	0.397	-14.003	0.397	0.12954
0.4	0.07823	0.4	-0.87094	0.4	-8.28923	0.4	-13.9703	0.4	0.14442
0.403	0.10394	0.403	-0.82071	0.403	-8.24469	0.403	-13.9295	0.403	0.17007
0.407	0.1332	0.407	-0.75872	0.407	-8.18963	0.407	-13.8837	0.407	0.19795
0.41	0.16308	0.41	-0.69106	0.41	-8.11525	0.41	-13.8318	0.41	0.23997
0.413	0.20053	0.413	-0.60524	0.413	-8.02195	0.413	-13.7772	0.413	0.28419
0.417	0.23891	0.417	-0.51853	0.417	-7.92337	0.417	-13.7113	0.417	0.33497
0.42	0.28128	0.42	-0.41421	0.42	-7.81885	0.42	-13.6461	0.42	0.3903
0.423	0.32728	0.423	-0.3074	0.423	-7.70819	0.423	-13.5678	0.423	0.44911
0.427	0.37514	0.427	-0.19134	0.427	-7.57608	0.427	-13.4823	0.427	0.50588
0.43	0.42893	0.43	-0.07049	0.43	-7.44155	0.43	-13.3891	0.43	0.56974
0.433	0.48538	0.433	0.06497	0.433	-7.29884	0.433	-13.2918	0.433	0.64353
0.437	0.54282	0.437	0.20986	0.437	-7.15378	0.437	-13.1925	0.437	0.7201
0.44	0.59853	0.44	0.35934	0.44	-7.00506	0.44	-13.0929	0.44	0.80674
0.443	0.65777	0.443	0.51559	0.443	-6.84232	0.443	-12.9929	0.443	0.89558
0.447	0.71626	0.447	0.67235	0.447	-6.68132	0.447	-12.8912	0.447	0.9823
0.45	0.77128	0.45	0.83151	0.45	-6.53198	0.45	-12.7899	0.45	1.06679
0.453	0.8236	0.453	0.98995	0.453	-6.38235	0.453	-12.6924	0.453	1.14918
0.457	0.87384	0.457	1.15085	0.457	-6.23107	0.457	-12.5953	0.457	1.22881
0.46	0.92364	0.46	1.30837	0.46	-6.08069	0.46	-12.5111	0.46	1.30958
0.463	0.97242	0.463	1.45991	0.463	-5.94019	0.463	-12.4356	0.463	1.39372
0.467	1.0176	0.467	1.60998	0.467	-5.80254	0.467	-12.3545	0.467	1.47886
0.47	1.06213	0.47	1.75987	0.47	-5.67472	0.47	-12.2762	0.47	1.56023
0.473	1.1057	0.473	1.90097	0.473	-5.55905	0.473	-12.1981	0.473	1.63855
0.477	1.14572	0.477	2.03591	0.477	-5.45042	0.477	-12.1276	0.477	1.71534
0.48	1.18013	0.48	2.15638	0.48	-5.35859	0.48	-12.0613	0.48	1.78935
0.483	1.20596	0.483	2.27012	0.483	-5.27083	0.483	-12.0077	0.483	1.84761
0.487	1.22933	0.487	2.37159	0.487	-5.20359	0.487	-11.9611	0.487	1.89427
0.49	1.2477	0.49	2.46118	0.49	-5.14532	0.49	-11.9225	0.49	1.94182
0.493	1.26531	0.493	2.53921	0.493	-5.10828	0.493	-11.8928	0.493	1.97719
0.497	1.27555	0.497	2.59537	0.497	-5.08299	0.497	-11.8715	0.497	2.01226
0.5	1.2826	0.5	2.64952	0.5	-5.06796	0.5	-11.8654	0.5	2.04167
0.503	1.28322	0.503	2.6856	0.503	-5.06163	0.503	-11.8596	0.503	2.06518
0.507	1.28172	0.507	2.71508	0.507	-5.0639	0.506	-11.8652	0.507	2.07696
0.51	1.28067	0.51	2.72535	0.51	-5.08948	0.51	-11.875	0.51	2.08542
0.513	1.27738	0.513	2.73022	0.513	-5.12122	0.513	-11.8981	0.513	2.08684
0.517	1.2677	0.517	2.71717	0.517	-5.16631	0.516	-11.9266	0.517	2.07715
0.52	1.25182	0.52	2.69123	0.52	-5.21604	0.52	-11.9607	0.52	2.05294
0.523	1.23616	0.523	2.65077	0.523	-5.27489	0.523	-11.9962	0.523	2.01814
0.527	1.21798	0.527	2.60121	0.527	-5.33507	0.526	-12.0358	0.527	1.9834
0.53	1.20125	0.53	2.54828	0.53	-5.3996	0.53	-12.078	0.53	1.94954
0.533	1.18987	0.533	2.49066	0.533	-5.4647	0.533	-12.1231	0.533	1.91373
0.537	1.17928	0.536	2.42946	0.537	-5.53755	0.536	-12.1657	0.537	1.87675
0.54	1.16867	0.54	2.36089	0.54	-5.61439	0.54	-12.2085	0.54	1.84103
0.543	1.15961	0.543	2.29076	0.543	-5.69616	0.543	-12.2418	0.543	1.80669
0.547	1.15025	0.546	2.22025	0.547	-5.77509	0.546	-12.2724	0.547	1.77088
0.55	1.14116	0.55	2.15036	0.55	-5.85364	0.55	-12.3141	0.55	1.73043
0.553	1.12731	0.553	2.06891	0.553	-5.93069	0.553	-12.3608	0.553	1.68744
0.557	1.10922	0.556	1.9848	0.557	-6.0068	0.556	-12.4104	0.557	1.6396
0.56	1.09102	0.56	1.90258	0.56	-6.08134	0.56	-12.4605	0.56	1.59079
0.563	1.07404	0.563	1.82732	0.563	-6.15409	0.563	-12.5155	0.563	1.54103
0.567	1.05609	0.566	1.7485	0.567	-6.22591	0.566	-12.5671	0.567	1.5017
0.57	1.0369	0.57	1.67224	0.57	-6.29673	0.57	-12.6167	0.57	1.46171
0.573	1.01893	0.573	1.59596	0.573	-6.37222	0.573	-12.661	0.573	1.41809
0.577	1.00219	0.576	1.52647	0.577	-6.44807	0.576	-12.7058	0.577	1.37387
0.58	0.98476	0.58	1.45859	0.58	-6.52758	0.58	-12.7459	0.58	1.33083
0.583	0.96854	0.583	1.38379	0.583	-6.60764	0.583	-12.7851	0.583	1.28779
0.587	0.95522	0.586	1.30896	0.587	-6.6872	0.586	-12.8286	0.587	1.24922
0.59	0.94143	0.59	1.23615	0.59	-6.76293	0.59	-12.8723	0.59	1.21841
0.593	0.92585	0.593	1.17269	0.593	-6.83731	0.593	-12.9246	0.593	1.18665
0.597	0.91041	0.596	1.1083	0.597	-6.9149	0.596	-12.9738	0.597	1.15407
0.6	0.89879	0.6	1.04666	0.6	-6.98662	0.6	-13.0184	0.6	1.12223
0.603	0.88781	0.603	0.9849	0.603	-7.05363	0.603	-13.057	0.603	1.10201
0.607	0.87551	0.606	0.93175	0.606	-7.11329	0.606	-13.0944	0.607	1.08189
0.61	0.86232	0.61	0.8793	0.61	-7.1727	0.61	-13.1271	0.61	1.05626
0.613	0.848	0.613	0.82461	0.613	-7.22759	0.613	-13.1595	0.613	1.03199
0.617	0.83198	0.616	0.77136	0.616	-7.28286	0.616	-13.1896	0.616	1.01604
0.62	0.81458	0.62	0.72022	0.62	-7.33278	0.62	-13.2179	0.62	1.00305
0.623	0.79906	0.623	0.6735	0.623	-7.37987	0.623	-13.246	0.623	0.98757
0.626	0.78388	0.626	0.6276	0.626	-7.4222	0.626	-13.2725	0.626	0.96906
0.63	0.76985	0.63	0.58605	0.63	-7.45903	0.63	-13.2968	0.63	0.94949
0.633	0.75592	0.633	0.54265	0.633	-7.50207	0.633	-13.3161	0.633	0.93271
0.636	0.74523	0.636	0.50765	0.636	-7.54605	0.636	-13.3438	0.636	0.91649
0.64	0.73574	0.64	0.47486	0.64	-7.58903	0.64	-13.3724	0.64	0.90571
0.643	0.72546	0.643	0.44373	0.643	-7.63003	0.643	-13.398	0.643	0.89601
0.646	0.71564	0.646	0.41205	0.646	-7.67184	0.646	-13.4143	0.646	0.88767
0.65	0.70784	0.65	0.37999	0.65	-7.71502	0.65	-13.4297	0.65	0.88069
0.653	0.70294	0.653	0.35252	0.653	-7.7587	0.653	-13.4478	0.653	0.87393
0.656	0.69678	0.656	0.32452	0.656	-7.7998	0.656	-13.4673	0.656	0.8684
0.66	0.68808	0.66	0.2951	0.66	-7.83744	0.66	-13.4871	0.66	0.85552
0.663	0.67882	0.663	0.26038	0.663	-7.86704	0.663	-13.5059	0.663	0.83922
0.666	0.66881	0.666	0.22893	0.666	-7.89063	0.666	-13.5229	0.666	0.82192
0.67	0.65857	0.67	0.19877	0.67	-7.91617	0.67	-13.5358	0.67	0.80362
0.673	0.64733	0.673	0.1732	0.673	-7.94316	0.673	-13.5497	0.673	0.78882
0.676	0.63634	0.676	0.14874	0.676	-7.97021	0.676	-13.553	0.676	0.78032
0.68	0.62639	0.68	0.12547	0.68	-7.98933	0.68	-13.5555	0.68	0.77137
0.683	0.61682	0.683	0.10324	0.683	-8.01058	0.683	-13.5616	0.683	0.7589
0.686	0.60513	0.686	0.08379	0.686	-8.04086	0.686	-13.5695	0.686	0.7469
0.69	0.59274	0.69	0.06624	0.69	-8.07125	0.69	-13.5806	0.69	0.74088
0.693	0.57655	0.693	0.04772	0.693	-8.10037	0.693	-13.5931	0.693	0.74074
0.696	0.55637	0.696	0.03285	0.696	-8.12922	0.696	-13.6074	0.696	0.7382
0.7	0.53878	0.7	0.01814	0.7	-8.15791	0.7	-13.6208	0.7	0.72871
0.703	0.52881	0.703	0.00488	0.703	-8.18473	0.703	-13.6354	0.703	0.71802
0.706	0.51914	0.706	-0.00802	0.706	-8.20805	0.706	-13.6493	0.706	0.70757
0.71	0.50779	0.71	-0.02045	0.71	-8.2268	0.71	-13.6598	0.71	0.69639
0.713	0.49646	0.713	-0.03313	0.713	-8.2473	0.713	-13.6688	0.713	0.68446
0.716	0.48544	0.716	-0.04586	0.716	-8.26416	0.716	-13.6796	0.716	0.67377
0.72	0.47562	0.72	-0.05629	0.72	-8.27916	0.72	-13.6853	0.72	0.66677
0.723	0.46846	0.723	-0.06869	0.723	-8.29633	0.723	-13.6877	0.723	0.65921
0.726	0.46395	0.726	-0.08341	0.726	-8.31428	0.726	-13.6948	0.726	0.64714
0.73	0.4574	0.73	-0.09777	0.73	-8.33158	0.729	-13.7052	0.73	0.635
0.733	0.44759	0.733	-0.10793	0.733	-8.34734	0.733	-13.7162	0.733	0.61571
0.736	0.43885	0.736	-0.11856	0.736	-8.36112	0.736	-13.7265	0.736	0.59426
0.74	0.43462	0.74	-0.1298	0.74	-8.37042	0.739	-13.7378	0.74	0.5788
0.743	0.43099	0.743	-0.14039	0.743	-8.38114	0.743	-13.7485	0.743	0.57767
0.746	0.4258	0.746	-0.14262	0.746	-8.39704	0.746	-13.7615	0.746	0.57429
0.75	0.42128	0.75	-0.1411	0.75	-8.41615	0.749	-13.7769	0.75	0.56002
0.753	0.41686	0.753	-0.14419	0.753	-8.44004	0.753	-13.7899	0.753	0.54742
0.756	0.4136	0.756	-0.14991	0.756	-8.46224	0.756	-13.7976	0.756	0.54797
0.76	0.40933	0.76	-0.15543	0.76	-8.47653	0.759	-13.8046	0.76	0.54266
0.763	0.40373	0.763	-0.16115	0.763	-8.48997	0.763	-13.8143	0.763	0.53755
0.766	0.39861	0.766	-0.16918	0.766	-8.50393	0.766	-13.8248	0.766	0.53619
0.77	0.39651	0.77	-0.18136	0.77	-8.50986	0.769	-13.8309	0.77	0.53239
0.773	0.39567	0.773	-0.19256	0.773	-8.52129	0.773	-13.8342	0.773	0.52367
0.776	0.39772	0.776	-0.19849	0.776	-8.5365	0.776	-13.8402	0.776	0.51269
0.78	0.40412	0.78	-0.20316	0.78	-8.54806	0.779	-13.8461	0.78	0.50033
0.783	0.40948	0.783	-0.21174	0.783	-8.5543	0.783	-13.8526	0.783	0.49007
0.786	0.40916	0.786	-0.22054	0.786	-8.56198	0.786	-13.8588	0.786	0.48865
0.79	0.40847	0.789	-0.22861	0.79	-8.57785	0.789	-13.8644	0.79	0.48836
0.793	0.40906	0.793	-0.23735	0.793	-8.59648	0.793	-13.872	0.793	0.48444
0.796	0.41016	0.796	-0.24671	0.796	-8.6129	0.796	-13.8819	0.796	0.4826
0.8	0.4119	0.799	-0.25398	0.8	-8.62647	0.799	-13.8917	0.8	0.47916
0.803	0.41267	0.803	-0.26406	0.803	-8.64076	0.803	-13.8986	0.803	0.47135
0.806	0.40819	0.806	-0.28165	0.806	-8.65413	0.806	-13.9072	0.806	0.46379
0.81	0.40226	0.809	-0.29854	0.81	-8.67203	0.809	-13.915	0.81	0.46159
0.813	0.39928	0.813	-0.30754	0.813	-8.69219	0.813	-13.9212	0.813	0.46078
0.816	0.39896	0.816	-0.31634	0.816	-8.71143	0.816	-13.9255	0.816	0.46866
0.82	0.39762	0.819	-0.32145	0.819	-8.73149	0.819	-13.9306	0.82	0.47917
0.823	0.39273	0.823	-0.32515	0.823	-8.75159	0.823	-13.9363	0.823	0.47982
0.826	0.38805	0.826	-0.33295	0.826	-8.76864	0.826	-13.9416	0.826	0.47326
0.83	0.38568	0.829	-0.34526	0.829	-8.7844	0.829	-13.9449	0.83	0.46877
0.833	0.38373	0.833	-0.36054	0.833	-8.80549	0.833	-13.9464	0.833	0.47577
0.836	0.38301	0.836	-0.37564	0.836	-8.82027	0.836	-13.9481	0.836	0.48433
0.84	0.38228	0.839	-0.38768	0.839	-8.83946	0.839	-13.9542	0.84	0.47791
0.843	0.38154	0.843	-0.39099	0.843	-8.86771	0.843	-13.9621	0.843	0.47261
0.846	0.38153	0.846	-0.39472	0.846	-8.89169	0.846	-13.9683	0.846	0.47006
0.85	0.37982	0.849	-0.40519	0.849	-8.90885	0.849	-13.9736	0.85	0.46642
0.853	0.3772	0.853	-0.41356	0.853	-8.92362	0.853	-13.9822	0.853	0.45994
0.856	0.37323	0.856	-0.41839	0.856	-8.92839	0.856	-13.9917	0.856	0.45498
0.86	0.36946	0.859	-0.42552	0.859	-8.93046	0.859	-13.9984	0.86	0.45163
0.863	0.36777	0.863	-0.43518	0.863	-8.94363	0.863	-14.0029	0.863	0.45136
0.866	0.36736	0.866	-0.4422	0.866	-8.96143	0.866	-14.0062	0.866	0.44793
0.87	0.36686	0.869	-0.44955	0.869	-8.97383	0.869	-14.0087	0.87	0.43657
0.873	0.36677	0.873	-0.45844	0.873	-8.9808	0.873	-14.0119	0.873	0.42603
0.876	0.36702	0.876	-0.46736	0.876	-8.99495	0.876	-14.0166	0.876	0.42066
0.88	0.36767	0.879	-0.47482	0.879	-9.01484	0.879	-14.0226	0.88	0.41348
0.883	0.36748	0.883	-0.48171	0.883	-9.03506	0.883	-14.028	0.883	0.40388
0.886	0.36247	0.886	-0.4852	0.886	-9.05442	0.886	-14.0339	0.886	0.39604
0.89	0.35937	0.889	-0.48029	0.889	-9.07354	0.889	-14.0385	0.89	0.39539
0.893	0.36068	0.893	-0.4807	0.893	-9.08223	0.893	-14.0423	0.893	0.3948
0.896	0.36387	0.896	-0.49033	0.896	-9.08809	0.896	-14.0477	0.896	0.39271
0.9	0.36736	0.899	-0.49569	0.899	-9.09475	0.899	-14.0542	0.9	0.38908
0.903	0.37136	0.903	-0.50026	0.903	-9.10222	0.903	-14.058	0.903	0.38777
0.906	0.37486	0.906	-0.50574	0.906	-9.10805	0.906	-14.0594	0.906	0.39123
0.91	0.37581	0.909	-0.50848	0.909	-9.11381	0.909	-14.0593	0.909	0.39362
0.913	0.37649	0.913	-0.50921	0.913	-9.11943	0.913	-14.058	0.913	0.39657
0.916	0.37497	0.916	-0.50691	0.916	-9.11659	0.916	-14.0608	0.916	0.40083
0.92	0.37219	0.919	-0.50101	0.919	-9.11307	0.919	-14.0711	0.919	0.40519
0.923	0.3681	0.923	-0.49886	0.923	-9.10783	0.923	-14.0813	0.923	0.40834
0.926	0.36457	0.926	-0.50576	0.926	-9.10112	0.926	-14.0861	0.926	0.40996
0.929	0.36245	0.929	-0.5152	0.929	-9.09897	0.929	-14.0898	0.929	0.4094
0.933	0.36278	0.933	-0.51705	0.933	-9.10128	0.933	-14.0955	0.933	0.40801
0.936	0.36333	0.936	-0.51855	0.936	-9.10542	0.936	-14.1021	0.936	0.41131
0.939	0.36544	0.939	-0.52467	0.939	-9.11379	0.939	-14.1115	0.939	0.40906
0.943	0.36833	0.943	-0.53147	0.943	-9.12389	0.943	-14.1225	0.943	0.40396
0.946	0.3685	0.946	-0.53496	0.946	-9.13028	0.946	-14.1331	0.946	0.404
0.949	0.36611	0.949	-0.53723	0.949	-9.13562	0.949	-14.1435	0.949	0.4136
0.953	0.36485	0.953	-0.54211	0.953	-9.13983	0.952	-14.1529	0.953	0.42367
0.956	0.36398	0.956	-0.54662	0.956	-9.14482	0.956	-14.1595	0.956	0.43077
0.959	0.3624	0.959	-0.54839	0.959	-9.14622	0.959	-14.1657	0.959	0.43692
0.963	0.35923	0.963	-0.55032	0.963	-9.14278	0.962	-14.1733	0.963	0.44452
0.966	0.35613	0.966	-0.55368	0.966	-9.14029	0.966	-14.1803	0.966	0.45558
0.969	0.35874	0.969	-0.55888	0.969	-9.13835	0.969	-14.1871	0.969	0.46622
0.973	0.36257	0.973	-0.56373	0.973	-9.13476	0.972	-14.1928	0.973	0.46956
0.976	0.36406	0.976	-0.56274	0.976	-9.13528	0.976	-14.1988	0.976	0.47227
0.979	0.36257	0.979	-0.55992	0.979	-9.13757	0.979	-14.2049	0.979	0.47553
0.983	0.3591	0.983	-0.56268	0.983	-9.14308	0.982	-14.2097	0.983	0.47744
0.986	0.35479	0.986	-0.56943	0.986	-9.14879	0.986	-14.2146	0.986	0.47524
0.989	0.34741	0.989	-0.57328	0.989	-9.15717	0.989	-14.2201	0.989	0.4721
0.993	0.34053	0.993	-0.57595	0.993	-9.16743	0.992	-14.2302	0.993	0.47063
0.996	0.33506	0.996	-0.58026	0.996	-9.1754	0.996	-14.2417	0.996	0.47041
0.999	0.33318	0.999	-0.5854	0.999	-9.18293	0.999	-14.2577	0.999	0.47164
1.003	0.33164	1.003	-0.59222	1.003	-9.19402	1.002	-14.2715	1.003	0.47078
1.006	0.33215	1.006	-0.59984	1.006	-9.2059	1.006	-14.2786	1.006	0.46834
1.009	0.33315	1.009	-0.6066	1.009	-9.21925	1.009	-14.2829	1.009	0.46539
1.013	0.33269	1.013	-0.60886	1.013	-9.23436	1.012	-14.2867	1.013	0.46117
1.016	0.33106	1.016	-0.6098	1.016	-9.2491	1.016	-14.2885	1.016	0.45729
1.019	0.33104	1.019	-0.6127	1.019	-9.26037	1.019	-14.2903	1.019	0.45474
1.023	0.33147	1.023	-0.61586	1.023	-9.27152	1.022	-14.291	1.023	0.46081
1.026	0.33233	1.026	-0.61848	1.026	-9.27894	1.026	-14.2905	1.026	0.47047
1.029	0.33411	1.029	-0.62176	1.029	-9.28226	1.029	-14.2919	1.029	0.47442
1.033	0.33569	1.033	-0.62581	1.032	-9.28677	1.032	-14.2942	1.033	0.47012
1.036	0.3358	1.036	-0.62742	1.036	-9.29626	1.036	-14.2987	1.036	0.46549
1.039	0.33445	1.039	-0.62874	1.039	-9.30652	1.039	-14.306	1.039	0.46294
1.043	0.32695	1.042	-0.63277	1.042	-9.31382	1.042	-14.3122	1.043	0.46295
1.046	0.31991	1.046	-0.63739	1.046	-9.32124	1.046	-14.3147	1.046	0.46477
1.049	0.32245	1.049	-0.64033	1.049	-9.33344	1.049	-14.3169	1.049	0.4646
1.053	0.32569	1.052	-0.64197	1.052	-9.34565	1.052	-14.3195	1.053	0.46101
1.056	0.32864	1.056	-0.64381	1.056	-9.35186	1.056	-14.3222	1.056	0.45685
1.059	0.32947	1.059	-0.64651	1.059	-9.3581	1.059	-14.3254	1.059	0.45243
1.063	0.32993	1.062	-0.64783	1.062	-9.3646	1.062	-14.3284	1.063	0.44813
1.066	0.33177	1.066	-0.6476	1.066	-9.36861	1.066	-14.3366	1.066	0.44773
1.069	0.33379	1.069	-0.65053	1.069	-9.37252	1.069	-14.3478	1.069	0.44989
1.073	0.33913	1.072	-0.65907	1.072	-9.37618	1.072	-14.3568	1.073	0.44862
1.076	0.34619	1.076	-0.66871	1.076	-9.37983	1.076	-14.3608	1.076	0.44504
1.079	0.34799	1.079	-0.67778	1.079	-9.38633	1.079	-14.3642	1.079	0.44199
1.083	0.34792	1.082	-0.68605	1.082	-9.39367	1.082	-14.3602	1.083	0.43756
1.086	0.3499	1.086	-0.68919	1.086	-9.39584	1.086	-14.3527	1.086	0.43269
1.089	0.35204	1.089	-0.69029	1.089	-9.39465	1.089	-14.3533	1.089	0.42824
1.093	0.35454	1.092	-0.69135	1.092	-9.39464	1.092	-14.3607	1.093	0.42428
1.096	0.35741	1.096	-0.69407	1.096	-9.39406	1.096	-14.3697	1.096	0.42656
1.099	0.35999	1.099	-0.69637	1.099	-9.39527	1.099	-14.3793	1.099	0.43083
1.103	0.36045	1.102	-0.6964	1.102	-9.40181	1.102	-14.3869	1.103	0.4347
1.106	0.36087	1.106	-0.69792	1.106	-9.40838	1.106	-14.3918	1.106	0.43584
1.109	0.36344	1.109	-0.70301	1.109	-9.41444	1.109	-14.3971	1.109	0.43217
1.113	0.3658	1.112	-0.70876	1.112	-9.42074	1.112	-14.402	1.113	0.4241
1.116	0.36192	1.116	-0.71402	1.116	-9.42545	1.116	-14.4068	1.116	0.41455
1.119	0.3578	1.119	-0.71877	1.119	-9.42944	1.119	-14.4109	1.119	0.4028
1.123	0.35641	1.122	-0.7203	1.122	-9.4358	1.122	-14.4144	1.123	0.39085
1.126	0.36231	1.126	-0.7214	1.126	-9.44265	1.126	-14.4164	1.126	0.37647
1.129	0.36811	1.129	-0.72494	1.129	-9.44766	1.129	-14.4191	1.129	0.36056
1.133	0.36408	1.132	-0.72987	1.132	-9.44575	1.132	-14.4257	1.133	0.35067
1.136	0.35975	1.136	-0.73325	1.136	-9.44463	1.136	-14.4337	1.136	0.3447
1.139	0.35689	1.139	-0.7352	1.139	-9.45422	1.139	-14.44	1.139	0.34512
1.143	0.3541	1.142	-0.73818	1.142	-9.46613	1.142	-14.4437	1.143	0.34981
1.146	0.35076	1.146	-0.74485	1.146	-9.47442	1.146	-14.4478	1.146	0.35256
1.149	0.34768	1.149	-0.75235	1.149	-9.48122	1.149	-14.4496	1.149	0.34974
1.153	0.34716	1.152	-0.75815	1.152	-9.48753	1.152	-14.4504	1.153	0.3473
1.156	0.34719	1.156	-0.76111	1.156	-9.49341	1.156	-14.454	1.156	0.3515
1.159	0.34496	1.159	-0.76148	1.159	-9.50015	1.159	-14.4598	1.159	0.35795
1.163	0.34529	1.162	-0.76028	1.162	-9.50711	1.162	-14.4647	1.163	0.36337
1.166	0.34627	1.166	-0.75921	1.166	-9.51515	1.166	-14.4686	1.166	0.36779
1.169	0.34552	1.169	-0.76182	1.169	-9.52607	1.169	-14.4731	1.169	0.36602
1.173	0.34422	1.172	-0.76617	1.172	-9.53591	1.172	-14.477	1.173	0.36272
1.176	0.34326	1.176	-0.77282	1.176	-9.53934	1.175	-14.4813	1.176	0.36356
1.179	0.34179	1.179	-0.77975	1.179	-9.54103	1.179	-14.4863	1.179	0.36303
1.183	0.33805	1.182	-0.78662	1.182	-9.5444	1.182	-14.4909	1.183	0.36267
1.186	0.33471	1.186	-0.79379	1.186	-9.54659	1.185	-14.4952	1.186	0.36266
1.189	0.33202	1.189	-0.79554	1.189	-9.5494	1.189	-14.5001	1.189	0.36101
1.193	0.32708	1.192	-0.79394	1.192	-9.55457	1.192	-14.5035	1.192	0.35737
1.196	0.3235	1.196	-0.79376	1.196	-9.56231	1.195	-14.5053	1.196	0.35796
1.199	0.32691	1.199	-0.79398	1.199	-9.57224	1.199	-14.5086	1.199	0.36057
1.203	0.32818	1.202	-0.79357	1.202	-9.5809	1.202	-14.5129	1.202	0.36571
1.206	0.32321	1.206	-0.79583	1.206	-9.58506	1.205	-14.5167	1.206	0.37539
1.209	0.31873	1.209	-0.79982	1.209	-9.58867	1.209	-14.5224	1.209	0.38666
1.213	0.32066	1.212	-0.80378	1.212	-9.59535	1.212	-14.5296	1.212	0.39813
1.216	0.32341	1.216	-0.80708	1.216	-9.60356	1.215	-14.5346	1.216	0.40565
1.219	0.32253	1.219	-0.81234	1.219	-9.61262	1.219	-14.5379	1.219	0.41223
1.223	0.32001	1.222	-0.8193	1.222	-9.61856	1.222	-14.5424	1.222	0.41363
1.226	0.31945	1.226	-0.82167	1.226	-9.62555	1.225	-14.5486	1.226	0.41091
1.229	0.32072	1.229	-0.8204	1.229	-9.6354	1.229	-14.5539	1.229	0.4085
1.232	0.32152	1.232	-0.81897	1.232	-9.64276	1.232	-14.5575	1.232	0.40895
1.236	0.3192	1.236	-0.81646	1.236	-9.64751	1.235	-14.5611	1.236	0.40888
1.239	0.31687	1.239	-0.8139	1.239	-9.65196	1.239	-14.5647	1.239	0.40557
1.242	0.31817	1.242	-0.81338	1.242	-9.65558	1.242	-14.5689	1.242	0.40257
1.246	0.32017	1.246	-0.81356	1.245	-9.65871	1.245	-14.5754	1.246	0.40049
1.249	0.31644	1.249	-0.81356	1.249	-9.66076	1.249	-14.5822	1.249	0.39904
1.252	0.31177	1.252	-0.81335	1.252	-9.66177	1.252	-14.5844	1.252	0.40443
1.256	0.31229	1.256	-0.81218	1.255	-9.66684	1.255	-14.5845	1.256	0.40824
1.259	0.31323	1.259	-0.80942	1.259	-9.67605	1.259	-14.5871	1.259	0.39983
1.262	0.31245	1.262	-0.81087	1.262	-9.68501	1.262	-14.5903	1.262	0.38859
1.266	0.31311	1.266	-0.81435	1.265	-9.6905	1.265	-14.5948	1.266	0.38488
1.269	0.31365	1.269	-0.81717	1.269	-9.69566	1.269	-14.6021	1.269	0.38187
1.272	0.3129	1.272	-0.82283	1.272	-9.70107	1.272	-14.6098	1.272	0.37328
1.276	0.31204	1.276	-0.82807	1.275	-9.70553	1.275	-14.6181	1.276	0.3694
1.279	0.31026	1.279	-0.8298	1.279	-9.70634	1.279	-14.6267	1.279	0.37025
1.282	0.30769	1.282	-0.83051	1.282	-9.70566	1.282	-14.6341	1.282	0.37294
1.286	0.30857	1.286	-0.83225	1.285	-9.70764	1.285	-14.6404	1.286	0.3752
1.289	0.31426	1.289	-0.83462	1.289	-9.71191	1.289	-14.6456	1.289	0.37259
1.292	0.31834	1.292	-0.83529	1.292	-9.71497	1.292	-14.6509	1.292	0.36912
1.296	0.31627	1.296	-0.83352	1.295	-9.71577	1.295	-14.6545	1.296	0.36799
1.299	0.31524	1.299	-0.8336	1.299	-9.71647	1.299	-14.6558	1.299	0.36719
1.302	0.31818	1.302	-0.83471	1.302	-9.71529	1.302	-14.6568	1.302	0.36472
1.306	0.32037	1.305	-0.83464	1.305	-9.71328	1.305	-14.6585	1.306	0.36143
1.309	0.31911	1.309	-0.83664	1.309	-9.7096	1.309	-14.6633	1.309	0.36178
1.312	0.31701	1.312	-0.84028	1.312	-9.70564	1.312	-14.6753	1.312	0.36453
1.316	0.31647	1.315	-0.845	1.315	-9.70607	1.315	-14.6889	1.316	0.36609
1.319	0.31668	1.319	-0.84955	1.319	-9.70966	1.319	-14.6962	1.319	0.36671
1.322	0.31831	1.322	-0.85305	1.322	-9.71355	1.322	-14.7007	1.322	0.36835
1.326	0.319	1.325	-0.85615	1.325	-9.71724	1.325	-14.7048	1.326	0.37095
1.329	0.32002	1.329	-0.85926	1.329	-9.71796	1.329	-14.7079	1.329	0.37357
1.332	0.3262	1.332	-0.86233	1.332	-9.71691	1.332	-14.7113	1.332	0.37657
1.336	0.33011	1.335	-0.86509	1.335	-9.71957	1.335	-14.7184	1.336	0.37926
1.339	0.32594	1.339	-0.86738	1.339	-9.72415	1.339	-14.7266	1.339	0.38451
1.342	0.31928	1.342	-0.86851	1.342	-9.72806	1.342	-14.7314	1.342	0.3974
1.346	0.312	1.345	-0.86367	1.345	-9.73045	1.345	-14.7352	1.346	0.41032
1.349	0.30588	1.349	-0.85722	1.349	-9.73229	1.349	-14.7401	1.349	0.41482
1.352	0.30739	1.352	-0.85333	1.352	-9.73197	1.352	-14.7446	1.352	0.41725
1.356	0.30994	1.355	-0.85066	1.355	-9.73073	1.355	-14.7444	1.356	0.42564
1.359	0.31068	1.359	-0.85052	1.359	-9.73188	1.359	-14.7424	1.359	0.43458
1.362	0.31033	1.362	-0.85249	1.362	-9.73527	1.362	-14.7468	1.362	0.43592
1.366	0.31103	1.365	-0.85267	1.365	-9.74239	1.365	-14.7553	1.366	0.43427
1.369	0.3124	1.369	-0.85121	1.369	-9.75056	1.369	-14.7619	1.369	0.4376
1.372	0.31402	1.372	-0.85047	1.372	-9.7568	1.372	-14.7672	1.372	0.44261
1.376	0.31651	1.375	-0.85138	1.375	-9.76165	1.375	-14.7715	1.376	0.45005
1.379	0.31894	1.379	-0.85266	1.379	-9.76587	1.379	-14.7744	1.379	0.4566
1.382	0.31733	1.382	-0.85166	1.382	-9.76863	1.382	-14.7772	1.382	0.46259
1.386	0.31439	1.385	-0.84956	1.385	-9.77102	1.385	-14.782	1.386	0.46943
1.389	0.31251	1.389	-0.85248	1.389	-9.77672	1.389	-14.7874	1.389	0.47576
1.392	0.31217	1.392	-0.85795	1.392	-9.78376	1.392	-14.7896	1.392	0.47724
1.396	0.31188	1.395	-0.86224	1.395	-9.79833	1.395	-14.785	1.396	0.47707
1.399	0.31066	1.399	-0.86485	1.399	-9.81462	1.398	-14.7795	1.399	0.47667
1.402	0.30839	1.402	-0.86604	1.402	-9.8249	1.402	-14.7802	1.402	0.47687
1.406	0.30327	1.405	-0.86736	1.405	-9.83028	1.405	-14.7841	1.406	0.47725
1.409	0.29841	1.409	-0.86818	1.409	-9.83368	1.408	-14.7881	1.409	0.4763
1.412	0.29491	1.412	-0.8682	1.412	-9.83815	1.412	-14.7917	1.412	0.47622
1.416	0.29184	1.415	-0.86991	1.415	-9.8443	1.415	-14.7933	1.416	0.47592
1.419	0.29337	1.419	-0.87674	1.419	-9.84778	1.418	-14.7937	1.419	0.47532
1.422	0.29783	1.422	-0.88432	1.422	-9.84706	1.422	-14.7969	1.422	0.47582
1.426	0.30333	1.425	-0.88722	1.425	-9.85523	1.425	-14.8019	1.426	0.4772
1.429	0.31122	1.429	-0.89052	1.429	-9.86855	1.428	-14.8041	1.429	0.47935
1.432	0.31798	1.432	-0.89301	1.432	-9.87427	1.432	-14.802	1.432	0.48108
1.436	0.31707	1.435	-0.89327	1.435	-9.87658	1.435	-14.8018	1.436	0.48027
1.439	0.31537	1.439	-0.89373	1.439	-9.88132	1.438	-14.8109	1.439	0.47966
1.442	0.31571	1.442	-0.8937	1.442	-9.88722	1.442	-14.824	1.442	0.48345
1.446	0.31692	1.445	-0.8938	1.445	-9.89349	1.445	-14.831	1.446	0.49225
1.449	0.31748	1.449	-0.89673	1.449	-9.89704	1.448	-14.8331	1.449	0.50068
1.452	0.31683	1.452	-0.90121	1.452	-9.89808	1.452	-14.8342	1.452	0.50366
1.456	0.31362	1.455	-0.90556	1.455	-9.89895	1.455	-14.8367	1.456	0.50602
1.459	0.3097	1.459	-0.90903	1.458	-9.90144	1.458	-14.8414	1.459	0.50599
1.462	0.30535	1.462	-0.91283	1.462	-9.90598	1.462	-14.849	1.462	0.50465
1.466	0.30316	1.465	-0.91689	1.465	-9.91195	1.465	-14.8577	1.466	0.50378
1.469	0.30333	1.469	-0.9199	1.468	-9.9173	1.468	-14.8638	1.469	0.50342
1.472	0.30489	1.472	-0.91857	1.472	-9.91925	1.472	-14.8688	1.472	0.50417
1.476	0.3066	1.475	-0.91608	1.475	-9.92192	1.475	-14.8743	1.476	0.50643
1.479	0.30807	1.479	-0.91459	1.478	-9.91917	1.478	-14.8802	1.479	0.50715
1.482	0.30933	1.482	-0.91361	1.482	-9.91143	1.482	-14.8857	1.482	0.50853
1.486	0.31107	1.485	-0.91403	1.485	-9.90497	1.485	-14.8905	1.485	0.50911
1.489	0.3138	1.489	-0.91516	1.488	-9.90216	1.488	-14.8931	1.489	0.50775
1.492	0.31644	1.492	-0.91588	1.492	-9.90028	1.492	-14.894	1.492	0.50673
1.496	0.31785	1.495	-0.91701	1.495	-9.89963	1.495	-14.8992	1.495	0.50603
1.499	0.31687	1.499	-0.92005	1.498	-9.90501	1.498	-14.9098	1.499	0.505
1.502	0.31306	1.502	-0.91967	1.502	-9.91218	1.502	-14.9244	1.502	0.50421
1.506	0.30964	1.505	-0.9182	1.505	-9.91634	1.505	-14.9401	1.505	0.50366
1.509	0.3074	1.509	-0.92196	1.508	-9.90957	1.508	-14.9531	1.509	0.50342
1.512	0.30492	1.512	-0.92615	1.512	-9.90153	1.512	-14.9636	1.512	0.50262
1.516	0.30245	1.515	-0.92954	1.515	-9.90435	1.515	-14.9746	1.515	0.50259
1.519	0.30031	1.519	-0.93306	1.518	-9.91327	1.518	-14.9848	1.519	0.50585
1.522	0.29678	1.522	-0.93612	1.522	-9.92007	1.522	-14.9912	1.522	0.50909
1.526	0.29262	1.525	-0.93842	1.525	-9.92378	1.525	-14.9926	1.525	0.508
1.529	0.2858	1.529	-0.94005	1.528	-9.92546	1.528	-14.9918	1.529	0.50472
1.532	0.27773	1.532	-0.94075	1.532	-9.92606	1.532	-14.9917	1.532	0.4994
1.535	0.27403	1.535	-0.94083	1.535	-9.92814	1.535	-14.9946	1.535	0.49408
1.539	0.2753	1.539	-0.94018	1.538	-9.93255	1.538	-14.999	1.539	0.49336
1.542	0.27659	1.542	-0.94043	1.542	-9.93834	1.542	-15.003	1.542	0.49432
1.545	0.27757	1.545	-0.94133	1.545	-9.94374	1.545	-15.0067	1.545	0.49222
1.549	0.27893	1.549	-0.94327	1.548	-9.94733	1.548	-15.011	1.549	0.48729
1.552	0.27905	1.552	-0.94762	1.552	-9.94938	1.552	-15.0154	1.552	0.48434
1.555	0.27779	1.555	-0.95271	1.555	-9.95135	1.555	-15.0182	1.555	0.48505
1.559	0.27569	1.558	-0.957	1.558	-9.95219	1.558	-15.0198	1.559	0.48643
1.562	0.27351	1.562	-0.961	1.562	-9.95123	1.562	-15.0209	1.562	0.48921
1.565	0.27285	1.565	-0.96877	1.565	-9.95596	1.565	-15.0213	1.565	0.49268
1.569	0.27299	1.568	-0.97762	1.568	-9.9666	1.568	-15.0234	1.569	0.4979
1.572	0.2739	1.572	-0.98304	1.572	-9.98108	1.572	-15.0291	1.572	0.50408
1.575	0.27507	1.575	-0.98715	1.575	-9.99836	1.575	-15.0371	1.575	0.50965
1.579	0.27311	1.578	-0.98961	1.578	-10.0129	1.578	-15.0422	1.579	0.51374
1.582	0.26849	1.582	-0.98676	1.582	-10.0175	1.582	-15.0438	1.582	0.51626
1.585	0.26567	1.585	-0.98356	1.585	-10.0181	1.585	-15.0409	1.585	0.51756
1.589	0.26889	1.588	-0.98456	1.588	-10.0219	1.588	-15.034	1.589	0.51899
1.592	0.27265	1.592	-0.98677	1.592	-10.0283	1.592	-15.0279	1.592	0.52091
1.595	0.27482	1.595	-0.9871	1.595	-10.0326	1.595	-15.0263	1.595	0.52287
1.599	0.27759	1.598	-0.9879	1.598	-10.0339	1.598	-15.0261	1.599	0.52422
1.602	0.27987	1.602	-0.98835	1.602	-10.0353	1.602	-15.0242	1.602	0.52521
1.605	0.28284	1.605	-0.98823	1.605	-10.0378	1.605	-15.0205	1.605	0.52564
1.609	0.28569	1.608	-0.9892	1.608	-10.0393	1.608	-15.0191	1.609	0.52658
1.612	0.29065	1.612	-0.99133	1.612	-10.0406	1.612	-15.0199	1.612	0.53015
1.615	0.29769	1.615	-0.99314	1.615	-10.0419	1.615	-15.0211	1.615	0.53813
1.619	0.30315	1.618	-0.9941	1.618	-10.0416	1.618	-15.0222	1.619	0.54737
1.622	0.30614	1.622	-0.99473	1.622	-10.0406	1.621	-15.0243	1.622	0.55182
1.625	0.30841	1.625	-0.9933	1.625	-10.0397	1.625	-15.027	1.625	0.55408
1.629	0.31145	1.628	-0.99038	1.628	-10.0384	1.628	-15.0301	1.629	0.5602
1.632	0.31276	1.632	-0.98701	1.632	-10.0383	1.631	-15.0334	1.632	0.56927
1.635	0.3128	1.635	-0.98217	1.635	-10.0402	1.635	-15.0357	1.635	0.57874
1.639	0.31159	1.638	-0.97762	1.638	-10.0429	1.638	-15.0382	1.639	0.58541
1.642	0.31027	1.642	-0.97436	1.642	-10.0452	1.641	-15.0415	1.642	0.58862
1.645	0.30925	1.645	-0.97253	1.645	-10.0462	1.645	-15.0453	1.645	0.59068
1.649	0.30719	1.648	-0.9683	1.648	-10.042	1.648	-15.0498	1.649	0.59218
1.652	0.30448	1.652	-0.96225	1.652	-10.0368	1.651	-15.0534	1.652	0.59256
1.655	0.30049	1.655	-0.95786	1.655	-10.0317	1.655	-15.0554	1.655	0.59324
1.659	0.29532	1.658	-0.95549	1.658	-10.0257	1.658	-15.0572	1.659	0.59553
1.662	0.2884	1.662	-0.95687	1.662	-10.0228	1.661	-15.0587	1.662	0.59812
1.665	0.28488	1.665	-0.96089	1.665	-10.0247	1.665	-15.0593	1.665	0.60025
1.669	0.28348	1.668	-0.96617	1.668	-10.0292	1.668	-15.0605	1.669	0.60296
1.672	0.27643	1.672	-0.96904	1.671	-10.0336	1.671	-15.0622	1.672	0.59975
1.675	0.27096	1.675	-0.96914	1.675	-10.0365	1.675	-15.0638	1.675	0.59275
1.679	0.26941	1.678	-0.97016	1.678	-10.0388	1.678	-15.0656	1.679	0.59031
1.682	0.26843	1.682	-0.97186	1.681	-10.0427	1.681	-15.068	1.682	0.59207
1.685	0.26789	1.685	-0.97428	1.685	-10.0478	1.685	-15.0717	1.685	0.59449
1.689	0.26758	1.688	-0.97709	1.688	-10.0521	1.688	-15.0786	1.689	0.59791
1.692	0.26695	1.692	-0.97951	1.691	-10.0562	1.691	-15.088	1.692	0.60179
1.695	0.26646	1.695	-0.98112	1.695	-10.061	1.695	-15.0948	1.695	0.60385
1.699	0.26464	1.698	-0.98264	1.698	-10.0671	1.698	-15.0989	1.699	0.60448
1.702	0.26009	1.702	-0.98498	1.701	-10.0738	1.701	-15.104	1.702	0.60665
1.705	0.25453	1.705	-0.98672	1.705	-10.0787	1.705	-15.1097	1.705	0.60943
1.709	0.24975	1.708	-0.98815	1.708	-10.0819	1.708	-15.1135	1.709	0.61013
1.712	0.24586	1.712	-0.99019	1.711	-10.0836	1.711	-15.1151	1.712	0.60824
1.715	0.24433	1.715	-0.99254	1.715	-10.0847	1.715	-15.1161	1.715	0.60749
1.719	0.24456	1.718	-0.99536	1.718	-10.0859	1.718	-15.1188	1.719	0.60726
1.722	0.24805	1.722	-0.99973	1.721	-10.087	1.721	-15.124	1.722	0.60635
1.725	0.25251	1.725	-1.00454	1.725	-10.0893	1.725	-15.1337	1.725	0.6064
1.729	0.25508	1.728	-1.00767	1.728	-10.0946	1.728	-15.1463	1.729	0.60779
1.732	0.25684	1.732	-1.00922	1.731	-10.1021	1.731	-15.1532	1.732	0.60987
1.735	0.25889	1.735	-1.01119	1.735	-10.11	1.735	-15.1547	1.735	0.61252
1.739	0.26157	1.738	-1.015	1.738	-10.1165	1.738	-15.1567	1.739	0.6134
1.742	0.26446	1.742	-1.02291	1.741	-10.1215	1.741	-15.1587	1.742	0.61177
1.745	0.27166	1.745	-1.03355	1.745	-10.126	1.745	-15.1602	1.745	0.60867
1.749	0.27988	1.748	-1.04179	1.748	-10.1319	1.748	-15.1622	1.749	0.60589
1.752	0.28505	1.752	-1.04163	1.751	-10.1381	1.751	-15.1654	1.752	0.60417
1.755	0.28884	1.755	-1.03756	1.755	-10.1432	1.755	-15.1705	1.755	0.61016
1.759	0.28895	1.758	-1.03608	1.758	-10.1486	1.758	-15.177	1.759	0.61973
1.762	0.28659	1.762	-1.03722	1.761	-10.1536	1.761	-15.1845	1.762	0.6232
1.765	0.28135	1.765	-1.03873	1.765	-10.1545	1.765	-15.1924	1.765	0.62188
1.769	0.27567	1.768	-1.04008	1.768	-10.1529	1.768	-15.1979	1.769	0.62388
1.772	0.27371	1.772	-1.04034	1.771	-10.1533	1.771	-15.1993	1.772	0.6283
1.775	0.27431	1.775	-1.03862	1.775	-10.1564	1.775	-15.1996	1.775	0.63051
1.779	0.27602	1.778	-1.03655	1.778	-10.1648	1.778	-15.203	1.778	0.63086
1.782	0.27851	1.782	-1.03563	1.781	-10.176	1.781	-15.2098	1.782	0.63183
1.785	0.28096	1.785	-1.03506	1.785	-10.1812	1.785	-15.2166	1.785	0.63234
1.789	0.28349	1.788	-1.03465	1.788	-10.182	1.788	-15.222	1.788	0.63274
1.792	0.28608	1.792	-1.03505	1.791	-10.1845	1.791	-15.2268	1.792	0.63565
1.795	0.28692	1.795	-1.03611	1.795	-10.1901	1.795	-15.2323	1.795	0.64007
1.799	0.28668	1.798	-1.03653	1.798	-10.1977	1.798	-15.238	1.798	0.64152
1.802	0.28443	1.802	-1.03552	1.801	-10.2061	1.801	-15.2427	1.802	0.6394
1.805	0.27972	1.805	-1.03196	1.805	-10.2145	1.805	-15.2451	1.805	0.63828
1.809	0.27467	1.808	-1.02764	1.808	-10.2211	1.808	-15.2425	1.808	0.63967
1.812	0.27133	1.812	-1.02428	1.811	-10.2252	1.811	-15.2391	1.812	0.64291
1.815	0.26933	1.815	-1.02172	1.815	-10.2275	1.815	-15.2448	1.815	0.64731
1.819	0.26846	1.818	-1.0199	1.818	-10.228	1.818	-15.2556	1.818	0.65206
1.822	0.26794	1.821	-1.01821	1.821	-10.231	1.821	-15.2629	1.822	0.65819
1.825	0.26815	1.825	-1.01147	1.825	-10.2381	1.825	-15.2682	1.825	0.66506
1.828	0.2688	1.828	-0.99936	1.828	-10.2447	1.828	-15.2764	1.828	0.67247
1.832	0.2713	1.831	-0.9917	1.831	-10.2467	1.831	-15.287	1.832	0.68066
1.835	0.27471	1.835	-0.99268	1.835	-10.2454	1.835	-15.2937	1.835	0.68552
1.838	0.27505	1.838	-0.99834	1.838	-10.2426	1.838	-15.2954	1.838	0.68698
1.842	0.27437	1.841	-1.00492	1.841	-10.2393	1.841	-15.2956	1.842	0.69061
1.845	0.27278	1.845	-1.00985	1.845	-10.2375	1.844	-15.2945	1.845	0.69793
1.848	0.27291	1.848	-1.01161	1.848	-10.2381	1.848	-15.2927	1.848	0.70634
1.852	0.27464	1.851	-1.01182	1.851	-10.2421	1.851	-15.293	1.852	0.71103
1.855	0.27442	1.855	-1.01163	1.855	-10.247	1.854	-15.2955	1.855	0.71335
1.858	0.27214	1.858	-1.01197	1.858	-10.2491	1.858	-15.2978	1.858	0.71735
1.862	0.2674	1.861	-1.01331	1.861	-10.2442	1.861	-15.2995	1.862	0.72327
1.865	0.26152	1.865	-1.01454	1.865	-10.2345	1.864	-15.2997	1.865	0.72796
1.868	0.25678	1.868	-1.01535	1.868	-10.23	1.868	-15.2977	1.868	0.73091
1.872	0.25291	1.871	-1.01678	1.871	-10.2316	1.871	-15.2971	1.872	0.73262
1.875	0.25177	1.875	-1.01779	1.874	-10.2345	1.874	-15.2999	1.875	0.73332
1.878	0.25342	1.878	-1.01666	1.878	-10.2362	1.878	-15.3045	1.878	0.73527
1.882	0.25363	1.881	-1.01482	1.881	-10.2345	1.881	-15.31	1.882	0.73996
1.885	0.25223	1.885	-1.01431	1.884	-10.2301	1.884	-15.3138	1.885	0.74525
1.888	0.25107	1.888	-1.01493	1.888	-10.2284	1.888	-15.3141	1.888	0.74852
1.892	0.25094	1.891	-1.01765	1.891	-10.2311	1.891	-15.3147	1.892	0.75026
1.895	0.25136	1.895	-1.02125	1.894	-10.2364	1.894	-15.3187	1.895	0.74973
1.898	0.25256	1.898	-1.02457	1.898	-10.2445	1.898	-15.3226	1.898	0.74779
1.902	0.25306	1.901	-1.02719	1.901	-10.253	1.901	-15.3233	1.902	0.74666
1.905	0.25193	1.905	-1.02851	1.904	-10.2544	1.904	-15.3236	1.905	0.74596
1.908	0.25001	1.908	-1.03027	1.908	-10.2494	1.908	-15.3238	1.908	0.7446
1.912	0.24852	1.911	-1.03286	1.911	-10.2449	1.911	-15.3196	1.912	0.74316
1.915	0.24601	1.915	-1.033	1.914	-10.2432	1.914	-15.3126	1.915	0.74313
1.918	0.24341	1.918	-1.03083	1.918	-10.2455	1.918	-15.3088	1.918	0.74736
1.922	0.24465	1.921	-1.02616	1.921	-10.2517	1.921	-15.31	1.922	0.75411
1.925	0.24774	1.925	-1.01924	1.924	-10.2573	1.924	-15.3141	1.925	0.75974
1.928	0.25157	1.928	-1.01304	1.928	-10.2599	1.928	-15.321	1.928	0.76364
1.932	0.25615	1.931	-1.00999	1.931	-10.2621	1.931	-15.3304	1.932	0.76664
1.935	0.25946	1.935	-1.00811	1.934	-10.2629	1.934	-15.3412	1.935	0.76932
1.938	0.26115	1.938	-1.00696	1.938	-10.262	1.938	-15.3469	1.938	0.77067
1.942	0.26252	1.941	-1.00726	1.941	-10.264	1.941	-15.3469	1.942	0.77174
1.945	0.26513	1.945	-1.00801	1.944	-10.2695	1.944	-15.346	1.945	0.77376
1.948	0.26894	1.948	-1.00857	1.948	-10.2751	1.948	-15.3446	1.948	0.77721
1.952	0.27249	1.951	-1.0092	1.951	-10.2801	1.951	-15.345	1.952	0.78049
1.955	0.27519	1.955	-1.00985	1.954	-10.2891	1.954	-15.3462	1.955	0.78322
1.958	0.27447	1.958	-1.00954	1.958	-10.3016	1.958	-15.3461	1.958	0.78616
1.962	0.27202	1.961	-1.00947	1.961	-10.3083	1.961	-15.3456	1.962	0.78859
1.965	0.27293	1.965	-1.01039	1.964	-10.3088	1.964	-15.3443	1.965	0.79045
1.968	0.27694	1.968	-1.01113	1.968	-10.3101	1.968	-15.344	1.968	0.79606
1.972	0.2769	1.971	-1.01065	1.971	-10.3116	1.971	-15.3476	1.972	0.80417
1.975	0.2736	1.975	-1.00725	1.974	-10.3107	1.974	-15.3516	1.975	0.8088
1.978	0.27129	1.978	-1.00213	1.978	-10.3068	1.978	-15.3495	1.978	0.81176
1.982	0.26933	1.981	-0.99661	1.981	-10.2998	1.981	-15.3446	1.982	0.81682
1.985	0.2672	1.985	-0.99096	1.984	-10.2945	1.984	-15.3444	1.985	0.82279
1.988	0.26611	1.988	-0.98701	1.988	-10.2952	1.988	-15.3473	1.988	0.82715
1.992	0.26609	1.991	-0.98471	1.991	-10.2984	1.991	-15.3509	1.992	0.82991
1.995	0.26807	1.995	-0.98454	1.994	-10.3014	1.994	-15.3558	1.995	0.83314
1.998	0.27051	1.998	-0.98528	1.998	-10.3044	1.998	-15.3604	1.998	0.83741
2.002	0.27237	2.001	-0.98518	2.001	-10.3051	2.001	-15.3647	2.002	0.84095
2.005	0.27355	2.005	-0.98492	2.004	-10.3034	2.004	-15.368	2.005	0.84227
2.008	0.27498	2.008	-0.98555	2.008	-10.3037	2.008	-15.3688	2.008	0.84152
2.012	0.27712	2.011	-0.98751	2.011	-10.3073	2.011	-15.3679	2.012	0.84248
2.015	0.27903	2.015	-0.98935	2.014	-10.312	2.014	-15.3651	2.015	0.84542
2.018	0.28096	2.018	-0.98971	2.018	-10.316	2.018	-15.361	2.018	0.84956
2.022	0.28241	2.021	-0.98957	2.021	-10.3185	2.021	-15.3627	2.022	0.8561
2.025	0.28291	2.025	-0.98924	2.024	-10.3191	2.024	-15.3693	2.025	0.86221
2.028	0.28323	2.028	-0.98782	2.028	-10.3177	2.028	-15.3744	2.028	0.86424
2.032	0.28321	2.031	-0.98664	2.031	-10.3164	2.031	-15.3793	2.032	0.86485
2.035	0.28257	2.035	-0.98647	2.034	-10.3159	2.034	-15.3829	2.035	0.86927
2.038	0.28178	2.038	-0.9865	2.038	-10.3113	2.038	-15.384	2.038	0.87649
2.042	0.28182	2.041	-0.98792	2.041	-10.3018	2.041	-15.384	2.042	0.88501
2.045	0.28169	2.045	-0.99118	2.044	-10.2967	2.044	-15.3836	2.045	0.89345
2.048	0.27981	2.048	-0.99578	2.048	-10.3005	2.048	-15.3843	2.048	0.89763
2.052	0.27768	2.051	-1.00131	2.051	-10.3078	2.051	-15.3872	2.052	0.89517
2.055	0.28016	2.055	-1.01027	2.054	-10.3137	2.054	-15.39	2.055	0.89123
2.058	0.28518	2.058	-1.0219	2.058	-10.3186	2.057	-15.392	2.058	0.89258
2.062	0.28868	2.061	-1.02926	2.061	-10.3252	2.061	-15.3956	2.062	0.89701
2.065	0.29027	2.065	-1.03309	2.064	-10.332	2.064	-15.4003	2.065	0.89947
2.068	0.29218	2.068	-1.03717	2.068	-10.336	2.067	-15.405	2.068	0.89903
2.072	0.2946	2.071	-1.04111	2.071	-10.3381	2.071	-15.4123	2.071	0.89438
2.075	0.29651	2.074	-1.04538	2.074	-10.3419	2.074	-15.4219	2.075	0.88915
2.078	0.29595	2.078	-1.04891	2.078	-10.346	2.077	-15.4286	2.078	0.89032
2.082	0.29386	2.081	-1.05077	2.081	-10.3469	2.081	-15.4318	2.081	0.89372
2.085	0.29145	2.084	-1.05169	2.084	-10.3452	2.084	-15.4353	2.085	0.89802
2.088	0.28877	2.088	-1.05289	2.087	-10.3464	2.087	-15.4383	2.088	0.90486
2.092	0.2854	2.091	-1.05855	2.091	-10.3507	2.091	-15.441	2.091	0.91163
2.095	0.28187	2.094	-1.06695	2.094	-10.3535	2.094	-15.443	2.095	0.91473
2.098	0.27971	2.098	-1.07171	2.097	-10.354	2.097	-15.4439	2.098	0.91553
2.102	0.27854	2.101	-1.07494	2.101	-10.3531	2.101	-15.4437	2.101	0.9154
2.105	0.2788	2.104	-1.07845	2.104	-10.3516	2.104	-15.4422	2.105	0.91428
2.108	0.28068	2.108	-1.08074	2.107	-10.3519	2.107	-15.4423	2.108	0.91401
2.112	0.28182	2.111	-1.08312	2.111	-10.3585	2.111	-15.4459	2.111	0.91693
2.115	0.28149	2.114	-1.0861	2.114	-10.3696	2.114	-15.4501	2.115	0.91882
2.118	0.2807	2.118	-1.08921	2.117	-10.3742	2.117	-15.4536	2.118	0.91611
2.122	0.28027	2.121	-1.09331	2.121	-10.372	2.121	-15.4573	2.121	0.90987
2.125	0.27987	2.124	-1.09841	2.124	-10.3707	2.124	-15.4614	2.125	0.90073
2.128	0.27892	2.128	-1.10375	2.127	-10.3705	2.127	-15.4672	2.128	0.89202
2.131	0.27778	2.131	-1.10783	2.131	-10.3709	2.131	-15.4754	2.131	0.88978
2.135	0.27869	2.134	-1.10966	2.134	-10.3712	2.134	-15.4835	2.135	0.89187
2.138	0.28033	2.138	-1.10793	2.137	-10.3701	2.137	-15.4928	2.138	0.89274
2.141	0.28146	2.141	-1.10299	2.141	-10.3678	2.141	-15.5032	2.141	0.89179
2.145	0.28237	2.144	-1.10074	2.144	-10.3642	2.144	-15.5105	2.145	0.88933
2.148	0.28223	2.148	-1.10204	2.147	-10.3605	2.147	-15.5123	2.148	0.8863
2.151	0.27998	2.151	-1.10365	2.151	-10.3573	2.151	-15.5128	2.151	0.88599
2.155	0.27732	2.154	-1.10469	2.154	-10.3544	2.154	-15.5124	2.155	0.89258
2.158	0.27556	2.158	-1.10294	2.157	-10.3507	2.157	-15.51	2.158	0.90155
2.161	0.27393	2.161	-1.09857	2.161	-10.3469	2.161	-15.5106	2.161	0.90288
2.165	0.27135	2.164	-1.09578	2.164	-10.3464	2.164	-15.5151	2.165	0.90092
2.168	0.26856	2.168	-1.09595	2.167	-10.3487	2.167	-15.5189	2.168	0.90153
2.171	0.26552	2.171	-1.09584	2.171	-10.3476	2.171	-15.522	2.171	0.90238
2.175	0.26253	2.174	-1.08992	2.174	-10.3441	2.174	-15.5237	2.175	0.90166
2.178	0.26136	2.178	-1.08038	2.177	-10.3455	2.177	-15.5243	2.178	0.901
2.181	0.26093	2.181	-1.07554	2.181	-10.3513	2.181	-15.5318	2.181	0.90503
2.185	0.26125	2.184	-1.07506	2.184	-10.3569	2.184	-15.5511	2.185	0.91221
2.188	0.26219	2.188	-1.07527	2.187	-10.3623	2.187	-15.5661	2.188	0.91916
2.191	0.26286	2.191	-1.07629	2.191	-10.3644	2.191	-15.571	2.191	0.92617
2.195	0.26373	2.194	-1.0784	2.194	-10.3582	2.194	-15.5736	2.195	0.93314
2.198	0.26536	2.198	-1.08039	2.197	-10.3494	2.197	-15.5777	2.198	0.9415
2.201	0.26751	2.201	-1.08078	2.201	-10.3485	2.201	-15.5831	2.201	0.95109
2.205	0.26984	2.204	-1.07955	2.204	-10.3553	2.204	-15.5892	2.205	0.96208
2.208	0.27313	2.208	-1.07745	2.207	-10.3615	2.207	-15.5956	2.208	0.97494
2.211	0.27753	2.211	-1.07445	2.211	-10.3666	2.211	-15.6	2.211	0.98862
2.215	0.28146	2.214	-1.07032	2.214	-10.3708	2.214	-15.6001	2.215	1.00049
2.218	0.28229	2.218	-1.06599	2.217	-10.3731	2.217	-15.5986	2.218	1.00859
2.221	0.28219	2.221	-1.06314	2.221	-10.374	2.221	-15.5971	2.221	1.01536
2.225	0.2835	2.224	-1.06693	2.224	-10.3743	2.224	-15.5941	2.225	1.02528
2.228	0.28445	2.228	-1.0765	2.227	-10.3746	2.227	-15.59	2.228	1.03979
2.231	0.28326	2.231	-1.08159	2.231	-10.3748	2.231	-15.5887	2.231	1.05595
2.235	0.28212	2.234	-1.08077	2.234	-10.3763	2.234	-15.589	2.235	1.06981
2.238	0.28313	2.238	-1.07958	2.237	-10.3789	2.237	-15.5892	2.238	1.08039
2.241	0.28443	2.241	-1.08033	2.241	-10.3809	2.241	-15.5917	2.241	1.08816
2.245	0.28533	2.244	-1.08563	2.244	-10.3814	2.244	-15.5968	2.245	1.09594
2.248	0.28742	2.248	-1.09493	2.247	-10.3813	2.247	-15.5996	2.248	1.10641
2.251	0.28943	2.251	-1.10374	2.251	-10.3821	2.251	-15.5989	2.251	1.11531
2.255	0.2911	2.254	-1.10908	2.254	-10.3846	2.254	-15.5991	2.255	1.1216
2.258	0.29101	2.258	-1.11279	2.257	-10.389	2.257	-15.6004	2.258	1.12948
2.261	0.28573	2.261	-1.11632	2.261	-10.3936	2.261	-15.6043	2.261	1.13896
2.265	0.2791	2.264	-1.11875	2.264	-10.3934	2.264	-15.6053	2.265	1.14475
2.268	0.27723	2.268	-1.12239	2.267	-10.3903	2.267	-15.5955	2.268	1.14786
2.271	0.27715	2.271	-1.12818	2.271	-10.3884	2.271	-15.59	2.271	1.15281
2.275	0.27654	2.274	-1.13459	2.274	-10.3893	2.274	-15.5942	2.275	1.15885
2.278	0.27664	2.278	-1.14027	2.277	-10.3946	2.277	-15.6002	2.278	1.16359
2.281	0.27603	2.281	-1.14294	2.281	-10.4026	2.28	-15.6057	2.281	1.1676
2.285	0.27418	2.284	-1.14275	2.284	-10.4108	2.284	-15.6101	2.285	1.16993
2.288	0.27321	2.288	-1.14185	2.287	-10.4167	2.287	-15.6124	2.288	1.17073
2.291	0.27308	2.291	-1.14171	2.291	-10.4202	2.29	-15.6148	2.291	1.16702
2.295	0.27297	2.294	-1.14212	2.294	-10.4208	2.294	-15.6197	2.295	1.15627
2.298	0.27373	2.298	-1.14238	2.297	-10.4175	2.297	-15.6253	2.298	1.14763
2.301	0.27516	2.301	-1.14294	2.3	-10.4147	2.3	-15.6289	2.301	1.15016
2.305	0.27459	2.304	-1.14407	2.304	-10.4139	2.304	-15.6307	2.305	1.15844
2.308	0.27209	2.308	-1.1412	2.307	-10.4146	2.307	-15.634	2.308	1.16189
2.311	0.27115	2.311	-1.13334	2.31	-10.4162	2.31	-15.6415	2.311	1.16022
2.315	0.274	2.314	-1.1295	2.314	-10.4187	2.314	-15.6504	2.315	1.15568
2.318	0.27771	2.318	-1.13142	2.317	-10.421	2.317	-15.6591	2.318	1.14992
2.321	0.27887	2.321	-1.13456	2.32	-10.4217	2.32	-15.6649	2.321	1.145
2.325	0.27938	2.324	-1.13786	2.324	-10.4211	2.324	-15.666	2.325	1.14288
2.328	0.28118	2.328	-1.13712	2.327	-10.4204	2.327	-15.6648	2.328	1.14504
2.331	0.28224	2.331	-1.13002	2.33	-10.4211	2.33	-15.6687	2.331	1.14809
2.335	0.28003	2.334	-1.12246	2.334	-10.4224	2.334	-15.6777	2.335	1.15029
2.338	0.27693	2.337	-1.11965	2.337	-10.4226	2.337	-15.6844	2.338	1.15307
2.341	0.27879	2.341	-1.11912	2.34	-10.4193	2.34	-15.6892	2.341	1.15605
2.345	0.28584	2.344	-1.11762	2.344	-10.4114	2.344	-15.694	2.345	1.15647
2.348	0.29365	2.347	-1.11589	2.347	-10.4053	2.347	-15.6973	2.348	1.15472
2.351	0.2963	2.351	-1.11271	2.35	-10.4034	2.35	-15.7002	2.351	1.1542
2.355	0.29627	2.354	-1.10796	2.354	-10.4029	2.354	-15.7051	2.354	1.15389
2.358	0.29709	2.357	-1.10389	2.357	-10.4026	2.357	-15.7084	2.358	1.15321
2.361	0.2972	2.361	-1.10012	2.36	-10.4016	2.36	-15.7081	2.361	1.15443
2.365	0.2964	2.364	-1.09796	2.364	-10.3983	2.364	-15.7066	2.364	1.15742
2.368	0.29601	2.367	-1.09934	2.367	-10.393	2.367	-15.7072	2.368	1.16314
2.371	0.29558	2.371	-1.10059	2.37	-10.389	2.37	-15.7105	2.371	1.17135
2.375	0.29407	2.374	-1.09909	2.374	-10.3869	2.374	-15.7134	2.374	1.18484
2.378	0.29051	2.377	-1.09721	2.377	-10.3868	2.377	-15.7148	2.378	1.20396
2.381	0.28582	2.381	-1.09614	2.38	-10.3914	2.38	-15.7181	2.381	1.21822
2.385	0.28085	2.384	-1.09691	2.384	-10.3974	2.384	-15.7286	2.384	1.2225
2.388	0.27694	2.387	-1.09924	2.387	-10.4033	2.387	-15.7384	2.388	1.22243
2.391	0.27513	2.391	-1.10139	2.39	-10.4074	2.39	-15.7419	2.391	1.22376
2.395	0.27395	2.394	-1.10305	2.394	-10.409	2.394	-15.7432	2.394	1.22716
2.398	0.27271	2.397	-1.10478	2.397	-10.4092	2.397	-15.7439	2.398	1.23331
2.401	0.27227	2.401	-1.10581	2.4	-10.4072	2.4	-15.7429	2.401	1.24073
2.405	0.27262	2.404	-1.10525	2.404	-10.4063	2.404	-15.7429	2.404	1.24705
2.408	0.27262	2.407	-1.10374	2.407	-10.4094	2.407	-15.7458	2.408	1.25306
2.411	0.2716	2.411	-1.10243	2.41	-10.4149	2.41	-15.7476	2.411	1.25608
2.415	0.26859	2.414	-1.10451	2.414	-10.4211	2.414	-15.745	2.414	1.25466
2.418	0.26739	2.417	-1.11053	2.417	-10.4263	2.417	-15.7417	2.418	1.25385
2.421	0.26934	2.421	-1.11634	2.42	-10.4313	2.42	-15.7414	2.421	1.25516
2.425	0.26988	2.424	-1.1198	2.424	-10.4359	2.424	-15.7432	2.424	1.25874
2.428	0.26933	2.427	-1.12202	2.427	-10.4388	2.427	-15.7435	2.428	1.26678
2.431	0.26867	2.431	-1.12285	2.43	-10.4392	2.43	-15.7423	2.431	1.27543
2.435	0.26709	2.434	-1.122	2.434	-10.4399	2.434	-15.7428	2.434	1.28001
2.438	0.26392	2.437	-1.1216	2.437	-10.4403	2.437	-15.7435	2.438	1.28015
2.441	0.25984	2.441	-1.12113	2.44	-10.4394	2.44	-15.7439	2.441	1.27579
2.444	0.258	2.444	-1.1192	2.444	-10.4376	2.444	-15.7449	2.444	1.27004
2.448	0.25915	2.447	-1.11649	2.447	-10.4343	2.447	-15.7468	2.448	1.26931
2.451	0.25997	2.451	-1.11367	2.45	-10.4304	2.45	-15.748	2.451	1.27203
2.454	0.25896	2.454	-1.11253	2.454	-10.4265	2.454	-15.748	2.454	1.27257
2.458	0.25924	2.457	-1.1135	2.457	-10.4232	2.457	-15.7484	2.458	1.27074
2.461	0.26318	2.461	-1.11379	2.46	-10.4206	2.46	-15.7487	2.461	1.26798
2.464	0.26859	2.464	-1.11355	2.464	-10.4182	2.464	-15.7475	2.464	1.26594
2.468	0.27408	2.467	-1.11374	2.467	-10.4146	2.467	-15.7417	2.468	1.26677
2.471	0.27982	2.471	-1.11298	2.47	-10.4103	2.47	-15.7384	2.471	1.27131
2.474	0.28443	2.474	-1.11171	2.474	-10.408	2.474	-15.7426	2.474	1.27846
2.478	0.28743	2.477	-1.11238	2.477	-10.4076	2.477	-15.749	2.478	1.28676
2.481	0.28827	2.481	-1.11368	2.48	-10.4077	2.48	-15.7562	2.481	1.29516
2.484	0.28761	2.484	-1.11516	2.484	-10.4093	2.484	-15.7626	2.484	1.30327
2.488	0.28684	2.487	-1.11648	2.487	-10.4091	2.487	-15.7672	2.488	1.31218
2.491	0.28604	2.491	-1.11684	2.49	-10.4053	2.49	-15.7708	2.491	1.32314
2.494	0.28489	2.494	-1.11768	2.494	-10.4004	2.494	-15.7741	2.494	1.33593
2.498	0.28607	2.497	-1.11779	2.497	-10.3937	2.497	-15.779	2.498	1.34806
2.501	0.28953	2.501	-1.11451	2.5	-10.3872	2.5	-15.7848	2.501	1.35654
2.504	0.29196	2.504	-1.10849	2.504	-10.383	2.503	-15.791	2.504	1.36295
2.508	0.29285	2.507	-1.10285	2.507	-10.3818	2.507	-15.7974	2.508	1.36867
2.511	0.2923	2.511	-1.10011	2.51	-10.3887	2.51	-15.805	2.511	1.37261
2.514	0.2906	2.514	-1.09997	2.513	-10.3993	2.513	-15.8119	2.514	1.3774
2.518	0.29044	2.517	-1.10166	2.517	-10.4066	2.517	-15.8139	2.518	1.38392
2.521	0.29261	2.521	-1.10275	2.52	-10.4105	2.52	-15.8136	2.521	1.3905
2.524	0.29285	2.524	-1.10224	2.523	-10.4135	2.523	-15.8176	2.524	1.39887
2.528	0.289	2.527	-1.10077	2.527	-10.4153	2.527	-15.825	2.528	1.40931
2.531	0.28417	2.531	-1.09965	2.53	-10.4173	2.53	-15.8303	2.531	1.4155
2.534	0.28156	2.534	-1.10201	2.533	-10.4204	2.533	-15.8331	2.534	1.41844
2.538	0.28061	2.537	-1.10787	2.537	-10.4236	2.537	-15.8349	2.538	1.42433
2.541	0.27858	2.541	-1.11237	2.54	-10.4259	2.54	-15.8354	2.541	1.43268
2.544	0.27464	2.544	-1.11533	2.543	-10.4273	2.543	-15.8369	2.544	1.44244
2.548	0.27046	2.547	-1.11886	2.547	-10.4268	2.547	-15.8407	2.548	1.45341
2.551	0.26684	2.551	-1.1214	2.55	-10.4247	2.55	-15.8433	2.551	1.46302
2.554	0.2646	2.554	-1.1224	2.553	-10.4219	2.553	-15.8429	2.554	1.46971
2.558	0.26364	2.557	-1.12267	2.557	-10.4182	2.557	-15.8413	2.558	1.47436
2.561	0.262	2.561	-1.12151	2.56	-10.4151	2.56	-15.841	2.561	1.4772
2.564	0.26042	2.564	-1.11966	2.563	-10.4131	2.563	-15.8404	2.564	1.47928
2.568	0.26	2.567	-1.11739	2.567	-10.4117	2.567	-15.839	2.568	1.48245
2.571	0.26033	2.571	-1.11623	2.57	-10.4117	2.57	-15.8376	2.571	1.48709
2.574	0.26113	2.574	-1.11719	2.573	-10.4123	2.573	-15.8369	2.574	1.49173
2.578	0.26272	2.577	-1.11857	2.577	-10.4131	2.577	-15.8378	2.578	1.49395
2.581	0.26504	2.581	-1.11816	2.58	-10.4143	2.58	-15.8392	2.581	1.4929
2.584	0.26661	2.584	-1.11604	2.583	-10.4144	2.583	-15.8409	2.584	1.49071
2.588	0.26733	2.587	-1.11481	2.587	-10.4125	2.587	-15.8415	2.588	1.48997
2.591	0.26714	2.59	-1.11569	2.59	-10.4103	2.59	-15.8411	2.591	1.48967
2.594	0.26644	2.594	-1.11538	2.593	-10.4033	2.593	-15.8403	2.594	1.48556
2.598	0.26654	2.597	-1.11361	2.597	-10.3956	2.597	-15.8419	2.598	1.47796
2.601	0.26617	2.6	-1.11285	2.6	-10.3922	2.6	-15.8471	2.601	1.47516
2.604	0.26418	2.604	-1.11344	2.603	-10.391	2.603	-15.8515	2.604	1.48118
2.608	0.26283	2.607	-1.11496	2.607	-10.39	2.607	-15.8525	2.608	1.49149
2.611	0.26381	2.61	-1.11897	2.61	-10.3903	2.61	-15.8526	2.611	1.5008
2.614	0.2667	2.614	-1.12296	2.613	-10.3905	2.613	-15.8538	2.614	1.50909
2.618	0.2698	2.617	-1.12237	2.617	-10.3899	2.617	-15.8563	2.618	1.51739
2.621	0.27248	2.62	-1.11751	2.62	-10.3868	2.62	-15.8593	2.621	1.52483
2.624	0.27492	2.624	-1.11419	2.623	-10.384	2.623	-15.8634	2.624	1.52957
2.628	0.2764	2.627	-1.11382	2.627	-10.3894	2.627	-15.8678	2.628	1.53144
2.631	0.27685	2.63	-1.11475	2.63	-10.4053	2.63	-15.87	2.631	1.53353
2.634	0.27693	2.634	-1.11652	2.633	-10.4182	2.633	-15.8717	2.634	1.53664
2.638	0.27603	2.637	-1.11673	2.637	-10.4232	2.637	-15.8743	2.638	1.53942
2.641	0.274	2.64	-1.11497	2.64	-10.4275	2.64	-15.877	2.641	1.54177
2.644	0.27276	2.644	-1.11342	2.643	-10.4262	2.643	-15.8788	2.644	1.54473
2.648	0.27295	2.647	-1.11264	2.647	-10.4258	2.647	-15.88	2.647	1.5489
2.651	0.27401	2.65	-1.11224	2.65	-10.4328	2.65	-15.8834	2.651	1.55365
2.654	0.27502	2.654	-1.11054	2.653	-10.4408	2.653	-15.8892	2.654	1.5578
2.658	0.27293	2.657	-1.10905	2.657	-10.4456	2.657	-15.8975	2.657	1.56045
2.661	0.26693	2.66	-1.11104	2.66	-10.4484	2.66	-15.9069	2.661	1.55979
2.664	0.26088	2.664	-1.11556	2.663	-10.4516	2.663	-15.9162	2.664	1.55819
2.668	0.25775	2.667	-1.11864	2.667	-10.4552	2.667	-15.9243	2.667	1.56362
2.671	0.2567	2.67	-1.12051	2.67	-10.4575	2.67	-15.9303	2.671	1.57422
2.674	0.25768	2.674	-1.12312	2.673	-10.4552	2.673	-15.9318	2.674	1.58342
2.678	0.26052	2.677	-1.12666	2.677	-10.451	2.677	-15.9339	2.677	1.59407
2.681	0.26222	2.68	-1.12994	2.68	-10.4444	2.68	-15.9376	2.681	1.60798
2.684	0.2623	2.684	-1.13075	2.683	-10.4365	2.683	-15.9403	2.684	1.6172
2.688	0.26381	2.687	-1.13084	2.687	-10.4297	2.687	-15.9436	2.687	1.6191
2.691	0.26811	2.69	-1.13355	2.69	-10.4244	2.69	-15.9473	2.691	1.61859
2.694	0.27291	2.694	-1.13601	2.693	-10.4211	2.693	-15.9502	2.694	1.61746
2.698	0.27578	2.697	-1.13656	2.697	-10.4188	2.697	-15.9533	2.697	1.61828
2.701	0.27706	2.7	-1.13642	2.7	-10.4162	2.7	-15.956	2.701	1.62117
2.704	0.27783	2.704	-1.13641	2.703	-10.415	2.703	-15.9583	2.704	1.62301
2.708	0.27811	2.707	-1.13594	2.707	-10.4153	2.707	-15.9607	2.707	1.62558
2.711	0.27873	2.71	-1.1344	2.71	-10.4107	2.71	-15.9624	2.711	1.62974
2.714	0.28007	2.714	-1.13019	2.713	-10.3959	2.713	-15.9634	2.714	1.63285
2.718	0.28117	2.717	-1.1244	2.717	-10.3819	2.717	-15.9665	2.717	1.63524
2.721	0.28162	2.72	-1.12014	2.72	-10.3764	2.72	-15.9712	2.721	1.63986
2.724	0.28275	2.724	-1.11991	2.723	-10.3715	2.723	-15.9748	2.724	1.64665
2.728	0.28485	2.727	-1.1251	2.726	-10.3715	2.726	-15.9773	2.727	1.65239
2.731	0.28688	2.73	-1.13267	2.73	-10.3697	2.73	-15.9818	2.731	1.65594
2.734	0.2878	2.734	-1.1373	2.733	-10.3599	2.733	-15.9872	2.734	1.66019
2.738	0.28797	2.737	-1.13972	2.736	-10.3506	2.736	-15.9902	2.737	1.66675
2.741	0.2912	2.74	-1.14243	2.74	-10.3482	2.74	-15.9864	2.741	1.67398
2.744	0.29795	2.744	-1.14316	2.743	-10.3467	2.743	-15.9811	2.744	1.68523
2.748	0.30328	2.747	-1.13999	2.746	-10.3402	2.746	-15.9777	2.747	1.70072
2.751	0.30563	2.75	-1.13511	2.75	-10.335	2.75	-15.9744	2.751	1.70947
2.754	0.30767	2.754	-1.13258	2.753	-10.3386	2.753	-15.9748	2.754	1.70929
2.757	0.30976	2.757	-1.13052	2.756	-10.3472	2.756	-15.981	2.757	1.70756
2.761	0.31095	2.76	-1.12916	2.76	-10.3542	2.76	-15.9867	2.761	1.70609
2.764	0.3126	2.764	-1.13175	2.763	-10.3616	2.763	-15.9887	2.764	1.70737
2.767	0.31465	2.767	-1.1387	2.766	-10.3671	2.766	-15.9906	2.767	1.71217
2.771	0.31501	2.77	-1.14275	2.77	-10.3699	2.77	-15.9922	2.771	1.71818
2.774	0.31328	2.774	-1.13991	2.773	-10.3751	2.773	-15.9936	2.774	1.72543
2.777	0.30967	2.777	-1.13696	2.776	-10.3864	2.776	-15.9947	2.777	1.734
2.781	0.30476	2.78	-1.13858	2.78	-10.3942	2.78	-15.9965	2.781	1.74142
2.784	0.30156	2.784	-1.14113	2.783	-10.3918	2.783	-15.9969	2.784	1.74593
2.787	0.30026	2.787	-1.14013	2.786	-10.3901	2.786	-15.9975	2.787	1.74961
2.791	0.29948	2.79	-1.13808	2.79	-10.3903	2.79	-15.997	2.791	1.75306
2.794	0.29936	2.794	-1.13575	2.793	-10.3886	2.793	-15.9953	2.794	1.75863
2.797	0.29965	2.797	-1.13464	2.796	-10.3851	2.796	-15.9963	2.797	1.76711
2.801	0.30066	2.8	-1.13567	2.8	-10.3822	2.8	-16.0003	2.801	1.77319
2.804	0.30237	2.804	-1.13909	2.803	-10.3798	2.803	-16.0036	2.804	1.77381
2.807	0.30368	2.807	-1.14257	2.806	-10.3781	2.806	-16.0054	2.807	1.77237
2.811	0.30397	2.81	-1.14407	2.81	-10.3772	2.81	-16.0075	2.811	1.77222
2.814	0.30307	2.814	-1.14121	2.813	-10.3794	2.813	-16.0071	2.814	1.77409
2.817	0.3014	2.817	-1.1371	2.816	-10.3821	2.816	-16.0051	2.817	1.77718
2.821	0.2998	2.82	-1.13547	2.82	-10.3838	2.82	-16.0115	2.821	1.7799
2.824	0.29779	2.824	-1.13213	2.823	-10.3821	2.823	-16.0237	2.824	1.78224
2.827	0.29688	2.827	-1.12746	2.826	-10.3818	2.826	-16.0307	2.827	1.78466
2.831	0.29897	2.83	-1.12594	2.83	-10.3866	2.83	-16.0316	2.831	1.78654
2.834	0.30223	2.834	-1.1294	2.833	-10.3881	2.833	-16.0327	2.834	1.78863
2.837	0.30366	2.837	-1.13173	2.836	-10.3787	2.836	-16.0324	2.837	1.79334
2.841	0.30346	2.84	-1.13189	2.84	-10.3682	2.84	-16.0318	2.841	1.8004
2.844	0.30357	2.844	-1.1316	2.843	-10.3615	2.843	-16.0321	2.844	1.80998
2.847	0.30415	2.847	-1.12935	2.846	-10.3564	2.846	-16.0322	2.847	1.8196
2.851	0.30563	2.85	-1.12382	2.85	-10.3551	2.85	-16.0293	2.851	1.82762
2.854	0.30826	2.853	-1.12049	2.853	-10.3554	2.853	-16.0262	2.854	1.83615
2.857	0.3116	2.857	-1.12053	2.856	-10.3501	2.856	-16.0298	2.857	1.84507
2.861	0.31677	2.86	-1.11843	2.86	-10.3355	2.86	-16.0371	2.861	1.8528
2.864	0.3238	2.863	-1.11359	2.863	-10.3219	2.863	-16.0405	2.864	1.8588
2.867	0.32991	2.867	-1.1104	2.866	-10.3198	2.866	-16.0419	2.867	1.86487
2.871	0.33374	2.87	-1.11141	2.87	-10.3198	2.87	-16.0446	2.871	1.87288
2.874	0.33502	2.873	-1.11364	2.873	-10.3184	2.873	-16.0505	2.874	1.88126
2.877	0.33429	2.877	-1.11654	2.876	-10.3155	2.876	-16.0571	2.877	1.88579
2.881	0.3343	2.88	-1.11931	2.88	-10.3117	2.88	-16.0634	2.881	1.88728
2.884	0.33506	2.883	-1.11933	2.883	-10.31	2.883	-16.0653	2.884	1.8918
2.887	0.33572	2.887	-1.11871	2.886	-10.3089	2.886	-16.066	2.887	1.90097
2.891	0.33621	2.89	-1.12291	2.89	-10.3079	2.89	-16.0689	2.891	1.91183
2.894	0.33688	2.893	-1.12409	2.893	-10.3065	2.893	-16.0752	2.894	1.92316
2.897	0.33911	2.897	-1.12391	2.896	-10.3027	2.896	-16.0839	2.897	1.93128
2.901	0.34155	2.9	-1.12644	2.9	-10.2996	2.9	-16.0898	2.901	1.93352
2.904	0.34173	2.903	-1.12813	2.903	-10.2967	2.903	-16.0852	2.904	1.93496
2.907	0.34097	2.907	-1.12943	2.906	-10.2931	2.906	-16.0781	2.907	1.93887
2.911	0.33985	2.91	-1.13286	2.91	-10.2871	2.91	-16.0748	2.911	1.94334
2.914	0.33746	2.913	-1.13825	2.913	-10.2824	2.913	-16.0755	2.914	1.94933
2.917	0.33589	2.917	-1.14015	2.916	-10.2935	2.916	-16.0788	2.917	1.95804
2.921	0.33652	2.92	-1.13696	2.92	-10.3083	2.92	-16.0818	2.921	1.96769
2.924	0.33744	2.923	-1.13564	2.923	-10.3123	2.923	-16.0837	2.924	1.97699
2.927	0.33787	2.927	-1.13487	2.926	-10.3102	2.926	-16.0846	2.927	1.98349
2.931	0.33823	2.93	-1.13302	2.93	-10.3064	2.93	-16.0858	2.931	1.98575
2.934	0.33828	2.933	-1.13154	2.933	-10.2992	2.933	-16.0904	2.934	1.9872
2.937	0.3375	2.937	-1.13019	2.936	-10.2928	2.936	-16.095	2.937	1.98863
2.941	0.33601	2.94	-1.12895	2.939	-10.2907	2.94	-16.0931	2.94	1.98748
2.944	0.33412	2.943	-1.12882	2.943	-10.2904	2.943	-16.0906	2.944	1.98364
2.947	0.33218	2.947	-1.12992	2.946	-10.2959	2.946	-16.1049	2.947	1.98099
2.951	0.3299	2.95	-1.13177	2.949	-10.3012	2.949	-16.1224	2.95	1.98119
2.954	0.32823	2.953	-1.13264	2.953	-10.3011	2.953	-16.1286	2.954	1.98295
2.957	0.32895	2.957	-1.13183	2.956	-10.2985	2.956	-16.1305	2.957	1.9878
2.961	0.32931	2.96	-1.13228	2.959	-10.2985	2.959	-16.1309	2.96	1.99682
2.964	0.32572	2.963	-1.13689	2.963	-10.3036	2.963	-16.128	2.964	2.00462
2.967	0.32051	2.967	-1.14266	2.966	-10.3067	2.966	-16.1241	2.967	2.009
2.971	0.31505	2.97	-1.14374	2.969	-10.3059	2.969	-16.1209	2.97	2.01277
2.974	0.30985	2.973	-1.1364	2.973	-10.3046	2.973	-16.119	2.974	2.01623
2.977	0.30586	2.977	-1.12821	2.976	-10.3021	2.976	-16.1165	2.977	2.01913
2.981	0.30196	2.98	-1.12295	2.979	-10.2996	2.979	-16.1117	2.98	2.02528
2.984	0.29587	2.983	-1.11971	2.983	-10.2979	2.983	-16.1107	2.984	2.0349
2.987	0.28867	2.987	-1.11825	2.986	-10.2947	2.986	-16.1135	2.987	2.04197
2.991	0.28383	2.99	-1.11876	2.989	-10.2924	2.989	-16.119	2.99	2.0458
2.994	0.28036	2.993	-1.11913	2.993	-10.2922	2.993	-16.1265	2.994	2.05032
2.997	0.27848	2.997	-1.11516	2.996	-10.2889	2.996	-16.133	2.997	2.05589
3.001	0.27958	3	-1.11082	2.999	-10.2701	2.999	-16.1361	3	2.06137
3.004	0.27988	3.003	-1.11219	3.003	-10.2548	3.003	-16.1374	3.004	2.06622
3.007	0.27983	3.007	-1.11381	3.006	-10.2582	3.006	-16.1373	3.007	2.06984
3.011	0.27957	3.01	-1.11476	3.009	-10.2643	3.009	-16.1381	3.01	2.07473
3.014	0.27832	3.013	-1.11516	3.013	-10.2622	3.013	-16.1411	3.014	2.08112
3.017	0.27632	3.017	-1.11487	3.016	-10.2615	3.016	-16.1438	3.017	2.08458
3.021	0.27513	3.02	-1.11511	3.019	-10.2601	3.019	-16.1518	3.02	2.08727
3.024	0.27536	3.023	-1.11791	3.023	-10.2573	3.023	-16.1598	3.024	2.09497
3.027	0.27499	3.027	-1.12055	3.026	-10.2547	3.026	-16.1617	3.027	2.10812
3.031	0.27274	3.03	-1.12133	3.029	-10.247	3.029	-16.149	3.03	2.1204
3.034	0.27138	3.033	-1.12045	3.033	-10.2392	3.033	-16.1365	3.034	2.12888
3.037	0.27184	3.037	-1.11939	3.036	-10.2351	3.036	-16.1353	3.037	2.13568
3.041	0.27238	3.04	-1.11971	3.039	-10.232	3.039	-16.1369	3.04	2.14181
3.044	0.27447	3.043	-1.11875	3.043	-10.2269	3.043	-16.1414	3.044	2.14627
3.047	0.27943	3.047	-1.11336	3.046	-10.22	3.046	-16.1461	3.047	2.15291
3.051	0.28433	3.05	-1.10784	3.049	-10.2109	3.049	-16.1487	3.05	2.16157
3.054	0.28905	3.053	-1.10617	3.053	-10.205	3.053	-16.1524	3.054	2.16865
3.057	0.29437	3.057	-1.10715	3.056	-10.2018	3.056	-16.1561	3.057	2.17416
3.06	0.2994	3.06	-1.11131	3.059	-10.2004	3.059	-16.1568	3.06	2.17856
3.064	0.30341	3.063	-1.11474	3.063	-10.199	3.063	-16.1584	3.064	2.18119
3.067	0.30968	3.067	-1.11368	3.066	-10.1961	3.066	-16.1593	3.067	2.18389
3.07	0.31982	3.07	-1.11061	3.069	-10.1933	3.069	-16.1595	3.07	2.18817
3.074	0.32971	3.073	-1.10627	3.073	-10.1907	3.073	-16.1569	3.074	2.19404
3.077	0.33756	3.077	-1.09953	3.076	-10.188	3.076	-16.1538	3.077	2.20066
3.08	0.3429	3.08	-1.09451	3.079	-10.187	3.079	-16.1537	3.08	2.20533
3.084	0.3439	3.083	-1.09392	3.083	-10.1879	3.083	-16.1544	3.084	2.2079
3.087	0.34424	3.087	-1.09407	3.086	-10.1849	3.086	-16.1557	3.087	2.20892
3.09	0.34497	3.09	-1.09356	3.089	-10.1732	3.089	-16.1592	3.09	2.20942
3.094	0.34524	3.093	-1.09254	3.093	-10.1613	3.093	-16.1628	3.094	2.2107
3.097	0.34524	3.097	-1.09168	3.096	-10.158	3.096	-16.1643	3.097	2.21545
3.1	0.34544	3.1	-1.09109	3.099	-10.1555	3.099	-16.1655	3.1	2.22504
3.104	0.34436	3.103	-1.08978	3.103	-10.1543	3.103	-16.161	3.104	2.23176
3.107	0.34254	3.106	-1.08577	3.106	-10.1525	3.106	-16.1571	3.107	2.22986
3.11	0.34171	3.11	-1.0811	3.109	-10.1466	3.109	-16.1593	3.11	2.22779
3.114	0.34304	3.113	-1.07662	3.113	-10.1402	3.113	-16.1629	3.114	2.23186
3.117	0.34443	3.116	-1.07365	3.116	-10.1333	3.116	-16.1679	3.117	2.23666
3.12	0.34455	3.12	-1.07389	3.119	-10.1271	3.119	-16.1727	3.12	2.23916
3.124	0.34502	3.123	-1.07383	3.123	-10.1223	3.123	-16.1727	3.124	2.23912
3.127	0.34631	3.126	-1.07093	3.126	-10.1179	3.126	-16.1705	3.127	2.23746
3.13	0.34775	3.13	-1.06861	3.129	-10.1158	3.129	-16.1747	3.13	2.23428
3.134	0.34956	3.133	-1.06744	3.133	-10.1208	3.133	-16.1853	3.134	2.23288
3.137	0.35215	3.136	-1.06541	3.136	-10.1241	3.136	-16.1948	3.137	2.23456
3.14	0.35454	3.14	-1.06172	3.139	-10.1171	3.139	-16.2018	3.14	2.23801
3.144	0.35496	3.143	-1.05441	3.142	-10.1093	3.143	-16.209	3.144	2.24478
3.147	0.35413	3.146	-1.04947	3.146	-10.1039	3.146	-16.2162	3.147	2.2508
3.15	0.3533	3.15	-1.05228	3.149	-10.0984	3.149	-16.2229	3.15	2.25336
3.154	0.35112	3.153	-1.05686	3.152	-10.0929	3.153	-16.2254	3.154	2.25602
3.157	0.34748	3.156	-1.06155	3.156	-10.0867	3.156	-16.2283	3.157	2.2612
3.16	0.34427	3.16	-1.06646	3.159	-10.0802	3.159	-16.2325	3.16	2.26617
3.164	0.34157	3.163	-1.06888	3.162	-10.0738	3.163	-16.235	3.164	2.27209
3.167	0.33677	3.166	-1.06927	3.166	-10.0725	3.166	-16.2363	3.167	2.28022
3.17	0.32895	3.17	-1.07234	3.169	-10.0807	3.169	-16.2378	3.17	2.28928
3.174	0.32373	3.173	-1.07685	3.172	-10.0872	3.172	-16.2396	3.174	2.29941
3.177	0.324	3.176	-1.07981	3.176	-10.0859	3.176	-16.2409	3.177	2.30861
3.18	0.3259	3.18	-1.08072	3.179	-10.0856	3.179	-16.2425	3.18	2.31309
3.184	0.32808	3.183	-1.08176	3.182	-10.0818	3.182	-16.2464	3.184	2.31619
3.187	0.33106	3.186	-1.08318	3.186	-10.0766	3.186	-16.2509	3.187	2.32531
3.19	0.33456	3.19	-1.08452	3.189	-10.0697	3.189	-16.2552	3.19	2.34084
3.194	0.33857	3.193	-1.08534	3.192	-10.0649	3.192	-16.2582	3.194	2.35593
3.197	0.34248	3.196	-1.08704	3.196	-10.0599	3.196	-16.2584	3.197	2.36613
3.2	0.34566	3.2	-1.08709	3.199	-10.0552	3.199	-16.2564	3.2	2.37639
3.204	0.34693	3.203	-1.08422	3.202	-10.0539	3.202	-16.2543	3.204	2.38836
3.207	0.3452	3.206	-1.08326	3.206	-10.0591	3.206	-16.2562	3.207	2.39975
3.21	0.34249	3.21	-1.08746	3.209	-10.0629	3.209	-16.2605	3.21	2.40902
3.214	0.33939	3.213	-1.09183	3.212	-10.0571	3.212	-16.2617	3.214	2.41846
3.217	0.3364	3.216	-1.09549	3.216	-10.0482	3.216	-16.2599	3.217	2.42436
3.22	0.33304	3.22	-1.09841	3.219	-10.039	3.219	-16.2605	3.22	2.42746
3.224	0.32926	3.223	-1.10024	3.222	-10.0371	3.222	-16.2629	3.224	2.42788
3.227	0.32794	3.226	-1.10254	3.226	-10.0382	3.226	-16.2616	3.227	2.426
3.23	0.33031	3.23	-1.10349	3.229	-10.0384	3.229	-16.2589	3.23	2.4297
3.234	0.33332	3.233	-1.10134	3.232	-10.0391	3.232	-16.2602	3.233	2.44026
3.237	0.33694	3.236	-1.09961	3.236	-10.0403	3.236	-16.2672	3.237	2.45154
3.24	0.34002	3.24	-1.09876	3.239	-10.0408	3.239	-16.2719	3.24	2.4606
3.244	0.34059	3.243	-1.09833	3.242	-10.0384	3.242	-16.273	3.243	2.46762
3.247	0.3403	3.246	-1.09946	3.246	-10.0361	3.246	-16.2742	3.247	2.47413
3.25	0.34171	3.25	-1.10063	3.249	-10.0284	3.249	-16.2776	3.25	2.48
3.254	0.34624	3.253	-1.09967	3.252	-10.0112	3.252	-16.2811	3.253	2.48538
3.257	0.34939	3.256	-1.097	3.256	-9.99368	3.256	-16.2816	3.257	2.49032
3.26	0.34869	3.26	-1.094	3.259	-9.98508	3.259	-16.2816	3.26	2.49565
3.264	0.34677	3.263	-1.09312	3.262	-9.9793	3.262	-16.285	3.263	2.50316
3.267	0.34342	3.266	-1.09309	3.266	-9.97817	3.266	-16.2868	3.267	2.50967
3.27	0.3402	3.27	-1.09336	3.269	-9.97757	3.269	-16.2886	3.27	2.5128
3.274	0.33704	3.273	-1.09381	3.272	-9.97949	3.272	-16.29	3.273	2.51599
3.277	0.33352	3.276	-1.09566	3.276	-9.98452	3.276	-16.2913	3.277	2.51972
3.28	0.32943	3.28	-1.09781	3.279	-9.99795	3.279	-16.2948	3.28	2.52092
3.284	0.32459	3.283	-1.10072	3.282	-10.0124	3.282	-16.3014	3.283	2.51766
3.287	0.31996	3.286	-1.10397	3.286	-10.0119	3.286	-16.3124	3.287	2.5133
3.29	0.31652	3.29	-1.10638	3.289	-10.0029	3.289	-16.3229	3.29	2.50755
3.294	0.3135	3.293	-1.10668	3.292	-9.99287	3.292	-16.3258	3.293	2.50702
3.297	0.3112	3.296	-1.1047	3.296	-9.98937	3.296	-16.3255	3.297	2.51493
3.3	0.31031	3.3	-1.10117	3.299	-9.98735	3.299	-16.324	3.3	2.52836
3.304	0.31246	3.303	-1.09847	3.302	-9.98908	3.302	-16.3212	3.303	2.54093
3.307	0.31463	3.306	-1.09823	3.306	-9.99026	3.306	-16.3187	3.307	2.55347
3.31	0.31424	3.31	-1.09814	3.309	-9.98449	3.309	-16.3198	3.31	2.56523
3.314	0.31135	3.313	-1.09764	3.312	-9.97675	3.312	-16.3213	3.313	2.57178
3.317	0.30879	3.316	-1.09747	3.316	-9.97109	3.316	-16.3189	3.317	2.57478
3.32	0.30662	3.32	-1.09911	3.319	-9.96497	3.319	-16.3159	3.32	2.57697
3.324	0.3049	3.323	-1.10096	3.322	-9.95754	3.322	-16.3176	3.323	2.5786
3.327	0.30451	3.326	-1.10606	3.326	-9.9526	3.326	-16.3223	3.327	2.58255
3.33	0.30393	3.33	-1.11168	3.329	-9.94946	3.329	-16.333	3.33	2.58741
3.334	0.30195	3.333	-1.11887	3.332	-9.94813	3.332	-16.3435	3.333	2.59188
3.337	0.30063	3.336	-1.12603	3.336	-9.9468	3.336	-16.3509	3.337	2.59636
3.34	0.30103	3.34	-1.12941	3.339	-9.94667	3.339	-16.3601	3.34	2.60113
3.344	0.30178	3.343	-1.12957	3.342	-9.94714	3.342	-16.3661	3.343	2.6064
3.347	0.30375	3.346	-1.12905	3.346	-9.94586	3.346	-16.3665	3.347	2.61018
3.35	0.30768	3.35	-1.12558	3.349	-9.94287	3.349	-16.3674	3.35	2.60948
3.354	0.31014	3.353	-1.12249	3.352	-9.94062	3.352	-16.3696	3.353	2.61021
3.357	0.30995	3.356	-1.1268	3.355	-9.9383	3.356	-16.3719	3.357	2.61575
3.36	0.31064	3.36	-1.13123	3.359	-9.93532	3.359	-16.3742	3.36	2.6203
3.364	0.31406	3.363	-1.13067	3.362	-9.92514	3.362	-16.3766	3.363	2.62599
3.367	0.31818	3.366	-1.12701	3.365	-9.91184	3.366	-16.3763	3.367	2.63557
3.37	0.3234	3.369	-1.12396	3.369	-9.90749	3.369	-16.3717	3.37	2.64414
3.373	0.32928	3.373	-1.12129	3.372	-9.9039	3.372	-16.3684	3.373	2.65397
3.377	0.33217	3.376	-1.11886	3.375	-9.90089	3.376	-16.3712	3.377	2.66167
3.38	0.33171	3.379	-1.1186	3.379	-9.89847	3.379	-16.3755	3.38	2.65996
3.383	0.33261	3.383	-1.11894	3.382	-9.89517	3.382	-16.3806	3.383	2.65672
3.387	0.33512	3.386	-1.11848	3.385	-9.89037	3.385	-16.3876	3.387	2.66235
3.39	0.33677	3.389	-1.11768	3.389	-9.88654	3.389	-16.396	3.39	2.67144
3.393	0.33823	3.393	-1.11747	3.392	-9.88687	3.392	-16.4056	3.393	2.68086
3.397	0.34028	3.396	-1.11745	3.395	-9.88749	3.395	-16.4177	3.397	2.69087
3.4	0.3429	3.399	-1.11699	3.399	-9.88536	3.399	-16.4298	3.4	2.70038
3.403	0.34549	3.403	-1.11437	3.402	-9.88297	3.402	-16.4353	3.403	2.70933
3.407	0.34797	3.406	-1.11138	3.405	-9.8827	3.405	-16.438	3.407	2.71786
3.41	0.35054	3.409	-1.10494	3.409	-9.88275	3.409	-16.4393	3.41	2.72459
3.413	0.35248	3.413	-1.09741	3.412	-9.87886	3.412	-16.4344	3.413	2.72989
3.417	0.35471	3.416	-1.08731	3.415	-9.87341	3.415	-16.4332	3.417	2.73313
3.42	0.35658	3.419	-1.07685	3.419	-9.86865	3.419	-16.4397	3.42	2.73713
3.423	0.35617	3.423	-1.07337	3.422	-9.86421	3.422	-16.445	3.423	2.74332
3.427	0.3549	3.426	-1.07536	3.425	-9.86151	3.425	-16.4488	3.427	2.74991
3.43	0.35417	3.429	-1.07813	3.429	-9.85917	3.429	-16.4534	3.43	2.75711
3.433	0.3533	3.433	-1.08298	3.432	-9.85683	3.432	-16.4554	3.433	2.76817
3.437	0.35393	3.436	-1.08671	3.435	-9.85345	3.435	-16.4556	3.437	2.77728
3.44	0.3567	3.439	-1.08214	3.439	-9.84935	3.439	-16.4591	3.44	2.77917
3.443	0.35811	3.443	-1.07713	3.442	-9.84294	3.442	-16.4633	3.443	2.77887
3.447	0.3567	3.446	-1.07612	3.445	-9.83504	3.445	-16.4665	3.447	2.77492
3.45	0.3546	3.449	-1.07857	3.449	-9.82593	3.449	-16.4697	3.45	2.77228
3.453	0.35182	3.453	-1.08288	3.452	-9.81887	3.452	-16.475	3.453	2.77478
3.457	0.34994	3.456	-1.08681	3.455	-9.81472	3.455	-16.4814	3.457	2.78059
3.46	0.352	3.459	-1.09643	3.459	-9.81164	3.459	-16.4874	3.46	2.79143
3.463	0.3577	3.463	-1.10663	3.462	-9.81004	3.462	-16.4921	3.463	2.80567
3.467	0.36184	3.466	-1.11519	3.465	-9.80906	3.465	-16.4957	3.467	2.81625
3.47	0.36072	3.469	-1.12285	3.469	-9.80732	3.469	-16.4947	3.47	2.81747
3.473	0.35867	3.473	-1.12659	3.472	-9.80458	3.472	-16.4913	3.473	2.81773
3.477	0.35727	3.476	-1.12531	3.475	-9.80162	3.475	-16.4873	3.477	2.81951
3.48	0.35639	3.479	-1.12402	3.479	-9.79883	3.479	-16.481	3.48	2.82175
3.483	0.35524	3.483	-1.12314	3.482	-9.79621	3.482	-16.4727	3.483	2.82569
3.487	0.35333	3.486	-1.12256	3.485	-9.79323	3.485	-16.4688	3.487	2.82945
3.49	0.35092	3.489	-1.12494	3.489	-9.79003	3.489	-16.4674	3.49	2.82987
3.493	0.34984	3.493	-1.12736	3.492	-9.78501	3.492	-16.4684	3.493	2.82923
3.497	0.35209	3.496	-1.12989	3.495	-9.78165	3.495	-16.47	3.497	2.83093
3.5	0.35569	3.499	-1.13309	3.499	-9.78069	3.499	-16.4675	3.5	2.83647
3.503	0.35805	3.503	-1.13426	3.502	-9.78061	3.502	-16.4608	3.503	2.84212
3.507	0.3594	3.506	-1.13133	3.505	-9.78002	3.505	-16.4556	3.507	2.84609
3.51	0.35927	3.509	-1.12798	3.509	-9.77677	3.509	-16.4552	3.51	2.84998
3.513	0.35732	3.513	-1.12429	3.512	-9.77221	3.512	-16.4558	3.513	2.85607
3.517	0.35592	3.516	-1.12124	3.515	-9.76651	3.515	-16.4577	3.517	2.86249
3.52	0.35535	3.519	-1.12021	3.519	-9.76066	3.519	-16.4593	3.52	2.86621
3.523	0.35539	3.523	-1.11984	3.522	-9.76343	3.522	-16.4565	3.523	2.87104
3.527	0.35769	3.526	-1.12049	3.525	-9.7689	3.525	-16.4538	3.526	2.87989
3.53	0.36027	3.529	-1.12222	3.529	-9.76803	3.529	-16.4549	3.53	2.89363
3.533	0.36296	3.533	-1.1238	3.532	-9.76673	3.532	-16.4572	3.533	2.90411
3.537	0.36577	3.536	-1.12265	3.535	-9.76739	3.535	-16.4564	3.536	2.90938
3.54	0.36703	3.539	-1.11836	3.539	-9.76758	3.539	-16.4535	3.54	2.91559
3.543	0.3664	3.543	-1.10627	3.542	-9.76667	3.542	-16.452	3.543	2.92089
3.547	0.36464	3.546	-1.09408	3.545	-9.76268	3.545	-16.4518	3.546	2.92399
3.55	0.36135	3.549	-1.0849	3.549	-9.75759	3.549	-16.4503	3.55	2.92817
3.553	0.35925	3.553	-1.07706	3.552	-9.75171	3.552	-16.4497	3.553	2.93488
3.557	0.36039	3.556	-1.07452	3.555	-9.74633	3.555	-16.4491	3.556	2.94401
3.56	0.36159	3.559	-1.07652	3.559	-9.74157	3.559	-16.4473	3.56	2.95196
3.563	0.36075	3.563	-1.07817	3.562	-9.73701	3.562	-16.4458	3.563	2.95918
3.567	0.35969	3.566	-1.07936	3.565	-9.73232	3.565	-16.449	3.566	2.96492
3.57	0.36072	3.569	-1.08007	3.568	-9.72776	3.569	-16.4543	3.57	2.97139
3.573	0.36304	3.573	-1.07762	3.572	-9.72254	3.572	-16.4624	3.573	2.9811
3.577	0.36358	3.576	-1.07559	3.575	-9.71858	3.575	-16.4697	3.576	2.99091
3.58	0.36124	3.579	-1.07428	3.578	-9.7155	3.579	-16.4711	3.58	2.99779
3.583	0.35972	3.583	-1.07323	3.582	-9.71098	3.582	-16.4694	3.583	3.00398
3.587	0.3603	3.586	-1.07513	3.585	-9.70485	3.585	-16.4706	3.586	3.01232
3.59	0.36107	3.589	-1.07805	3.588	-9.69599	3.589	-16.4757	3.59	3.0198
3.593	0.36132	3.593	-1.08113	3.592	-9.68738	3.592	-16.48	3.593	3.02583
3.597	0.36229	3.596	-1.08448	3.595	-9.68385	3.595	-16.4825	3.596	3.03009
3.6	0.36252	3.599	-1.08646	3.598	-9.68358	3.599	-16.4847	3.6	3.03448
3.603	0.36176	3.603	-1.08646	3.602	-9.68203	3.602	-16.4887	3.603	3.04198
3.607	0.361	3.606	-1.08591	3.605	-9.67117	3.605	-16.4939	3.606	3.05046
3.61	0.35879	3.609	-1.0841	3.608	-9.66035	3.608	-16.4957	3.61	3.05726
3.613	0.35739	3.613	-1.08177	3.612	-9.66026	3.612	-16.4939	3.613	3.06286
3.617	0.35659	3.616	-1.07668	3.615	-9.66339	3.615	-16.4981	3.616	3.07006
3.62	0.35326	3.619	-1.07165	3.618	-9.65843	3.618	-16.5076	3.62	3.07909
3.623	0.34577	3.622	-1.07163	3.622	-9.64997	3.622	-16.5147	3.623	3.08634
3.627	0.34064	3.626	-1.07382	3.625	-9.64194	3.625	-16.5159	3.626	3.08982
3.63	0.34175	3.629	-1.07723	3.628	-9.63558	3.628	-16.5159	3.63	3.09415
3.633	0.34375	3.632	-1.0803	3.632	-9.62817	3.632	-16.5198	3.633	3.09976
3.637	0.34517	3.636	-1.08194	3.635	-9.62107	3.635	-16.5261	3.636	3.10553
3.64	0.34446	3.639	-1.08082	3.638	-9.614	3.638	-16.5309	3.64	3.10832
3.643	0.34309	3.642	-1.08125	3.642	-9.60628	3.642	-16.5355	3.643	3.10929
3.647	0.3428	3.646	-1.08653	3.645	-9.60086	3.645	-16.5407	3.646	3.10811
3.65	0.34348	3.649	-1.09184	3.648	-9.60212	3.648	-16.5441	3.65	3.10715
3.653	0.34394	3.652	-1.09158	3.652	-9.60469	3.652	-16.5471	3.653	3.10636
3.657	0.34405	3.656	-1.09145	3.655	-9.60167	3.655	-16.5464	3.656	3.10562
3.66	0.34524	3.659	-1.09162	3.658	-9.59781	3.658	-16.5435	3.66	3.10569
3.663	0.34708	3.662	-1.09133	3.662	-9.59197	3.662	-16.5443	3.663	3.10733
3.667	0.34778	3.666	-1.09036	3.665	-9.5847	3.665	-16.5482	3.666	3.11044
3.67	0.34721	3.669	-1.08791	3.668	-9.57856	3.668	-16.5516	3.67	3.11155
3.673	0.34579	3.672	-1.08542	3.672	-9.57648	3.672	-16.5526	3.673	3.11181
3.677	0.34612	3.676	-1.08302	3.675	-9.57523	3.675	-16.5556	3.676	3.11245
3.68	0.348	3.679	-1.08089	3.678	-9.56909	3.678	-16.5615	3.68	3.11556
3.683	0.35076	3.682	-1.08129	3.682	-9.56076	3.682	-16.5663	3.683	3.12305
3.686	0.35348	3.686	-1.08208	3.685	-9.55561	3.685	-16.5691	3.686	3.13052
3.69	0.3557	3.689	-1.07957	3.688	-9.55263	3.688	-16.5717	3.69	3.13607
3.693	0.35708	3.692	-1.07719	3.692	-9.54287	3.692	-16.5772	3.693	3.14029
3.696	0.35691	3.696	-1.07829	3.695	-9.52738	3.695	-16.5826	3.696	3.14532
3.7	0.35651	3.699	-1.08339	3.698	-9.51349	3.698	-16.5782	3.7	3.15085
3.703	0.35977	3.702	-1.09123	3.702	-9.50707	3.702	-16.5682	3.703	3.15215
3.706	0.3683	3.706	-1.09968	3.705	-9.50353	3.705	-16.563	3.706	3.15091
3.71	0.37439	3.709	-1.10546	3.708	-9.50117	3.708	-16.5633	3.71	3.15307
3.713	0.37475	3.712	-1.10355	3.712	-9.49804	3.712	-16.564	3.713	3.15978
3.716	0.37615	3.716	-1.10061	3.715	-9.49368	3.715	-16.5625	3.716	3.16589
3.72	0.37801	3.719	-1.09789	3.718	-9.48976	3.718	-16.5606	3.72	3.16973
3.723	0.37913	3.722	-1.09644	3.722	-9.48697	3.722	-16.5614	3.723	3.17369
3.726	0.37977	3.726	-1.09503	3.725	-9.48465	3.725	-16.5646	3.726	3.18277
3.73	0.38113	3.729	-1.08939	3.728	-9.48259	3.728	-16.5703	3.73	3.19483
3.733	0.38233	3.732	-1.08412	3.732	-9.47537	3.732	-16.5759	3.733	3.20399
3.736	0.38204	3.736	-1.08476	3.735	-9.46741	3.735	-16.5777	3.736	3.21137
3.74	0.38151	3.739	-1.08635	3.738	-9.46605	3.738	-16.5779	3.74	3.21778
3.743	0.38111	3.742	-1.0882	3.742	-9.46686	3.742	-16.5778	3.743	3.22304
3.746	0.38171	3.746	-1.09038	3.745	-9.46969	3.745	-16.5788	3.746	3.22881
3.75	0.38315	3.749	-1.09453	3.748	-9.4721	3.748	-16.5819	3.75	3.23421
3.753	0.38403	3.752	-1.09876	3.752	-9.46864	3.752	-16.5841	3.753	3.239
3.756	0.38535	3.756	-1.09596	3.755	-9.46258	3.755	-16.5845	3.756	3.2457
3.76	0.38608	3.759	-1.093	3.758	-9.45727	3.758	-16.5817	3.76	3.25316
3.763	0.38413	3.762	-1.09023	3.762	-9.45275	3.762	-16.5779	3.763	3.25869
3.766	0.38093	3.766	-1.08591	3.765	-9.4492	3.765	-16.5761	3.766	3.2605
3.77	0.37633	3.769	-1.0825	3.768	-9.4446	3.768	-16.5752	3.77	3.26487
3.773	0.37188	3.772	-1.08364	3.772	-9.43784	3.772	-16.5725	3.773	3.27041
3.776	0.36919	3.776	-1.0848	3.775	-9.4337	3.775	-16.5689	3.776	3.26748
3.78	0.36764	3.779	-1.08201	3.778	-9.43198	3.778	-16.5684	3.78	3.2555
3.783	0.366	3.782	-1.07794	3.781	-9.43143	3.782	-16.5724	3.783	3.24724
3.786	0.36374	3.786	-1.07169	3.785	-9.43034	3.785	-16.5771	3.786	3.25188
3.79	0.36334	3.789	-1.06273	3.788	-9.4254	3.788	-16.5789	3.79	3.25895
3.793	0.36564	3.792	-1.05493	3.791	-9.41828	3.792	-16.5793	3.793	3.26277
3.796	0.36773	3.796	-1.05258	3.795	-9.41378	3.795	-16.5796	3.796	3.26156
3.8	0.36789	3.799	-1.05387	3.798	-9.4128	3.798	-16.5819	3.8	3.26438
3.803	0.36723	3.802	-1.05744	3.801	-9.41172	3.802	-16.5885	3.803	3.26944
3.806	0.3675	3.806	-1.06069	3.805	-9.40914	3.805	-16.5956	3.806	3.27387
3.81	0.36932	3.809	-1.06206	3.808	-9.40656	3.808	-16.5973	3.809	3.27412
3.813	0.37076	3.812	-1.06463	3.811	-9.40207	3.812	-16.5938	3.813	3.27435
3.816	0.37092	3.816	-1.06974	3.815	-9.39835	3.815	-16.5886	3.816	3.27773
3.82	0.37044	3.819	-1.0737	3.818	-9.39851	3.818	-16.5862	3.819	3.28292
3.823	0.37011	3.822	-1.0711	3.821	-9.39931	3.822	-16.5871	3.823	3.29075
3.826	0.37125	3.826	-1.0672	3.825	-9.39091	3.825	-16.5904	3.826	3.29937
3.83	0.37297	3.829	-1.06557	3.828	-9.37868	3.828	-16.5941	3.829	3.30554
3.833	0.37339	3.832	-1.06276	3.831	-9.36837	3.831	-16.5954	3.833	3.30982
3.836	0.37232	3.836	-1.05977	3.835	-9.36308	3.835	-16.5949	3.836	3.31729
3.84	0.37147	3.839	-1.06332	3.838	-9.36112	3.838	-16.5956	3.839	3.3255
3.843	0.36758	3.842	-1.06703	3.841	-9.36017	3.841	-16.5981	3.843	3.33352
3.846	0.36518	3.846	-1.06994	3.845	-9.35724	3.845	-16.6007	3.846	3.34103
3.85	0.36514	3.849	-1.07243	3.848	-9.34907	3.848	-16.6029	3.849	3.34784
3.853	0.36735	3.852	-1.07347	3.851	-9.33917	3.851	-16.6044	3.853	3.351
3.856	0.37173	3.856	-1.07365	3.855	-9.33277	3.855	-16.6069	3.856	3.35381
3.86	0.37577	3.859	-1.07452	3.858	-9.32917	3.858	-16.6105	3.859	3.36756
3.863	0.37724	3.862	-1.07643	3.861	-9.32731	3.861	-16.6124	3.863	3.39056
3.866	0.37589	3.866	-1.08243	3.865	-9.32441	3.865	-16.6131	3.866	3.41131
3.87	0.37391	3.869	-1.08907	3.868	-9.32056	3.868	-16.6144	3.869	3.42361
3.873	0.36952	3.872	-1.09238	3.871	-9.31872	3.871	-16.6166	3.873	3.43699
3.876	0.3639	3.876	-1.09418	3.875	-9.31815	3.875	-16.62	3.876	3.45062
3.88	0.36068	3.879	-1.09574	3.878	-9.31617	3.878	-16.6242	3.879	3.46206
3.883	0.35857	3.882	-1.09376	3.881	-9.31236	3.881	-16.6256	3.883	3.4666
3.886	0.35832	3.885	-1.09176	3.885	-9.3059	3.885	-16.6221	3.886	3.46968
3.89	0.35854	3.889	-1.09773	3.888	-9.29881	3.888	-16.6218	3.889	3.46978
3.893	0.35844	3.892	-1.10454	3.891	-9.29189	3.891	-16.6285	3.893	3.47045
3.896	0.35824	3.895	-1.10354	3.895	-9.28457	3.895	-16.634	3.896	3.47738
3.9	0.35855	3.899	-1.09858	3.898	-9.27681	3.898	-16.6365	3.899	3.4847
3.903	0.36008	3.902	-1.10074	3.901	-9.26547	3.901	-16.6392	3.903	3.4916
3.906	0.36118	3.905	-1.11133	3.905	-9.25173	3.905	-16.6415	3.906	3.49661
3.91	0.35864	3.909	-1.1214	3.908	-9.24515	3.908	-16.6432	3.909	3.50209
3.913	0.35482	3.912	-1.12701	3.911	-9.24275	3.911	-16.6466	3.913	3.50996
3.916	0.35349	3.915	-1.13052	3.915	-9.24119	3.915	-16.6512	3.916	3.51833
3.92	0.35481	3.919	-1.12971	3.918	-9.2396	3.918	-16.6547	3.919	3.52517
3.923	0.35689	3.922	-1.12863	3.921	-9.23485	3.921	-16.6572	3.923	3.53043
3.926	0.36273	3.925	-1.12659	3.925	-9.22756	3.925	-16.6574	3.926	3.53783
3.93	0.3681	3.929	-1.12477	3.928	-9.22167	3.928	-16.6557	3.929	3.54526
3.933	0.37138	3.932	-1.12526	3.931	-9.21984	3.931	-16.6553	3.933	3.54817
3.936	0.37406	3.935	-1.12681	3.935	-9.21971	3.935	-16.6588	3.936	3.55092
3.94	0.37474	3.939	-1.12737	3.938	-9.21814	3.938	-16.6656	3.939	3.55796
3.943	0.3741	3.942	-1.12705	3.941	-9.21565	3.941	-16.6776	3.943	3.56618
3.946	0.37523	3.945	-1.12657	3.945	-9.21107	3.945	-16.6915	3.946	3.57209
3.95	0.37913	3.949	-1.12202	3.948	-9.20806	3.948	-16.6973	3.949	3.57266
3.953	0.38284	3.952	-1.11633	3.951	-9.21376	3.951	-16.6985	3.953	3.57262
3.956	0.38728	3.955	-1.11387	3.955	-9.22283	3.955	-16.7009	3.956	3.56991
3.96	0.3922	3.959	-1.11395	3.958	-9.22378	3.958	-16.7036	3.959	3.56645
3.963	0.39538	3.962	-1.11607	3.961	-9.22026	3.961	-16.7045	3.963	3.55803
3.966	0.39757	3.965	-1.1187	3.965	-9.21812	3.965	-16.7048	3.966	3.55273
3.97	0.39657	3.969	-1.11916	3.968	-9.21975	3.968	-16.7068	3.969	3.55361
3.973	0.39544	3.972	-1.11189	3.971	-9.21954	3.971	-16.7077	3.973	3.55963
3.976	0.39641	3.975	-1.10373	3.975	-9.21573	3.975	-16.7056	3.976	3.56415
3.98	0.39704	3.979	-1.10196	3.978	-9.21464	3.978	-16.7033	3.979	3.56093
3.983	0.39336	3.982	-1.10047	3.981	-9.21811	3.981	-16.7033	3.983	3.5575
3.986	0.38896	3.985	-1.09111	3.985	-9.22207	3.985	-16.7033	3.986	3.55537
3.99	0.38807	3.989	-1.07879	3.988	-9.2252	3.988	-16.7016	3.989	3.55405
3.993	0.39045	3.992	-1.06797	3.991	-9.22833	3.991	-16.6999	3.993	3.55686
3.996	0.39129	3.995	-1.05892	3.994	-9.22499	3.995	-16.6973	3.996	3.55909
3.999	0.38923	3.999	-1.05277	3.998	-9.21667	3.998	-16.6945	3.999	3.56178
4.003	0.38512	4.002	-1.0514	4.001	-9.2119	4.001	-16.6939	4.003	3.56275
4.006	0.37696	4.005	-1.04942	4.004	-9.21154	4.005	-16.6964	4.006	3.56211
4.009	0.36951	4.009	-1.04792	4.008	-9.21328	4.008	-16.7059	4.009	3.55837
4.013	0.36861	4.012	-1.04841	4.011	-9.216	4.011	-16.7186	4.013	3.55371
4.016	0.36787	4.015	-1.04948	4.014	-9.21685	4.015	-16.7248	4.016	3.55259
4.019	0.36728	4.019	-1.05055	4.018	-9.21336	4.018	-16.7251	4.019	3.5544
4.023	0.36649	4.022	-1.05355	4.021	-9.20786	4.021	-16.721	4.023	3.56159
4.026	0.36729	4.025	-1.05737	4.024	-9.20268	4.025	-16.7102	4.026	3.56503
4.029	0.36943	4.029	-1.05945	4.028	-9.19789	4.028	-16.6977	4.029	3.57223
4.033	0.37091	4.032	-1.06137	4.031	-9.19156	4.031	-16.6938	4.033	3.58357
4.036	0.37195	4.035	-1.06426	4.034	-9.17813	4.035	-16.6959	4.036	3.59561
4.039	0.37319	4.039	-1.06742	4.038	-9.15817	4.038	-16.6977	4.039	3.60931
4.043	0.37401	4.042	-1.06889	4.041	-9.14245	4.041	-16.6981	4.043	3.62137
4.046	0.37396	4.045	-1.06741	4.044	-9.13064	4.045	-16.698	4.046	3.63835
4.049	0.3704	4.049	-1.06646	4.048	-9.11838	4.048	-16.6987	4.049	3.6556
4.053	0.36846	4.052	-1.0679	4.051	-9.10599	4.051	-16.6982	4.053	3.66714
4.056	0.3689	4.055	-1.06943	4.054	-9.09746	4.054	-16.6944	4.056	3.67693
4.059	0.36842	4.059	-1.06818	4.058	-9.09287	4.058	-16.6898	4.059	3.68883
4.063	0.36834	4.062	-1.06647	4.061	-9.08711	4.061	-16.6878	4.063	3.70199
4.066	0.37228	4.065	-1.06806	4.064	-9.07637	4.064	-16.6908	4.066	3.71205
4.069	0.37559	4.069	-1.07172	4.068	-9.06688	4.068	-16.6984	4.069	3.72056
4.073	0.37442	4.072	-1.07687	4.071	-9.0614	4.071	-16.7059	4.073	3.73352
4.076	0.37218	4.075	-1.08239	4.074	-9.0528	4.074	-16.7094	4.076	3.7444
4.079	0.3716	4.079	-1.08812	4.078	-9.04464	4.078	-16.711	4.079	3.75382
4.083	0.37269	4.082	-1.09307	4.081	-9.03961	4.081	-16.7135	4.083	3.76063
4.086	0.37837	4.085	-1.09735	4.084	-9.0326	4.084	-16.716	4.086	3.76735
4.089	0.3885	4.089	-1.09882	4.088	-9.02351	4.088	-16.714	4.089	3.7756
4.093	0.39818	4.092	-1.10037	4.091	-9.01418	4.091	-16.7056	4.093	3.78493
4.096	0.40119	4.095	-1.10097	4.094	-9.00434	4.094	-16.6958	4.096	3.79531
4.099	0.404	4.099	-1.09923	4.098	-8.99528	4.098	-16.6909	4.099	3.80722
4.103	0.40623	4.102	-1.10503	4.101	-8.98939	4.101	-16.6892	4.103	3.81737
4.106	0.40801	4.105	-1.11468	4.104	-8.98292	4.104	-16.6894	4.106	3.81732
4.109	0.40762	4.109	-1.11861	4.108	-8.97391	4.108	-16.6915	4.109	3.818
4.113	0.40635	4.112	-1.11677	4.111	-8.96665	4.111	-16.6946	4.112	3.81765
4.116	0.40603	4.115	-1.11446	4.114	-8.96176	4.114	-16.6975	4.116	3.81933
4.119	0.40656	4.119	-1.11234	4.118	-8.95612	4.118	-16.6989	4.119	3.82401
4.123	0.40589	4.122	-1.10999	4.121	-8.95116	4.121	-16.6989	4.122	3.82774
4.126	0.40456	4.125	-1.10897	4.124	-8.94859	4.124	-16.6983	4.126	3.82998
4.129	0.4032	4.129	-1.10931	4.128	-8.94784	4.128	-16.6988	4.129	3.83399
4.133	0.40584	4.132	-1.10856	4.131	-8.94771	4.131	-16.7004	4.132	3.84175
4.136	0.40949	4.135	-1.1062	4.134	-8.9458	4.134	-16.7027	4.136	3.84982
4.139	0.41404	4.138	-1.10686	4.138	-8.94199	4.138	-16.708	4.139	3.85387
4.143	0.41749	4.142	-1.11204	4.141	-8.93833	4.141	-16.7191	4.142	3.85606
4.146	0.4189	4.145	-1.11617	4.144	-8.93412	4.144	-16.732	4.146	3.86179
4.149	0.42047	4.148	-1.11563	4.148	-8.9285	4.148	-16.7372	4.149	3.87249
4.153	0.42423	4.152	-1.1142	4.151	-8.91911	4.151	-16.7351	4.152	3.88291
4.156	0.42982	4.155	-1.11185	4.154	-8.90693	4.154	-16.7344	4.156	3.88698
4.159	0.43443	4.158	-1.10884	4.158	-8.89945	4.158	-16.7377	4.159	3.88868
4.163	0.43802	4.162	-1.10595	4.161	-8.89822	4.161	-16.7418	4.162	3.89305
4.166	0.44144	4.165	-1.1029	4.164	-8.89821	4.164	-16.744	4.166	3.89925
4.169	0.44191	4.168	-1.09849	4.168	-8.89655	4.168	-16.7455	4.169	3.90449
4.173	0.44139	4.172	-1.09702	4.171	-8.89294	4.171	-16.75	4.172	3.90954
4.176	0.43944	4.175	-1.09615	4.174	-8.88768	4.174	-16.7558	4.176	3.91588
4.179	0.43745	4.178	-1.09436	4.178	-8.884	4.178	-16.7601	4.179	3.92279
4.183	0.43453	4.182	-1.09389	4.181	-8.88382	4.181	-16.7635	4.182	3.92987
4.186	0.43179	4.185	-1.08891	4.184	-8.88304	4.184	-16.767	4.186	3.93771
4.189	0.43078	4.188	-1.0797	4.188	-8.88096	4.188	-16.7703	4.189	3.94594
4.193	0.43107	4.192	-1.07737	4.191	-8.87997	4.191	-16.7742	4.192	3.95449
4.196	0.43191	4.195	-1.08297	4.194	-8.87835	4.194	-16.7775	4.196	3.9626
4.199	0.43303	4.198	-1.08765	4.198	-8.87375	4.198	-16.7798	4.199	3.96525
4.203	0.43353	4.202	-1.09056	4.201	-8.86565	4.201	-16.7827	4.202	3.96448
4.206	0.43338	4.205	-1.09323	4.204	-8.85748	4.204	-16.7857	4.206	3.96659
4.209	0.4335	4.208	-1.09618	4.208	-8.8509	4.208	-16.7882	4.209	3.97263
4.213	0.43386	4.212	-1.09795	4.211	-8.84368	4.211	-16.7917	4.212	3.98112
4.216	0.43438	4.215	-1.09845	4.214	-8.84047	4.214	-16.7973	4.216	3.98898
4.219	0.43043	4.218	-1.09876	4.217	-8.84478	4.218	-16.804	4.219	3.99564
4.223	0.42213	4.222	-1.09644	4.221	-8.84857	4.221	-16.8069	4.222	4.00258
4.226	0.41607	4.225	-1.09227	4.224	-8.84509	4.224	-16.8034	4.226	4.01048
4.229	0.41331	4.228	-1.08992	4.227	-8.83764	4.228	-16.7979	4.229	4.01306
4.233	0.41082	4.232	-1.08987	4.231	-8.83042	4.231	-16.7965	4.232	4.01313
4.236	0.40738	4.235	-1.09178	4.234	-8.82407	4.234	-16.8019	4.236	4.01612
4.239	0.40384	4.238	-1.09415	4.237	-8.81813	4.238	-16.811	4.239	4.02136
4.243	0.40192	4.242	-1.09488	4.241	-8.81193	4.241	-16.8178	4.242	4.02653
4.246	0.4007	4.245	-1.09363	4.244	-8.81241	4.244	-16.8194	4.246	4.03048
4.249	0.39921	4.248	-1.09279	4.247	-8.81952	4.248	-16.8191	4.249	4.03597
4.253	0.39742	4.252	-1.09512	4.251	-8.82329	4.251	-16.8199	4.252	4.04552
4.256	0.38995	4.255	-1.09818	4.254	-8.82157	4.254	-16.8207	4.256	4.0554
4.259	0.38225	4.258	-1.09795	4.257	-8.81771	4.258	-16.821	4.259	4.06028
4.263	0.38044	4.262	-1.09699	4.261	-8.81044	4.261	-16.8222	4.262	4.0642
4.266	0.38436	4.265	-1.09691	4.264	-8.79942	4.264	-16.8282	4.266	4.07199
4.269	0.38738	4.268	-1.09461	4.267	-8.78848	4.268	-16.8388	4.269	4.08083
4.273	0.38718	4.272	-1.0915	4.271	-8.7803	4.271	-16.8479	4.272	4.08808
4.276	0.3866	4.275	-1.0871	4.274	-8.77381	4.274	-16.8523	4.276	4.09298
4.279	0.3867	4.278	-1.08323	4.277	-8.76648	4.277	-16.8545	4.279	4.09726
4.283	0.38616	4.282	-1.08251	4.281	-8.75867	4.281	-16.8579	4.282	4.10354
4.286	0.38303	4.285	-1.0827	4.284	-8.75399	4.284	-16.8616	4.286	4.11025
4.289	0.38133	4.288	-1.08231	4.287	-8.75307	4.287	-16.864	4.289	4.11767
4.293	0.38041	4.292	-1.08173	4.291	-8.75363	4.291	-16.866	4.292	4.12444
4.296	0.37994	4.295	-1.08218	4.294	-8.75378	4.294	-16.8666	4.296	4.12987
4.299	0.37831	4.298	-1.08434	4.297	-8.74722	4.297	-16.8636	4.299	4.13262
4.302	0.37881	4.302	-1.09339	4.301	-8.73398	4.301	-16.8604	4.302	4.13225
4.306	0.38047	4.305	-1.10588	4.304	-8.7281	4.304	-16.8607	4.306	4.13293
4.309	0.38129	4.308	-1.11341	4.307	-8.73416	4.307	-16.8621	4.309	4.13617
4.312	0.38089	4.312	-1.11538	4.311	-8.73723	4.311	-16.8627	4.312	4.14613
4.316	0.37729	4.315	-1.11561	4.314	-8.73347	4.314	-16.8631	4.316	4.15644
4.319	0.37326	4.318	-1.11324	4.317	-8.72898	4.317	-16.8602	4.319	4.16649
4.322	0.37235	4.322	-1.10953	4.321	-8.72372	4.321	-16.8523	4.322	4.17577
4.326	0.37159	4.325	-1.10634	4.324	-8.71901	4.324	-16.8473	4.326	4.18454
4.329	0.37183	4.328	-1.10444	4.327	-8.70962	4.327	-16.8496	4.329	4.19319
4.332	0.37299	4.332	-1.10339	4.331	-8.69428	4.331	-16.8518	4.332	4.19996
4.336	0.37386	4.335	-1.10131	4.334	-8.68367	4.334	-16.8495	4.336	4.20359
4.339	0.38003	4.338	-1.1022	4.337	-8.68036	4.337	-16.8468	4.339	4.20655
4.342	0.38803	4.342	-1.10865	4.341	-8.67727	4.341	-16.8459	4.342	4.21256
4.346	0.39013	4.345	-1.11425	4.344	-8.67293	4.344	-16.846	4.346	4.21918
4.349	0.3874	4.348	-1.11403	4.347	-8.67225	4.347	-16.8424	4.349	4.22309
4.352	0.37903	4.352	-1.11178	4.351	-8.67556	4.351	-16.8355	4.352	4.22584
4.356	0.37218	4.355	-1.10942	4.354	-8.68044	4.354	-16.8356	4.356	4.23031
4.359	0.37105	4.358	-1.107	4.357	-8.6856	4.357	-16.8443	4.359	4.23601
4.362	0.37062	4.362	-1.1043	4.361	-8.68972	4.361	-16.8521	4.362	4.24165
4.366	0.37072	4.365	-1.10046	4.364	-8.69176	4.364	-16.8566	4.366	4.24826
4.369	0.37457	4.368	-1.09835	4.367	-8.69231	4.367	-16.8597	4.369	4.25577
4.372	0.37691	4.372	-1.09809	4.371	-8.69058	4.371	-16.8633	4.372	4.26162
4.376	0.37418	4.375	-1.09697	4.374	-8.68587	4.374	-16.8663	4.376	4.26588
4.379	0.37153	4.378	-1.09447	4.377	-8.67781	4.377	-16.867	4.379	4.26699
4.382	0.37362	4.381	-1.09185	4.381	-8.66831	4.381	-16.8694	4.382	4.26862
4.386	0.377	4.385	-1.08349	4.384	-8.66093	4.384	-16.8736	4.386	4.27792
4.389	0.38069	4.388	-1.07173	4.387	-8.64961	4.387	-16.8769	4.389	4.29009
4.392	0.38315	4.391	-1.06667	4.391	-8.63389	4.391	-16.8795	4.392	4.29997
4.396	0.38516	4.395	-1.06759	4.394	-8.62554	4.394	-16.8823	4.396	4.30516
4.399	0.38981	4.398	-1.0682	4.397	-8.62396	4.397	-16.8834	4.399	4.31065
4.402	0.39454	4.401	-1.06888	4.401	-8.62003	4.401	-16.8821	4.402	4.31474
4.406	0.39603	4.405	-1.06894	4.404	-8.61511	4.404	-16.8817	4.406	4.31602
4.409	0.39665	4.408	-1.06907	4.407	-8.61643	4.407	-16.8811	4.409	4.31562
4.412	0.39611	4.411	-1.06872	4.411	-8.62329	4.411	-16.8789	4.412	4.3146
4.416	0.39489	4.415	-1.06626	4.414	-8.62487	4.414	-16.879	4.415	4.31304
4.419	0.39478	4.418	-1.06435	4.417	-8.61969	4.417	-16.8821	4.419	4.31349
4.422	0.39538	4.421	-1.06298	4.421	-8.61236	4.421	-16.8835	4.422	4.32196
4.426	0.39658	4.425	-1.06043	4.424	-8.60685	4.424	-16.8832	4.425	4.33182
4.429	0.39803	4.428	-1.05806	4.427	-8.60395	4.427	-16.8847	4.429	4.33883
4.432	0.39898	4.431	-1.05858	4.43	-8.59871	4.431	-16.8883	4.432	4.34421
4.436	0.40621	4.435	-1.06067	4.434	-8.58962	4.434	-16.8889	4.435	4.3499
4.439	0.4129	4.438	-1.06291	4.437	-8.57737	4.437	-16.8812	4.439	4.35537
4.442	0.41131	4.441	-1.0655	4.44	-8.56256	4.441	-16.8691	4.442	4.36257
4.446	0.40818	4.445	-1.06784	4.444	-8.55083	4.444	-16.8596	4.445	4.37237
4.449	0.40935	4.448	-1.06964	4.447	-8.54409	4.447	-16.8524	4.449	4.38284
4.452	0.41019	4.451	-1.06898	4.45	-8.53826	4.451	-16.8456	4.452	4.39293
4.456	0.41287	4.455	-1.06765	4.454	-8.53278	4.454	-16.8401	4.455	4.40183
4.459	0.41984	4.458	-1.07016	4.457	-8.52795	4.457	-16.8373	4.459	4.40618
4.462	0.42714	4.461	-1.07506	4.46	-8.5255	4.461	-16.8387	4.462	4.41208
4.466	0.43138	4.465	-1.07817	4.464	-8.52653	4.464	-16.84	4.465	4.42208
4.469	0.43387	4.468	-1.08006	4.467	-8.52594	4.467	-16.8383	4.469	4.42983
4.472	0.4337	4.471	-1.08202	4.47	-8.52262	4.471	-16.8355	4.472	4.43477
4.476	0.43414	4.475	-1.08219	4.474	-8.51494	4.474	-16.8345	4.475	4.43808
4.479	0.43695	4.478	-1.0815	4.477	-8.50236	4.477	-16.8345	4.479	4.44274
4.482	0.43981	4.481	-1.08267	4.48	-8.49115	4.481	-16.8371	4.482	4.44851
4.486	0.44013	4.485	-1.08389	4.484	-8.48463	4.484	-16.8434	4.485	4.45461
4.489	0.44023	4.488	-1.08455	4.487	-8.48244	4.487	-16.8511	4.489	4.46456
4.492	0.44094	4.491	-1.0855	4.49	-8.47759	4.491	-16.8579	4.492	4.47624
4.496	0.44191	4.495	-1.08701	4.494	-8.4644	4.494	-16.8617	4.495	4.47883
4.499	0.44376	4.498	-1.08927	4.497	-8.45018	4.497	-16.8629	4.499	4.48076
4.502	0.44556	4.501	-1.09061	4.5	-8.4387	4.5	-16.8641	4.502	4.48943
4.506	0.44572	4.505	-1.08876	4.504	-8.42889	4.504	-16.866	4.505	4.49337
4.509	0.44152	4.508	-1.08634	4.507	-8.42045	4.507	-16.8693	4.509	4.49792
4.512	0.43743	4.511	-1.0858	4.51	-8.41285	4.51	-16.8723	4.512	4.50617
4.516	0.43796	4.515	-1.08629	4.514	-8.4059	4.514	-16.8732	4.515	4.5157
4.519	0.43903	4.518	-1.08661	4.517	-8.39946	4.517	-16.8745	4.519	4.52582
4.522	0.44264	4.521	-1.08685	4.52	-8.39543	4.52	-16.8779	4.522	4.53557
4.526	0.44869	4.525	-1.08698	4.524	-8.39388	4.524	-16.8814	4.525	4.54244
4.529	0.44646	4.528	-1.08695	4.527	-8.39076	4.527	-16.8846	4.529	4.54709
4.532	0.4357	4.531	-1.08758	4.53	-8.3842	4.53	-16.8877	4.532	4.54556
4.536	0.4274	4.535	-1.08897	4.534	-8.37583	4.534	-16.8914	4.535	4.54193
4.539	0.42355	4.538	-1.08608	4.537	-8.36637	4.537	-16.8968	4.539	4.54381
4.542	0.42012	4.541	-1.07851	4.54	-8.35817	4.54	-16.9045	4.542	4.55456
4.546	0.41712	4.545	-1.07419	4.544	-8.35158	4.544	-16.9095	4.545	4.56452
4.549	0.41382	4.548	-1.07569	4.547	-8.34681	4.547	-16.9106	4.549	4.56744
4.552	0.41085	4.551	-1.07878	4.55	-8.34474	4.55	-16.9107	4.552	4.56935
4.556	0.40952	4.555	-1.08123	4.554	-8.34273	4.554	-16.9098	4.555	4.57642
4.559	0.4084	4.558	-1.08268	4.557	-8.34192	4.557	-16.9079	4.559	4.58573
4.562	0.40572	4.561	-1.08237	4.56	-8.3444	4.56	-16.9062	4.562	4.5951
4.566	0.40334	4.565	-1.08153	4.564	-8.34659	4.564	-16.9048	4.565	4.60267
4.569	0.40353	4.568	-1.08223	4.567	-8.34753	4.567	-16.904	4.569	4.61309
4.572	0.40404	4.571	-1.08481	4.57	-8.34544	4.57	-16.9029	4.572	4.62334
4.576	0.40452	4.575	-1.08759	4.574	-8.33833	4.574	-16.9009	4.575	4.63077
4.579	0.4049	4.578	-1.09031	4.577	-8.33088	4.577	-16.9017	4.579	4.64572
4.582	0.40419	4.581	-1.09182	4.58	-8.32692	4.58	-16.9052	4.582	4.66315
4.586	0.40285	4.585	-1.09192	4.584	-8.32904	4.584	-16.9094	4.585	4.67514
4.589	0.40084	4.588	-1.09206	4.587	-8.33701	4.587	-16.9148	4.589	4.68399
4.592	0.40204	4.591	-1.09256	4.59	-8.34358	4.59	-16.9198	4.592	4.68851
4.596	0.40559	4.595	-1.09312	4.594	-8.34335	4.594	-16.9232	4.595	4.69133
4.599	0.40699	4.598	-1.09404	4.597	-8.34119	4.597	-16.9251	4.599	4.69725
4.602	0.40727	4.601	-1.09491	4.6	-8.34644	4.6	-16.9265	4.602	4.7031
4.606	0.40445	4.605	-1.09529	4.604	-8.35712	4.604	-16.9275	4.605	4.70123
4.609	0.40105	4.608	-1.09525	4.607	-8.35961	4.607	-16.9273	4.609	4.69637
4.612	0.40452	4.611	-1.09478	4.61	-8.35123	4.61	-16.9266	4.612	4.69701
4.615	0.41177	4.615	-1.09375	4.614	-8.34424	4.614	-16.9258	4.615	4.70913
4.619	0.41555	4.618	-1.09168	4.617	-8.34167	4.617	-16.9258	4.619	4.72432
4.622	0.41479	4.621	-1.09213	4.62	-8.34126	4.62	-16.9263	4.622	4.73586
4.625	0.41255	4.624	-1.09464	4.624	-8.33978	4.624	-16.9238	4.625	4.74469
4.629	0.40887	4.628	-1.09394	4.627	-8.33802	4.627	-16.9215	4.629	4.75647
4.632	0.40761	4.631	-1.08969	4.63	-8.33737	4.63	-16.9219	4.632	4.77096
4.635	0.40959	4.634	-1.08548	4.634	-8.3346	4.634	-16.9244	4.635	4.78499
4.639	0.41192	4.638	-1.0819	4.637	-8.32874	4.637	-16.9286	4.639	4.79646
4.642	0.41337	4.641	-1.07705	4.64	-8.32173	4.64	-16.9348	4.642	4.8072
4.645	0.41416	4.644	-1.07226	4.644	-8.31676	4.644	-16.9445	4.645	4.81658
4.649	0.41321	4.648	-1.06941	4.647	-8.31305	4.647	-16.953	4.649	4.82436
4.652	0.41203	4.651	-1.06852	4.65	-8.30893	4.65	-16.9589	4.652	4.82686
4.655	0.41102	4.654	-1.06934	4.653	-8.3058	4.654	-16.9615	4.655	4.82748
4.659	0.40953	4.658	-1.07371	4.657	-8.30183	4.657	-16.9621	4.659	4.83016
4.662	0.40827	4.661	-1.0795	4.66	-8.2941	4.66	-16.9614	4.662	4.83497
4.665	0.40736	4.664	-1.08121	4.663	-8.28715	4.664	-16.9607	4.665	4.84539
4.669	0.40508	4.668	-1.08152	4.667	-8.28175	4.667	-16.9597	4.669	4.85479
4.672	0.40345	4.671	-1.08343	4.67	-8.2737	4.67	-16.9595	4.672	4.86407
4.675	0.40029	4.674	-1.08566	4.673	-8.26675	4.674	-16.9604	4.675	4.87585
4.679	0.38879	4.678	-1.08829	4.677	-8.26703	4.677	-16.9606	4.679	4.88609
4.682	0.37504	4.681	-1.09104	4.68	-8.26591	4.68	-16.9606	4.682	4.8907
4.685	0.36795	4.684	-1.09294	4.683	-8.25078	4.684	-16.9619	4.685	4.89545
4.689	0.36298	4.688	-1.09354	4.687	-8.2306	4.687	-16.9629	4.689	4.91056
4.692	0.36063	4.691	-1.0933	4.69	-8.22045	4.69	-16.9647	4.692	4.93096
4.695	0.35983	4.694	-1.0911	4.693	-8.22283	4.694	-16.967	4.695	4.94894
4.699	0.36003	4.698	-1.08798	4.697	-8.22639	4.697	-16.9699	4.699	4.96165
4.702	0.36159	4.701	-1.08555	4.7	-8.22818	4.7	-16.9726	4.702	4.96966
4.705	0.36347	4.704	-1.08415	4.703	-8.22665	4.704	-16.9741	4.705	4.97523
4.709	0.3667	4.708	-1.08445	4.707	-8.22227	4.707	-16.9746	4.709	4.98006
4.712	0.37035	4.711	-1.08538	4.71	-8.21723	4.71	-16.9749	4.712	4.9836
4.715	0.37174	4.714	-1.08641	4.713	-8.20992	4.714	-16.977	4.715	4.98762
4.719	0.37123	4.718	-1.08702	4.717	-8.20156	4.717	-16.9796	4.719	4.9922
4.722	0.36949	4.721	-1.08642	4.72	-8.19548	4.72	-16.9813	4.722	4.99836
4.725	0.3675	4.724	-1.08562	4.723	-8.19286	4.723	-16.9813	4.725	5.00781
4.729	0.3643	4.728	-1.08567	4.727	-8.18989	4.727	-16.9772	4.728	5.01778
4.732	0.36195	4.731	-1.08463	4.73	-8.18475	4.73	-16.9742	4.732	5.02758
4.735	0.36005	4.734	-1.08117	4.733	-8.17854	4.733	-16.9729	4.735	5.03894
4.739	0.35827	4.738	-1.07606	4.737	-8.17127	4.737	-16.9728	4.738	5.05156
4.742	0.35703	4.741	-1.06805	4.74	-8.16526	4.74	-16.9751	4.742	5.06507
4.745	0.35723	4.744	-1.05848	4.743	-8.16331	4.743	-16.9775	4.745	5.07801
4.749	0.35753	4.748	-1.05379	4.747	-8.16203	4.747	-16.9767	4.748	5.08399
4.752	0.35893	4.751	-1.05314	4.75	-8.15605	4.75	-16.977	4.752	5.09077
4.755	0.36182	4.754	-1.05299	4.753	-8.14567	4.753	-16.9803	4.755	5.10111
4.759	0.36687	4.758	-1.05144	4.757	-8.13394	4.757	-16.9829	4.758	5.11207
4.762	0.37788	4.761	-1.04617	4.76	-8.1217	4.76	-16.9852	4.762	5.1244
4.765	0.3897	4.764	-1.03893	4.763	-8.1141	4.763	-16.9885	4.765	5.13831
4.769	0.39597	4.768	-1.03836	4.767	-8.11345	4.767	-16.9915	4.768	5.15035
4.772	0.40137	4.771	-1.0431	4.77	-8.10911	4.77	-16.9942	4.772	5.15925
4.775	0.40423	4.774	-1.0445	4.773	-8.0997	4.773	-16.9977	4.775	5.16977
4.779	0.4061	4.778	-1.04456	4.777	-8.08905	4.777	-17.0016	4.778	5.17998
4.782	0.40441	4.781	-1.04928	4.78	-8.0766	4.78	-17.0046	4.782	5.19014
4.785	0.4019	4.784	-1.05866	4.783	-8.0636	4.783	-17.0062	4.785	5.20332
4.789	0.40166	4.788	-1.06849	4.787	-8.05438	4.787	-17.0067	4.788	5.21745
4.792	0.40189	4.791	-1.07487	4.79	-8.04772	4.79	-17.0086	4.792	5.23199
4.795	0.40233	4.794	-1.07806	4.793	-8.03861	4.793	-17.0131	4.795	5.24652
4.799	0.40273	4.798	-1.07755	4.797	-8.02989	4.797	-17.0185	4.798	5.26373
4.802	0.4027	4.801	-1.07512	4.8	-8.02484	4.8	-17.0228	4.802	5.28118
4.805	0.40258	4.804	-1.07519	4.803	-8.02237	4.803	-17.0242	4.805	5.29655
4.809	0.40269	4.808	-1.07854	4.807	-8.01844	4.807	-17.0222	4.808	5.30856
4.812	0.40527	4.811	-1.0846	4.81	-8.01239	4.81	-17.0198	4.812	5.31863
4.815	0.4088	4.814	-1.09213	4.813	-8.00673	4.813	-17.0162	4.815	5.3286
4.819	0.41188	4.818	-1.09829	4.817	-8.00285	4.817	-17.0123	4.818	5.338
4.822	0.4144	4.821	-1.102	4.82	-7.99939	4.82	-17.0089	4.822	5.34544
4.825	0.41585	4.824	-1.10452	4.823	-7.99511	4.823	-17.0056	4.825	5.35271
4.829	0.41537	4.828	-1.10687	4.827	-7.99056	4.827	-17.0041	4.828	5.36295
4.832	0.41522	4.831	-1.10927	4.83	-7.98426	4.83	-17.0065	4.832	5.37441
4.835	0.416	4.834	-1.10998	4.833	-7.978	4.833	-17.0084	4.835	5.38735
4.839	0.41668	4.838	-1.1083	4.837	-7.97372	4.837	-17.0068	4.838	5.39885
4.842	0.41678	4.841	-1.10693	4.84	-7.97095	4.84	-17.0025	4.842	5.4088
4.845	0.41653	4.844	-1.10857	4.843	-7.96523	4.843	-16.9962	4.845	5.41837
4.849	0.41365	4.848	-1.11128	4.847	-7.95463	4.847	-16.9912	4.848	5.42887
4.852	0.41007	4.851	-1.10784	4.85	-7.94403	4.85	-16.9884	4.852	5.44153
4.855	0.40714	4.854	-1.10132	4.853	-7.93661	4.853	-16.987	4.855	5.45449
4.859	0.40467	4.858	-1.10035	4.857	-7.93108	4.857	-16.9857	4.858	5.46331
4.862	0.40277	4.861	-1.10441	4.86	-7.92356	4.86	-16.9835	4.862	5.46946
4.865	0.40359	4.864	-1.10939	4.863	-7.91582	4.863	-16.9808	4.865	5.46885
4.869	0.40541	4.867	-1.11235	4.867	-7.90887	4.867	-16.9784	4.868	5.46604
4.872	0.40552	4.871	-1.1091	4.87	-7.90249	4.87	-16.9766	4.872	5.46918
4.875	0.40487	4.874	-1.10265	4.873	-7.89978	4.873	-16.9749	4.875	5.4755
4.879	0.40388	4.877	-1.09763	4.876	-7.90141	4.877	-16.9723	4.878	5.48394
4.882	0.40273	4.881	-1.09594	4.88	-7.90126	4.88	-16.9677	4.882	5.49065
4.885	0.40204	4.884	-1.09582	4.883	-7.89586	4.883	-16.9631	4.885	5.49626
4.889	0.40244	4.887	-1.09339	4.886	-7.88872	4.887	-16.9633	4.888	5.50146
4.892	0.40347	4.891	-1.08948	4.89	-7.88195	4.89	-16.9671	4.892	5.5076
4.895	0.40372	4.894	-1.08427	4.893	-7.87656	4.893	-16.9705	4.895	5.52049
4.899	0.40469	4.897	-1.07764	4.896	-7.87105	4.897	-16.9742	4.898	5.53648
4.902	0.40646	4.901	-1.07244	4.9	-7.86465	4.9	-16.9773	4.902	5.54262
4.905	0.40793	4.904	-1.06957	4.903	-7.85825	4.903	-16.9794	4.905	5.54613
4.909	0.40923	4.907	-1.06716	4.906	-7.85288	4.907	-16.981	4.908	5.55462
4.912	0.41072	4.911	-1.06472	4.91	-7.84794	4.91	-16.9817	4.912	5.56455
4.915	0.41169	4.914	-1.06386	4.913	-7.84452	4.913	-16.9834	4.915	5.5764
4.919	0.41204	4.917	-1.06537	4.916	-7.84032	4.917	-16.9895	4.918	5.58759
4.922	0.41383	4.921	-1.06786	4.92	-7.83266	4.92	-16.9937	4.922	5.59797
4.925	0.41637	4.924	-1.07005	4.923	-7.8239	4.923	-16.9934	4.925	5.61042
4.928	0.41404	4.927	-1.07236	4.926	-7.81716	4.927	-16.9943	4.928	5.62424
4.932	0.412	4.931	-1.07703	4.93	-7.81421	4.93	-16.9968	4.932	5.6393
4.935	0.41309	4.934	-1.08349	4.933	-7.81225	4.933	-16.9991	4.935	5.65362
4.938	0.41617	4.937	-1.08665	4.936	-7.8102	4.936	-16.9999	4.938	5.66772
4.942	0.42039	4.941	-1.08607	4.94	-7.80996	4.94	-16.9984	4.942	5.68331
4.945	0.42586	4.944	-1.08498	4.943	-7.81168	4.943	-16.9977	4.945	5.69758
4.948	0.43105	4.947	-1.08116	4.946	-7.8112	4.946	-17.0002	4.948	5.71608
4.952	0.43363	4.951	-1.07435	4.95	-7.80778	4.95	-17.0033	4.952	5.73869
4.955	0.43502	4.954	-1.07207	4.953	-7.80369	4.953	-17.0057	4.955	5.75993
4.958	0.43611	4.957	-1.07405	4.956	-7.79725	4.956	-17.0073	4.958	5.77815
4.962	0.43722	4.961	-1.07505	4.96	-7.78925	4.96	-17.0093	4.962	5.79206
4.965	0.43832	4.964	-1.07494	4.963	-7.78443	4.963	-17.0126	4.965	5.80355
4.968	0.43935	4.967	-1.07468	4.966	-7.78177	4.966	-17.017	4.968	5.81731
4.972	0.4404	4.971	-1.07475	4.97	-7.77922	4.97	-17.0202	4.972	5.83285
4.975	0.4409	4.974	-1.07632	4.973	-7.77746	4.973	-17.0219	4.975	5.84661
4.978	0.4417	4.977	-1.07889	4.976	-7.7757	4.976	-17.0221	4.978	5.85451
4.982	0.44248	4.981	-1.08083	4.98	-7.77371	4.98	-17.0233	4.982	5.86286
4.985	0.44256	4.984	-1.08181	4.983	-7.77183	4.983	-17.0266	4.985	5.88433
4.988	0.44208	4.987	-1.08338	4.986	-7.77042	4.986	-17.0296	4.988	5.91051
4.992	0.44206	4.991	-1.08732	4.99	-7.7692	4.99	-17.0304	4.992	5.93085
4.995	0.44314	4.994	-1.09248	4.993	-7.76819	4.993	-17.0308	4.995	5.94761
4.998	0.44437	4.997	-1.09568	4.996	-7.76787	4.996	-17.0307	4.998	5.96411
5.002	0.4447	5.001	-1.09651	5	-7.76994	5	-17.0255	5.002	5.97829
5.005	0.44325	5.004	-1.09598	5.003	-7.77311	5.003	-17.0206	5.005	5.99135
5.008	0.44214	5.007	-1.0949	5.006	-7.77276	5.006	-17.0209	5.008	6.00336
5.012	0.44683	5.011	-1.09311	5.01	-7.7711	5.01	-17.0228	5.012	6.01384
5.015	0.45276	5.014	-1.08881	5.013	-7.76693	5.013	-17.0219	5.015	6.02178
5.018	0.45424	5.017	-1.08195	5.016	-7.75995	5.016	-17.0225	5.018	6.02896
5.022	0.45303	5.021	-1.07607	5.02	-7.7546	5.02	-17.0364	5.022	6.03649
5.025	0.45161	5.024	-1.07294	5.023	-7.75163	5.023	-17.051	5.025	6.04478
5.028	0.44886	5.027	-1.07095	5.026	-7.74963	5.026	-17.0566	5.028	6.05689
5.032	0.44642	5.031	-1.06863	5.03	-7.75477	5.03	-17.0571	5.032	6.07179
5.035	0.44606	5.034	-1.06563	5.033	-7.76069	5.033	-17.0568	5.035	6.08943
5.038	0.44666	5.037	-1.06296	5.036	-7.7607	5.036	-17.0564	5.038	6.10438
5.042	0.44774	5.041	-1.06232	5.04	-7.75791	5.04	-17.0584	5.041	6.11611
5.045	0.44629	5.044	-1.06402	5.043	-7.75423	5.043	-17.0635	5.045	6.12885
5.048	0.44215	5.047	-1.06631	5.046	-7.74818	5.046	-17.0678	5.048	6.14431
5.052	0.43951	5.051	-1.06869	5.05	-7.74178	5.05	-17.0689	5.051	6.1594
5.055	0.44077	5.054	-1.07177	5.053	-7.73464	5.053	-17.0679	5.055	6.17453
5.058	0.44269	5.057	-1.07452	5.056	-7.72855	5.056	-17.0654	5.058	6.19163
5.062	0.44253	5.061	-1.0764	5.06	-7.72634	5.06	-17.0651	5.061	6.2096
5.065	0.44111	5.064	-1.07872	5.063	-7.72322	5.063	-17.0678	5.065	6.22476
5.068	0.43988	5.067	-1.08164	5.066	-7.71574	5.066	-17.0702	5.068	6.23728
5.072	0.43958	5.071	-1.08267	5.07	-7.70717	5.07	-17.0698	5.071	6.25179
5.075	0.44073	5.074	-1.08073	5.073	-7.69717	5.073	-17.0681	5.075	6.26818
5.078	0.44176	5.077	-1.07734	5.076	-7.68677	5.076	-17.0676	5.078	6.28711
5.082	0.44237	5.081	-1.07383	5.08	-7.67867	5.08	-17.0677	5.081	6.30544
5.085	0.44332	5.084	-1.07088	5.083	-7.67209	5.083	-17.0687	5.085	6.32274
5.088	0.44437	5.087	-1.06871	5.086	-7.6658	5.086	-17.076	5.088	6.33959
5.092	0.44365	5.091	-1.06778	5.09	-7.66272	5.09	-17.0857	5.091	6.35419
5.095	0.44192	5.094	-1.06836	5.093	-7.66109	5.093	-17.1036	5.095	6.36576
5.098	0.44064	5.097	-1.06957	5.096	-7.65977	5.096	-17.1237	5.098	6.37804
5.102	0.44114	5.101	-1.07027	5.099	-7.6605	5.1	-17.1346	5.101	6.39563
5.105	0.44376	5.104	-1.07179	5.103	-7.66179	5.103	-17.1273	5.105	6.41507
5.108	0.44642	5.107	-1.07832	5.106	-7.6591	5.106	-17.1266	5.108	6.43514
5.112	0.44959	5.11	-1.08801	5.109	-7.65096	5.11	-17.144	5.111	6.4537
5.115	0.45328	5.114	-1.09364	5.113	-7.63471	5.113	-17.161	5.115	6.47395
5.118	0.45654	5.117	-1.09623	5.116	-7.61819	5.116	-17.1651	5.118	6.49113
5.122	0.45819	5.12	-1.10002	5.119	-7.60619	5.12	-17.1692	5.121	6.50855
5.125	0.45924	5.124	-1.10462	5.123	-7.59822	5.123	-17.169	5.125	6.5305
5.128	0.46264	5.127	-1.10797	5.126	-7.59464	5.126	-17.1651	5.128	6.55417
5.132	0.46875	5.13	-1.10926	5.129	-7.59138	5.13	-17.1617	5.131	6.57525
5.135	0.47415	5.134	-1.10938	5.133	-7.58757	5.133	-17.1599	5.135	6.5941
5.138	0.47587	5.137	-1.10922	5.136	-7.58453	5.136	-17.1595	5.138	6.60935
5.142	0.47682	5.14	-1.1082	5.139	-7.58013	5.14	-17.1629	5.141	6.62256
5.145	0.47931	5.144	-1.10546	5.143	-7.57136	5.143	-17.1657	5.145	6.63967
5.148	0.48241	5.147	-1.10132	5.146	-7.56201	5.146	-17.1623	5.148	6.66003
5.152	0.4857	5.15	-1.09808	5.149	-7.55615	5.15	-17.1577	5.151	6.68171
5.155	0.4888	5.154	-1.09712	5.153	-7.55103	5.153	-17.1614	5.155	6.70211
5.158	0.48976	5.157	-1.09681	5.156	-7.54717	5.156	-17.1696	5.158	6.72236
5.162	0.48966	5.16	-1.09589	5.159	-7.54471	5.159	-17.1767	5.161	6.74156
5.165	0.48969	5.164	-1.09514	5.163	-7.54191	5.163	-17.1818	5.165	6.75908
5.168	0.49019	5.167	-1.09407	5.166	-7.53633	5.166	-17.1836	5.168	6.77348
5.172	0.49002	5.17	-1.09279	5.169	-7.53335	5.169	-17.1772	5.171	6.78675
5.175	0.4903	5.174	-1.09137	5.173	-7.53075	5.173	-17.173	5.175	6.80752
5.178	0.49132	5.177	-1.08921	5.176	-7.52729	5.176	-17.169	5.178	6.83525
5.182	0.49322	5.18	-1.08625	5.179	-7.52549	5.179	-17.1629	5.181	6.86145
5.185	0.49494	5.184	-1.08395	5.183	-7.52286	5.183	-17.158	5.185	6.88098
5.188	0.49395	5.187	-1.08222	5.186	-7.51718	5.186	-17.1581	5.188	6.90036
5.192	0.49174	5.19	-1.07546	5.189	-7.51055	5.189	-17.1495	5.191	6.92157
5.195	0.48968	5.194	-1.06367	5.193	-7.50738	5.193	-17.1301	5.195	6.9441
5.198	0.48724	5.197	-1.05565	5.196	-7.50763	5.196	-17.1142	5.198	6.96647
5.202	0.48483	5.2	-1.052	5.199	-7.51036	5.199	-17.1131	5.201	6.98772
5.205	0.48338	5.204	-1.04745	5.203	-7.51427	5.203	-17.1125	5.205	7.00483
5.208	0.4828	5.207	-1.04066	5.206	-7.51567	5.206	-17.1142	5.208	7.01883
5.212	0.48281	5.21	-1.03509	5.209	-7.51245	5.209	-17.1162	5.211	7.03374
5.215	0.4831	5.214	-1.03311	5.213	-7.50409	5.213	-17.1182	5.215	7.05036
5.218	0.48303	5.217	-1.03279	5.216	-7.49586	5.216	-17.1198	5.218	7.07146
5.222	0.48287	5.22	-1.0326	5.219	-7.49118	5.219	-17.1179	5.221	7.09936
5.225	0.48352	5.224	-1.03271	5.223	-7.48931	5.223	-17.1146	5.225	7.12939
5.228	0.48445	5.227	-1.03459	5.226	-7.48997	5.226	-17.1122	5.228	7.15602
5.231	0.48536	5.23	-1.03807	5.229	-7.49473	5.229	-17.1126	5.231	7.1804
5.235	0.486	5.234	-1.04079	5.233	-7.49842	5.233	-17.113	5.235	7.20532
5.238	0.48111	5.237	-1.04209	5.236	-7.49709	5.236	-17.1092	5.238	7.23024
5.241	0.47331	5.24	-1.04245	5.239	-7.49558	5.239	-17.1097	5.241	7.25652
5.245	0.46897	5.244	-1.04281	5.243	-7.48959	5.243	-17.1214	5.245	7.28272
5.248	0.46975	5.247	-1.04231	5.246	-7.48181	5.246	-17.1315	5.248	7.31163
5.251	0.47134	5.25	-1.04012	5.249	-7.47763	5.249	-17.1316	5.251	7.34558
5.255	0.4723	5.254	-1.04384	5.253	-7.47286	5.253	-17.1343	5.255	7.38179
5.258	0.47345	5.257	-1.05606	5.256	-7.47329	5.256	-17.1366	5.258	7.4134
5.261	0.47457	5.26	-1.06663	5.259	-7.47899	5.259	-17.1303	5.261	7.44269
5.265	0.47522	5.264	-1.07158	5.263	-7.48045	5.263	-17.1232	5.265	7.47478
5.268	0.4733	5.267	-1.07441	5.266	-7.47174	5.266	-17.1215	5.268	7.5096
5.271	0.47052	5.27	-1.07699	5.269	-7.46417	5.269	-17.1208	5.271	7.54522
5.275	0.46834	5.274	-1.07934	5.273	-7.46598	5.273	-17.1238	5.275	7.57911
5.278	0.4662	5.277	-1.08118	5.276	-7.46807	5.276	-17.1278	5.278	7.61051
5.281	0.46474	5.28	-1.08203	5.279	-7.45978	5.279	-17.1312	5.281	7.63979
5.285	0.46562	5.284	-1.08367	5.283	-7.44808	5.283	-17.1339	5.285	7.66996
5.288	0.46725	5.287	-1.08736	5.286	-7.44039	5.286	-17.1359	5.288	7.70342
5.291	0.46792	5.29	-1.09078	5.289	-7.43604	5.289	-17.1373	5.291	7.74262
5.295	0.46794	5.294	-1.09186	5.293	-7.43114	5.293	-17.136	5.295	7.78609
5.298	0.46603	5.297	-1.09069	5.296	-7.43013	5.296	-17.1338	5.298	7.83057
5.301	0.463	5.3	-1.08821	5.299	-7.42952	5.299	-17.1346	5.301	7.87157
5.305	0.46094	5.304	-1.08483	5.303	-7.42324	5.303	-17.141	5.305	7.90915
5.308	0.45935	5.307	-1.08144	5.306	-7.41464	5.306	-17.1463	5.308	7.94873
5.311	0.45764	5.31	-1.07775	5.309	-7.40463	5.309	-17.1487	5.311	7.9897
5.315	0.45551	5.314	-1.07368	5.313	-7.39193	5.313	-17.151	5.315	8.02675
5.318	0.45333	5.317	-1.06943	5.316	-7.38217	5.316	-17.1521	5.318	8.06011
5.321	0.457	5.32	-1.06549	5.319	-7.37807	5.319	-17.1523	5.321	8.10157
5.325	0.46462	5.324	-1.06294	5.322	-7.37422	5.323	-17.1462	5.325	8.14834
5.328	0.46866	5.327	-1.06367	5.326	-7.3741	5.326	-17.1288	5.328	8.19663
5.331	0.46731	5.33	-1.06956	5.329	-7.37253	5.329	-17.1167	5.331	8.24331
5.335	0.46408	5.334	-1.07883	5.332	-7.36456	5.333	-17.1201	5.335	8.29046
5.338	0.46178	5.337	-1.08223	5.336	-7.35457	5.336	-17.1217	5.338	8.34096
5.341	0.46147	5.34	-1.07563	5.339	-7.33658	5.339	-17.1184	5.341	8.39367
5.345	0.46296	5.344	-1.06668	5.342	-7.31475	5.343	-17.1158	5.345	8.45253
5.348	0.46371	5.347	-1.06087	5.346	-7.30656	5.346	-17.1189	5.348	8.51424
5.351	0.46391	5.35	-1.06042	5.349	-7.31065	5.349	-17.1226	5.351	8.5769
5.355	0.46523	5.354	-1.06357	5.352	-7.30866	5.353	-17.123	5.354	8.63826
5.358	0.4704	5.357	-1.06835	5.356	-7.29501	5.356	-17.1229	5.358	8.70084
5.361	0.47626	5.36	-1.07589	5.359	-7.28213	5.359	-17.1285	5.361	8.76626
5.365	0.4817	5.363	-1.08317	5.362	-7.27973	5.363	-17.1357	5.364	8.8336
5.368	0.48541	5.367	-1.08653	5.366	-7.27987	5.366	-17.1382	5.368	8.90126
5.371	0.48876	5.37	-1.08664	5.369	-7.27858	5.369	-17.1376	5.371	8.97086
5.375	0.49268	5.373	-1.08787	5.372	-7.27462	5.373	-17.1374	5.374	9.04392
5.378	0.49543	5.377	-1.09075	5.376	-7.26955	5.376	-17.1404	5.378	9.11538
5.381	0.49707	5.38	-1.09396	5.379	-7.26556	5.379	-17.1438	5.381	9.18574
5.385	0.4979	5.383	-1.0977	5.382	-7.26164	5.382	-17.1418	5.384	9.25528
5.388	0.49377	5.387	-1.10169	5.386	-7.25975	5.386	-17.1368	5.388	9.32878
5.391	0.48686	5.39	-1.10461	5.389	-7.25618	5.389	-17.138	5.391	9.40328
5.395	0.48476	5.393	-1.10517	5.392	-7.24978	5.392	-17.1425	5.394	9.47965
5.398	0.48501	5.397	-1.10189	5.396	-7.24347	5.396	-17.1461	5.398	9.56286
5.401	0.48248	5.4	-1.09793	5.399	-7.23667	5.399	-17.1501	5.401	9.65223
5.405	0.47776	5.403	-1.09518	5.402	-7.22951	5.402	-17.1533	5.404	9.73806
5.408	0.47541	5.407	-1.09334	5.406	-7.22212	5.406	-17.1574	5.408	9.81788
5.411	0.47679	5.41	-1.09023	5.409	-7.21482	5.409	-17.1621	5.411	9.89429
5.415	0.47926	5.413	-1.08392	5.412	-7.20907	5.412	-17.164	5.414	9.96877
5.418	0.48261	5.417	-1.07694	5.416	-7.20599	5.416	-17.1632	5.418	10.0498
5.421	0.48665	5.42	-1.07141	5.419	-7.20656	5.419	-17.161	5.421	10.1331
5.425	0.48954	5.423	-1.06653	5.422	-7.2123	5.422	-17.1612	5.424	10.2169
5.428	0.49038	5.427	-1.06413	5.426	-7.21798	5.426	-17.1633	5.428	10.297
5.431	0.49146	5.43	-1.06528	5.429	-7.21389	5.429	-17.1615	5.431	10.3786
5.435	0.49557	5.433	-1.06545	5.432	-7.2072	5.432	-17.1602	5.434	10.4653
5.438	0.4991	5.437	-1.06296	5.436	-7.20252	5.436	-17.1621	5.438	10.5545
5.441	0.49692	5.44	-1.05927	5.439	-7.20084	5.439	-17.1627	5.441	10.6466
5.445	0.49288	5.443	-1.05304	5.442	-7.19565	5.442	-17.1557	5.444	10.7399
5.448	0.48923	5.447	-1.04665	5.446	-7.19023	5.446	-17.1478	5.448	10.835
5.451	0.48544	5.45	-1.04231	5.449	-7.19347	5.449	-17.1481	5.451	10.9304
5.455	0.48026	5.453	-1.04104	5.452	-7.19627	5.452	-17.1519	5.454	11.0242
5.458	0.47437	5.457	-1.0418	5.456	-7.19211	5.456	-17.1532	5.458	11.1114
5.461	0.47199	5.46	-1.04062	5.459	-7.18551	5.459	-17.154	5.461	11.1939
5.465	0.47386	5.463	-1.0363	5.462	-7.18113	5.462	-17.1556	5.464	11.2753
5.468	0.47652	5.467	-1.03117	5.466	-7.18045	5.466	-17.1601	5.468	11.3649
5.471	0.48114	5.47	-1.02585	5.469	-7.17939	5.469	-17.165	5.471	11.4635
5.475	0.48746	5.473	-1.02156	5.472	-7.17654	5.472	-17.1651	5.474	11.5656
5.478	0.49086	5.477	-1.02242	5.476	-7.17569	5.476	-17.1642	5.478	11.6695
5.481	0.49264	5.48	-1.03078	5.479	-7.17058	5.479	-17.1634	5.481	11.7731
5.485	0.49588	5.483	-1.03832	5.482	-7.1646	5.482	-17.163	5.484	11.8754
5.488	0.50054	5.487	-1.04154	5.486	-7.15747	5.486	-17.1643	5.488	11.9743
5.491	0.50457	5.49	-1.04367	5.489	-7.15019	5.489	-17.1666	5.491	12.0762
5.495	0.50654	5.493	-1.04514	5.492	-7.14492	5.492	-17.1669	5.494	12.1835
5.498	0.50707	5.497	-1.04609	5.496	-7.14088	5.496	-17.166	5.498	12.2995
5.501	0.50705	5.5	-1.04666	5.499	-7.13538	5.499	-17.168	5.501	12.4162
5.505	0.50686	5.503	-1.0464	5.502	-7.12331	5.502	-17.1743	5.504	12.5297
5.508	0.50642	5.507	-1.04665	5.506	-7.10938	5.506	-17.1815	5.508	12.6424
5.511	0.50374	5.51	-1.04779	5.509	-7.09965	5.509	-17.1868	5.511	12.7549
5.515	0.49534	5.513	-1.04875	5.512	-7.09009	5.512	-17.191	5.514	12.8696
5.518	0.48541	5.517	-1.0486	5.516	-7.07712	5.516	-17.1937	5.518	12.9825
5.521	0.48357	5.52	-1.04765	5.519	-7.06698	5.519	-17.1959	5.521	13.0995
5.525	0.48635	5.523	-1.04659	5.522	-7.0583	5.522	-17.1958	5.524	13.2184
5.528	0.48704	5.527	-1.0451	5.526	-7.05367	5.526	-17.1972	5.528	13.3392
5.531	0.48539	5.53	-1.04323	5.529	-7.05071	5.529	-17.2013	5.531	13.4616
5.535	0.48447	5.533	-1.0415	5.532	-7.04139	5.532	-17.2026	5.534	13.5849
5.538	0.48571	5.537	-1.03802	5.536	-7.03032	5.536	-17.2066	5.538	13.7096
5.541	0.4879	5.54	-1.03157	5.539	-7.02952	5.539	-17.2146	5.541	13.8375
5.544	0.48826	5.543	-1.02703	5.542	-7.0336	5.542	-17.2217	5.544	13.9731
5.548	0.48715	5.547	-1.02701	5.545	-7.02608	5.546	-17.2265	5.548	14.1139
5.551	0.4872	5.55	-1.02841	5.549	-7.01439	5.549	-17.2308	5.551	14.2571
5.554	0.48922	5.553	-1.03028	5.552	-7.00288	5.552	-17.2327	5.554	14.3942
5.558	0.49164	5.557	-1.03234	5.555	-6.99459	5.556	-17.2343	5.558	14.5308
5.561	0.49234	5.56	-1.03229	5.559	-6.98743	5.559	-17.2379	5.561	14.6681
5.564	0.49278	5.563	-1.0281	5.562	-6.98534	5.562	-17.2424	5.564	14.8103
5.568	0.49469	5.567	-1.02307	5.565	-6.98369	5.566	-17.2448	5.568	14.9585
5.571	0.49724	5.57	-1.02018	5.569	-6.98331	5.569	-17.2458	5.571	15.1121
5.574	0.4981	5.573	-1.0199	5.572	-6.98308	5.572	-17.2467	5.574	15.2701
5.578	0.49721	5.577	-1.02285	5.575	-6.97596	5.576	-17.2492	5.578	15.4295
5.581	0.4957	5.58	-1.025	5.579	-6.96695	5.579	-17.2519	5.581	15.5877
5.584	0.49459	5.583	-1.02548	5.582	-6.96179	5.582	-17.2518	5.584	15.7411
5.588	0.49443	5.587	-1.02518	5.585	-6.96018	5.586	-17.2506	5.588	15.8997
5.591	0.49457	5.59	-1.02332	5.589	-6.96018	5.589	-17.2491	5.591	16.063
5.594	0.49559	5.593	-1.02087	5.592	-6.95726	5.592	-17.2467	5.594	16.2331
5.598	0.50183	5.597	-1.01812	5.595	-6.95459	5.596	-17.2477	5.598	16.4054
5.601	0.51096	5.6	-1.0155	5.599	-6.95663	5.599	-17.2501	5.601	16.5815
5.604	0.51435	5.603	-1.01447	5.602	-6.95832	5.602	-17.2544	5.604	16.7626
5.608	0.51423	5.606	-1.0146	5.605	-6.95452	5.605	-17.2628	5.608	16.9471
5.611	0.51587	5.61	-1.01379	5.609	-6.95024	5.609	-17.2727	5.611	17.1357
5.614	0.51897	5.613	-1.01204	5.612	-6.95536	5.612	-17.2801	5.614	17.3266
5.618	0.52133	5.616	-1.01186	5.615	-6.95887	5.615	-17.284	5.618	17.5284
5.621	0.5227	5.62	-1.01446	5.619	-6.95082	5.619	-17.2786	5.621	17.7371
5.624	0.52395	5.623	-1.01775	5.622	-6.93588	5.622	-17.2713	5.624	17.951
5.628	0.52511	5.626	-1.0214	5.625	-6.92281	5.625	-17.2665	5.628	18.1657
5.631	0.52528	5.63	-1.02336	5.629	-6.9212	5.629	-17.2636	5.631	18.3793
5.634	0.52477	5.633	-1.02238	5.632	-6.92066	5.632	-17.2634	5.634	18.5893
5.638	0.52417	5.636	-1.02022	5.635	-6.92017	5.635	-17.2656	5.638	18.8029
5.641	0.5232	5.64	-1.01867	5.639	-6.91958	5.639	-17.2715	5.641	19.0236
5.644	0.52149	5.643	-1.01718	5.642	-6.91723	5.642	-17.2783	5.644	19.2493
5.648	0.51871	5.646	-1.017	5.645	-6.91376	5.645	-17.2804	5.648	19.4829
5.651	0.51671	5.65	-1.02062	5.649	-6.91387	5.649	-17.278	5.651	19.7189
5.654	0.51745	5.653	-1.02597	5.652	-6.91419	5.652	-17.2764	5.654	19.9576
5.658	0.51917	5.656	-1.03002	5.655	-6.90959	5.655	-17.276	5.657	20.1959
5.661	0.52003	5.66	-1.03077	5.659	-6.90802	5.659	-17.2758	5.661	20.4418
5.664	0.52124	5.663	-1.03186	5.662	-6.90713	5.662	-17.2763	5.664	20.6928
5.668	0.52201	5.666	-1.03426	5.665	-6.9042	5.665	-17.277	5.667	20.9444
5.671	0.5215	5.67	-1.03683	5.669	-6.89898	5.669	-17.2796	5.671	21.1947
5.674	0.51917	5.673	-1.04058	5.672	-6.88861	5.672	-17.2821	5.674	21.4501
5.678	0.51646	5.676	-1.04459	5.675	-6.87726	5.675	-17.2825	5.677	21.7147
5.681	0.51532	5.68	-1.04865	5.679	-6.86929	5.679	-17.2786	5.681	21.9775
5.684	0.51534	5.683	-1.05251	5.682	-6.86111	5.682	-17.2744	5.684	22.2327
5.688	0.51566	5.686	-1.05503	5.685	-6.85445	5.685	-17.2688	5.687	22.4794
5.691	0.51678	5.69	-1.05664	5.689	-6.85202	5.689	-17.2624	5.691	22.7445
5.694	0.51848	5.693	-1.06053	5.692	-6.84662	5.692	-17.2546	5.694	23.0239
5.698	0.52073	5.696	-1.06561	5.695	-6.82894	5.695	-17.2457	5.697	23.3102
5.701	0.5232	5.7	-1.06699	5.699	-6.81131	5.699	-17.2424	5.701	23.598
5.704	0.52442	5.703	-1.06519	5.702	-6.80595	5.702	-17.2463	5.704	23.8837
5.708	0.52437	5.706	-1.06573	5.705	-6.80511	5.705	-17.2497	5.707	24.1655
5.711	0.52506	5.71	-1.06768	5.709	-6.80409	5.709	-17.2509	5.711	24.4471
5.714	0.52791	5.713	-1.06905	5.712	-6.80143	5.712	-17.2541	5.714	24.738
5.718	0.53141	5.716	-1.07141	5.715	-6.79633	5.715	-17.2589	5.717	25.0334
5.721	0.53423	5.72	-1.07525	5.719	-6.79119	5.719	-17.2627	5.721	25.3371
5.724	0.53672	5.723	-1.07834	5.722	-6.78506	5.722	-17.2597	5.724	25.6412
5.728	0.53961	5.726	-1.08094	5.725	-6.77933	5.725	-17.2541	5.727	25.9506
5.731	0.54309	5.73	-1.08433	5.729	-6.77454	5.729	-17.2513	5.731	26.2587
5.734	0.54521	5.733	-1.08547	5.732	-6.76683	5.732	-17.2544	5.734	26.5505
5.738	0.54434	5.736	-1.08202	5.735	-6.75875	5.735	-17.2566	5.737	26.826
5.741	0.5426	5.74	-1.07605	5.739	-6.75565	5.739	-17.2572	5.741	27.1131
5.744	0.54247	5.743	-1.07416	5.742	-6.75396	5.742	-17.2593	5.744	27.4247
5.748	0.54326	5.746	-1.07624	5.745	-6.74953	5.745	-17.2624	5.747	27.7378
5.751	0.5448	5.75	-1.07689	5.749	-6.74437	5.749	-17.2656	5.751	28.0413
5.754	0.54652	5.753	-1.0752	5.752	-6.74149	5.752	-17.2668	5.754	28.3388
5.758	0.54847	5.756	-1.07348	5.755	-6.74195	5.755	-17.2682	5.757	28.6463
5.761	0.55133	5.76	-1.07107	5.758	-6.74254	5.759	-17.2788	5.761	28.9504
5.764	0.55367	5.763	-1.06849	5.762	-6.73943	5.762	-17.2916	5.764	29.264
5.768	0.55413	5.766	-1.0649	5.765	-6.73533	5.765	-17.2958	5.767	29.5994
5.771	0.55447	5.77	-1.0609	5.768	-6.73058	5.769	-17.2977	5.771	29.9367
5.774	0.55501	5.773	-1.05709	5.772	-6.72488	5.772	-17.3013	5.774	30.255
5.778	0.5544	5.776	-1.05278	5.775	-6.7203	5.775	-17.3063	5.777	30.5642
5.781	0.55191	5.78	-1.05022	5.778	-6.7173	5.779	-17.3107	5.781	30.8852
5.784	0.54885	5.783	-1.05223	5.782	-6.71217	5.782	-17.3109	5.784	31.2008
5.788	0.54785	5.786	-1.05535	5.785	-6.70496	5.785	-17.3104	5.787	31.5043
5.791	0.54832	5.79	-1.05637	5.788	-6.69664	5.789	-17.3134	5.791	31.7978
5.794	0.54785	5.793	-1.05447	5.792	-6.68652	5.792	-17.3176	5.794	32.1029
5.798	0.54597	5.796	-1.05231	5.795	-6.67583	5.795	-17.3166	5.797	32.4146
5.801	0.5456	5.8	-1.05179	5.798	-6.66733	5.799	-17.3113	5.801	32.7222
5.804	0.54726	5.803	-1.05076	5.802	-6.65835	5.802	-17.3042	5.804	33.0195
5.808	0.54831	5.806	-1.04925	5.805	-6.64958	5.805	-17.2995	5.807	33.3078
5.811	0.54802	5.81	-1.04706	5.808	-6.64217	5.809	-17.2995	5.811	33.5883
5.814	0.54804	5.813	-1.04313	5.812	-6.63743	5.812	-17.3053	5.814	33.861
5.818	0.54965	5.816	-1.04103	5.815	-6.63226	5.815	-17.3103	5.817	34.1559
5.821	0.55156	5.82	-1.0453	5.818	-6.62112	5.819	-17.3127	5.821	34.4727
5.824	0.55147	5.823	-1.05039	5.822	-6.60893	5.822	-17.3152	5.824	34.7768
5.828	0.55015	5.826	-1.04867	5.825	-6.6001	5.825	-17.318	5.827	35.0513
5.831	0.54625	5.83	-1.04297	5.828	-6.59483	5.828	-17.3195	5.831	35.3296
5.834	0.54048	5.833	-1.03896	5.832	-6.58977	5.832	-17.3178	5.834	35.6342
5.838	0.53701	5.836	-1.03765	5.835	-6.58379	5.835	-17.3155	5.837	35.9348
5.841	0.53664	5.84	-1.03567	5.838	-6.58016	5.838	-17.3136	5.841	36.2018
5.844	0.53766	5.843	-1.03406	5.842	-6.58067	5.842	-17.3053	5.844	36.4524
5.848	0.53896	5.846	-1.03418	5.845	-6.58107	5.845	-17.2939	5.847	36.7077
5.851	0.53907	5.849	-1.03726	5.848	-6.57509	5.848	-17.2887	5.851	36.9583
5.854	0.53569	5.853	-1.03967	5.852	-6.56846	5.852	-17.2866	5.854	37.2104
5.857	0.53078	5.856	-1.03955	5.855	-6.56363	5.855	-17.2851	5.857	37.4624
5.861	0.52946	5.859	-1.03935	5.858	-6.56096	5.858	-17.2828	5.861	37.713
5.864	0.53144	5.863	-1.03985	5.862	-6.55839	5.862	-17.2846	5.864	37.9536
5.867	0.53282	5.866	-1.03917	5.865	-6.55632	5.865	-17.2884	5.867	38.1739
5.871	0.53258	5.869	-1.04024	5.868	-6.55465	5.868	-17.2944	5.871	38.3861
5.874	0.5325	5.873	-1.04115	5.872	-6.5545	5.872	-17.2992	5.874	38.6025
5.877	0.53326	5.876	-1.04094	5.875	-6.55471	5.875	-17.3018	5.877	38.8089
5.881	0.53363	5.879	-1.04105	5.878	-6.55821	5.878	-17.3055	5.881	39.0039
5.884	0.53141	5.883	-1.04161	5.882	-6.56265	5.882	-17.3095	5.884	39.2156
5.887	0.52753	5.886	-1.04262	5.885	-6.56868	5.885	-17.3148	5.887	39.4413
5.891	0.5253	5.889	-1.04384	5.888	-6.57605	5.888	-17.321	5.891	39.6754
5.894	0.52491	5.893	-1.04496	5.892	-6.57633	5.892	-17.3222	5.894	39.9183
5.897	0.52373	5.896	-1.04651	5.895	-6.56775	5.895	-17.3189	5.897	40.1629
5.901	0.52078	5.899	-1.0484	5.898	-6.55777	5.898	-17.3145	5.901	40.4056
5.904	0.51857	5.903	-1.04787	5.902	-6.55307	5.902	-17.3124	5.904	40.6313
5.907	0.51898	5.906	-1.04698	5.905	-6.54969	5.905	-17.3117	5.907	40.8347
5.911	0.52128	5.909	-1.04835	5.908	-6.54453	5.908	-17.3109	5.911	41.0236
5.914	0.52678	5.913	-1.04884	5.912	-6.53841	5.912	-17.3093	5.914	41.196
5.917	0.53396	5.916	-1.04801	5.915	-6.53435	5.915	-17.3082	5.917	41.3467
5.921	0.53825	5.919	-1.04665	5.918	-6.53117	5.918	-17.3074	5.921	41.5065
5.924	0.5396	5.923	-1.0449	5.922	-6.52353	5.922	-17.3078	5.924	41.6857
5.927	0.53853	5.926	-1.04442	5.925	-6.51024	5.925	-17.3082	5.927	41.8599
5.931	0.5359	5.929	-1.04573	5.928	-6.49625	5.928	-17.3103	5.931	42.0048
5.934	0.53566	5.933	-1.04555	5.932	-6.48836	5.932	-17.3144	5.934	42.1326
5.937	0.53919	5.936	-1.04721	5.935	-6.48222	5.935	-17.3234	5.937	42.255
5.941	0.54471	5.939	-1.05119	5.938	-6.47603	5.938	-17.3352	5.941	42.361
5.944	0.54858	5.943	-1.05378	5.942	-6.46946	5.942	-17.3439	5.944	42.4352
5.947	0.55065	5.946	-1.05367	5.945	-6.459	5.945	-17.3436	5.947	42.4837
5.951	0.5536	5.949	-1.0532	5.948	-6.44793	5.948	-17.3412	5.951	42.5409
5.954	0.55694	5.953	-1.0512	5.952	-6.435	5.952	-17.3351	5.954	42.6144
5.957	0.55875	5.956	-1.04833	5.955	-6.42007	5.955	-17.3276	5.957	42.7046
5.961	0.55902	5.959	-1.04556	5.958	-6.40755	5.958	-17.3239	5.961	42.8037
5.964	0.55838	5.963	-1.04502	5.962	-6.39489	5.962	-17.3229	5.964	42.8887
5.967	0.5578	5.966	-1.04897	5.965	-6.38054	5.965	-17.3206	5.967	42.9432
5.971	0.55739	5.969	-1.05275	5.968	-6.36221	5.968	-17.3175	5.97	42.972
5.974	0.5562	5.973	-1.05199	5.972	-6.34317	5.972	-17.3142	5.974	42.9851
5.977	0.55423	5.976	-1.04925	5.975	-6.33302	5.975	-17.3115	5.977	42.9798
5.981	0.55233	5.979	-1.046	5.978	-6.32919	5.978	-17.3093	5.98	42.9638
5.984	0.55181	5.983	-1.0412	5.981	-6.32359	5.982	-17.3105	5.984	42.9269
5.987	0.55223	5.986	-1.0369	5.985	-6.31726	5.985	-17.3133	5.987	42.8752
5.991	0.55267	5.989	-1.03482	5.988	-6.31275	5.988	-17.3128	5.99	42.8222
5.994	0.55259	5.993	-1.03404	5.991	-6.30863	5.992	-17.3099	5.994	42.7838
5.997	0.5516	5.996	-1.0365	5.995	-6.30613	5.995	-17.3079	5.997	42.7544
6.001	0.54969	5.999	-1.03978	5.998	-6.30393	5.998	-17.3083	6	42.7058
6.004	0.54792	6.003	-1.04188	6.001	-6.29902	6.002	-17.3097	6.004	42.6194
6.007	0.54809	6.006	-1.04541	6.005	-6.28978	6.005	-17.3093	6.007	42.5218
6.011	0.55087	6.009	-1.05045	6.008	-6.28063	6.008	-17.3081	6.01	42.4394
6.014	0.55479	6.013	-1.05342	6.011	-6.27567	6.012	-17.3064	6.014	42.3658
6.017	0.55726	6.016	-1.05549	6.015	-6.27205	6.015	-17.3046	6.017	42.2797
6.021	0.55783	6.019	-1.05603	6.018	-6.2671	6.018	-17.2983	6.02	42.1806
6.024	0.5558	6.023	-1.05593	6.021	-6.26057	6.022	-17.2872	6.024	42.0771
6.027	0.55144	6.026	-1.05599	6.025	-6.2531	6.025	-17.2898	6.027	41.9794
6.031	0.54562	6.029	-1.05672	6.028	-6.24897	6.028	-17.302	6.03	41.8808
6.034	0.53884	6.033	-1.05671	6.031	-6.24706	6.032	-17.3083	6.034	41.7632
6.037	0.53327	6.036	-1.05662	6.035	-6.24878	6.035	-17.3111	6.037	41.6401
6.041	0.52938	6.039	-1.05918	6.038	-6.25111	6.038	-17.3124	6.04	41.4995
6.044	0.5279	6.043	-1.06383	6.041	-6.2477	6.042	-17.3101	6.044	41.3289
6.047	0.52972	6.046	-1.06573	6.045	-6.24054	6.045	-17.308	6.047	41.1374
6.051	0.52979	6.049	-1.06143	6.048	-6.23219	6.048	-17.3108	6.05	40.9357
6.054	0.52482	6.053	-1.0576	6.051	-6.2263	6.051	-17.3158	6.054	40.7246
6.057	0.51994	6.056	-1.0593	6.055	-6.2201	6.055	-17.3212	6.057	40.5037
6.061	0.52099	6.059	-1.06356	6.058	-6.21056	6.058	-17.3271	6.06	40.2695
6.064	0.52593	6.063	-1.06883	6.061	-6.20113	6.061	-17.3298	6.064	40.0181
6.067	0.52986	6.066	-1.07352	6.065	-6.19661	6.065	-17.3298	6.067	39.7687
6.071	0.53191	6.069	-1.07356	6.068	-6.19369	6.068	-17.3291	6.07	39.5328
6.074	0.53125	6.073	-1.07197	6.071	-6.18838	6.071	-17.3305	6.074	39.2981
6.077	0.52841	6.076	-1.06936	6.075	-6.18141	6.075	-17.334	6.077	39.0296
6.081	0.52592	6.079	-1.06443	6.078	-6.17094	6.078	-17.339	6.08	38.7393
6.084	0.52514	6.083	-1.06139	6.081	-6.15771	6.081	-17.3441	6.084	38.4528
6.087	0.52538	6.086	-1.06169	6.085	-6.14472	6.085	-17.3485	6.087	38.1813
6.091	0.52452	6.089	-1.06187	6.088	-6.13688	6.088	-17.3523	6.09	37.8974
6.094	0.52284	6.092	-1.05964	6.091	-6.1332	6.091	-17.354	6.094	37.5855
6.097	0.52207	6.096	-1.05599	6.095	-6.1292	6.095	-17.3553	6.097	37.2503
6.101	0.52201	6.099	-1.05179	6.098	-6.12521	6.098	-17.3585	6.1	36.8986
6.104	0.52227	6.102	-1.04834	6.101	-6.12318	6.101	-17.3621	6.104	36.5422
6.107	0.5237	6.106	-1.0475	6.105	-6.12167	6.105	-17.3649	6.107	36.1706
6.111	0.52665	6.109	-1.04828	6.108	-6.11822	6.108	-17.3556	6.11	35.8014
6.114	0.53136	6.112	-1.0496	6.111	-6.11445	6.111	-17.3417	6.114	35.4224
6.117	0.53664	6.116	-1.0516	6.115	-6.10934	6.115	-17.3347	6.117	35.0473
6.121	0.54013	6.119	-1.05206	6.118	-6.10216	6.118	-17.3332	6.12	34.6614
6.124	0.54191	6.122	-1.04837	6.121	-6.09296	6.121	-17.3368	6.124	34.2661
6.127	0.54094	6.126	-1.04399	6.125	-6.0854	6.125	-17.3428	6.127	33.8688
6.131	0.53708	6.129	-1.04143	6.128	-6.0818	6.128	-17.3444	6.13	33.4845
6.134	0.53571	6.132	-1.04113	6.131	-6.08382	6.131	-17.3408	6.134	33.1107
6.137	0.53944	6.136	-1.04449	6.135	-6.08578	6.135	-17.3367	6.137	32.7322
6.141	0.54504	6.139	-1.0475	6.138	-6.08319	6.138	-17.3332	6.14	32.3481
6.144	0.54701	6.142	-1.04863	6.141	-6.0793	6.141	-17.3287	6.144	31.9503
6.147	0.54552	6.146	-1.04785	6.145	-6.07536	6.145	-17.3249	6.147	31.5586
6.151	0.54427	6.149	-1.04891	6.148	-6.0699	6.148	-17.3219	6.15	31.1547
6.154	0.54279	6.152	-1.05654	6.151	-6.07094	6.151	-17.3208	6.154	30.7423
6.157	0.54232	6.156	-1.06511	6.155	-6.07621	6.155	-17.3204	6.157	30.3237
6.161	0.54348	6.159	-1.07634	6.158	-6.07847	6.158	-17.3196	6.16	29.9163
6.164	0.54428	6.162	-1.08679	6.161	-6.07926	6.161	-17.3172	6.164	29.5209
6.167	0.54423	6.166	-1.08858	6.165	-6.07729	6.165	-17.3161	6.167	29.136
6.17	0.54177	6.169	-1.08735	6.168	-6.07273	6.168	-17.3171	6.17	28.7509
6.174	0.5372	6.172	-1.08879	6.171	-6.06879	6.171	-17.3185	6.174	28.3616
6.177	0.53522	6.176	-1.09194	6.175	-6.06439	6.175	-17.3214	6.177	27.983
6.18	0.5358	6.179	-1.0943	6.178	-6.05757	6.178	-17.325	6.18	27.611
6.184	0.53622	6.182	-1.0964	6.181	-6.04562	6.181	-17.3265	6.184	27.265
6.187	0.53699	6.186	-1.09811	6.185	-6.03103	6.185	-17.3268	6.187	26.9373
6.19	0.53805	6.189	-1.09725	6.188	-6.01712	6.188	-17.3275	6.19	26.6333
6.194	0.53853	6.192	-1.0959	6.191	-6.00613	6.191	-17.3291	6.194	26.3191
6.197	0.53841	6.196	-1.09643	6.195	-5.99724	6.195	-17.3314	6.197	26.008
6.2	0.53885	6.199	-1.09674	6.198	-5.98994	6.198	-17.3338	6.2	25.705
6.204	0.54036	6.202	-1.09715	6.201	-5.98303	6.201	-17.3359	6.204	25.4097
6.207	0.54227	6.206	-1.09895	6.204	-5.97774	6.205	-17.3348	6.207	25.1194
6.21	0.54486	6.209	-1.09931	6.208	-5.97373	6.208	-17.3323	6.21	24.827
6.214	0.54815	6.212	-1.09844	6.211	-5.96536	6.211	-17.3312	6.214	24.546
6.217	0.55127	6.216	-1.09678	6.214	-5.95252	6.215	-17.3317	6.217	24.27
6.22	0.55391	6.219	-1.09008	6.218	-5.94318	6.218	-17.3352	6.22	24.0078
6.224	0.55406	6.222	-1.08283	6.221	-5.9406	6.221	-17.3396	6.224	23.748
6.227	0.55252	6.226	-1.0775	6.224	-5.9368	6.225	-17.3434	6.227	23.5069
6.23	0.55238	6.229	-1.07348	6.228	-5.92897	6.228	-17.3483	6.23	23.2691
6.234	0.55303	6.232	-1.0692	6.231	-5.92052	6.231	-17.3539	6.234	23.0355
6.237	0.5533	6.236	-1.06288	6.234	-5.9065	6.235	-17.3586	6.237	22.8075
6.24	0.5537	6.239	-1.0564	6.238	-5.88884	6.238	-17.3622	6.24	22.5881
6.244	0.55436	6.242	-1.04788	6.241	-5.87418	6.241	-17.3633	6.244	22.3884
6.247	0.55482	6.246	-1.04018	6.244	-5.86264	6.245	-17.3634	6.247	22.1952
6.25	0.55563	6.249	-1.03961	6.248	-5.85563	6.248	-17.3636	6.25	22.0002
6.254	0.55883	6.252	-1.04063	6.251	-5.85323	6.251	-17.3628	6.254	21.8002
6.257	0.56422	6.256	-1.03928	6.254	-5.85177	6.255	-17.3597	6.257	21.613
6.26	0.56637	6.259	-1.03687	6.258	-5.84869	6.258	-17.356	6.26	21.4295
6.264	0.56472	6.262	-1.04069	6.261	-5.84225	6.261	-17.3541	6.264	21.2575
6.267	0.56335	6.266	-1.04544	6.264	-5.83608	6.264	-17.3542	6.267	21.0841
6.27	0.56278	6.269	-1.04481	6.268	-5.83217	6.268	-17.3543	6.27	20.9037
6.274	0.56363	6.272	-1.04281	6.271	-5.83186	6.271	-17.3542	6.274	20.7245
6.277	0.56611	6.276	-1.04184	6.274	-5.83238	6.274	-17.3545	6.277	20.557
6.28	0.56771	6.279	-1.03944	6.278	-5.82801	6.278	-17.3561	6.28	20.4037
6.284	0.56785	6.282	-1.03739	6.281	-5.82055	6.281	-17.3578	6.283	20.2496
6.287	0.56741	6.286	-1.03716	6.284	-5.81381	6.284	-17.3572	6.287	20.0974
6.29	0.56695	6.289	-1.03727	6.288	-5.80814	6.288	-17.3555	6.29	19.9472
6.294	0.56667	6.292	-1.03815	6.291	-5.80126	6.291	-17.3575	6.293	19.8071
6.297	0.56611	6.296	-1.04055	6.294	-5.79439	6.294	-17.3633	6.297	19.6671
6.3	0.56561	6.299	-1.04494	6.298	-5.79037	6.298	-17.3694	6.3	19.5289
6.304	0.56605	6.302	-1.05	6.301	-5.78752	6.301	-17.3713	6.303	19.3864
6.307	0.56781	6.306	-1.05251	6.304	-5.78319	6.304	-17.3709	6.307	19.2411
6.31	0.57027	6.309	-1.05355	6.308	-5.77844	6.308	-17.371	6.31	19.105
6.314	0.57223	6.312	-1.05662	6.311	-5.77555	6.311	-17.3723	6.313	18.9786
6.317	0.57138	6.316	-1.06098	6.314	-5.77383	6.314	-17.3754	6.317	18.8607
6.32	0.56824	6.319	-1.0646	6.318	-5.77149	6.318	-17.379	6.32	18.744
6.324	0.56629	6.322	-1.06656	6.321	-5.76509	6.321	-17.3851	6.323	18.6366
6.327	0.56731	6.326	-1.0687	6.324	-5.756	6.324	-17.3944	6.327	18.5245
6.33	0.56997	6.329	-1.07541	6.328	-5.74671	6.328	-17.4029	6.33	18.4061
6.334	0.57259	6.332	-1.08209	6.331	-5.73663	6.331	-17.4077	6.333	18.2898
6.337	0.5749	6.335	-1.08895	6.334	-5.72724	6.334	-17.41	6.337	18.1842
6.34	0.57632	6.339	-1.09547	6.338	-5.71985	6.338	-17.4121	6.34	18.0839
6.344	0.57714	6.342	-1.09792	6.341	-5.71265	6.341	-17.4147	6.343	17.9779
6.347	0.5779	6.345	-1.09258	6.344	-5.70581	6.344	-17.4153	6.347	17.8707
6.35	0.57754	6.349	-1.08824	6.348	-5.70164	6.348	-17.4142	6.35	17.7609
6.354	0.57725	6.352	-1.09077	6.351	-5.70104	6.351	-17.4168	6.353	17.6547
6.357	0.57727	6.355	-1.09474	6.354	-5.69867	6.354	-17.4226	6.357	17.5502
6.36	0.57564	6.359	-1.09626	6.358	-5.69066	6.358	-17.4263	6.36	17.4522
6.364	0.57346	6.362	-1.09667	6.361	-5.68311	6.361	-17.4267	6.363	17.3533
6.367	0.57196	6.365	-1.09489	6.364	-5.67718	6.364	-17.426	6.367	17.2551
6.37	0.57198	6.369	-1.09227	6.368	-5.67018	6.368	-17.4273	6.37	17.1587
6.374	0.57344	6.372	-1.08971	6.371	-5.66232	6.371	-17.4291	6.373	17.0647
6.377	0.57469	6.375	-1.0879	6.374	-5.65571	6.374	-17.4257	6.377	16.9727
6.38	0.57568	6.379	-1.08645	6.378	-5.65081	6.378	-17.4195	6.38	16.8796
6.384	0.57771	6.382	-1.08361	6.381	-5.64484	6.381	-17.4156	6.383	16.7865
6.387	0.58072	6.385	-1.08227	6.384	-5.63565	6.384	-17.4139	6.387	16.6915
6.39	0.58276	6.389	-1.08696	6.388	-5.62516	6.388	-17.4154	6.39	16.6028
6.394	0.5822	6.392	-1.09234	6.391	-5.61723	6.391	-17.4195	6.393	16.5085
6.397	0.57999	6.395	-1.09148	6.394	-5.60971	6.394	-17.4227	6.397	16.4084
6.4	0.58111	6.399	-1.08811	6.398	-5.60022	6.398	-17.4226	6.4	16.3151
6.404	0.58676	6.402	-1.08312	6.401	-5.5911	6.401	-17.4208	6.403	16.2354
6.407	0.59266	6.405	-1.07908	6.404	-5.58687	6.404	-17.4167	6.407	16.1576
6.41	0.5965	6.409	-1.07489	6.408	-5.58545	6.408	-17.4108	6.41	16.0783
6.414	0.5972	6.412	-1.06569	6.411	-5.58274	6.411	-17.4053	6.413	15.9974
6.417	0.59531	6.415	-1.057	6.414	-5.579	6.414	-17.4013	6.417	15.9081
6.42	0.59284	6.419	-1.04895	6.418	-5.57356	6.418	-17.3986	6.42	15.8218
6.424	0.59041	6.422	-1.04085	6.421	-5.56555	6.421	-17.3978	6.423	15.7406
6.427	0.58885	6.425	-1.03629	6.424	-5.55629	6.424	-17.3979	6.427	15.6693
6.43	0.58734	6.429	-1.03427	6.427	-5.5484	6.428	-17.3984	6.43	15.6011
6.434	0.58621	6.432	-1.0353	6.431	-5.54188	6.431	-17.399	6.433	15.54
6.437	0.58528	6.435	-1.03517	6.434	-5.53231	6.434	-17.3961	6.437	15.4784
6.44	0.58388	6.439	-1.03533	6.437	-5.52075	6.438	-17.3906	6.44	15.4096
6.444	0.58297	6.442	-1.03682	6.441	-5.51344	6.441	-17.387	6.443	15.3403
6.447	0.58402	6.445	-1.04043	6.444	-5.5093	6.444	-17.3862	6.447	15.27
6.45	0.58651	6.449	-1.04791	6.447	-5.50375	6.448	-17.3887	6.45	15.2023
6.454	0.58921	6.452	-1.0534	6.451	-5.49704	6.451	-17.393	6.453	15.1331
6.457	0.59002	6.455	-1.05308	6.454	-5.49023	6.454	-17.3999	6.457	15.0648
6.46	0.58886	6.459	-1.05283	6.457	-5.48346	6.458	-17.4099	6.46	14.997
6.464	0.58745	6.462	-1.05317	6.461	-5.47578	6.461	-17.4178	6.463	14.9306
6.467	0.58589	6.465	-1.05316	6.464	-5.4664	6.464	-17.4213	6.467	14.8664
6.47	0.58349	6.469	-1.05214	6.467	-5.45779	6.468	-17.4225	6.47	14.8082
6.473	0.58207	6.472	-1.04772	6.471	-5.45253	6.471	-17.4204	6.473	14.755
6.477	0.58316	6.475	-1.04289	6.474	-5.4483	6.474	-17.4154	6.477	14.7029
6.48	0.58406	6.479	-1.04163	6.477	-5.44335	6.478	-17.4106	6.48	14.6536
6.483	0.58221	6.482	-1.04089	6.481	-5.43846	6.481	-17.4078	6.483	14.5937
6.487	0.57947	6.485	-1.04343	6.484	-5.43222	6.484	-17.4093	6.487	14.5234
6.49	0.57727	6.489	-1.0465	6.487	-5.4241	6.487	-17.4132	6.49	14.4538
6.493	0.57511	6.492	-1.04724	6.491	-5.41653	6.491	-17.4142	6.493	14.3872
6.497	0.57575	6.495	-1.0481	6.494	-5.41096	6.494	-17.4136	6.497	14.3223
6.5	0.57911	6.499	-1.04813	6.497	-5.40627	6.497	-17.4141	6.5	14.2654
6.503	0.58113	6.502	-1.04718	6.501	-5.40192	6.501	-17.4155	6.503	14.2113
6.507	0.58215	6.505	-1.04907	6.504	-5.39715	6.504	-17.4175	6.507	14.1555
6.51	0.58255	6.509	-1.05403	6.507	-5.39182	6.507	-17.4201	6.51	14.0963
6.513	0.58163	6.512	-1.05857	6.511	-5.38659	6.511	-17.4225	6.513	14.0308
6.517	0.57966	6.515	-1.05783	6.514	-5.38101	6.514	-17.4242	6.517	13.9636
6.52	0.57497	6.519	-1.05675	6.517	-5.37509	6.517	-17.4266	6.52	13.9015
6.523	0.56933	6.522	-1.05345	6.521	-5.37045	6.521	-17.4322	6.523	13.8477
6.527	0.56429	6.525	-1.0501	6.524	-5.36667	6.524	-17.4395	6.527	13.7932
6.53	0.55952	6.529	-1.04463	6.527	-5.36087	6.527	-17.4457	6.53	13.7406
6.533	0.55574	6.532	-1.03707	6.531	-5.35498	6.531	-17.4492	6.533	13.6887
6.537	0.55215	6.535	-1.03266	6.534	-5.35132	6.534	-17.4497	6.537	13.6383
6.54	0.55036	6.539	-1.03499	6.537	-5.34933	6.537	-17.4473	6.54	13.5892
6.543	0.55219	6.542	-1.03972	6.541	-5.34635	6.541	-17.4423	6.543	13.539
6.547	0.55516	6.545	-1.04702	6.544	-5.34081	6.544	-17.4385	6.547	13.4907
6.55	0.55769	6.549	-1.05323	6.547	-5.33507	6.547	-17.4373	6.55	13.4439
6.553	0.55972	6.552	-1.05255	6.551	-5.32974	6.551	-17.438	6.553	13.3999
6.557	0.56155	6.555	-1.05164	6.554	-5.32275	6.554	-17.4401	6.557	13.3535
6.56	0.56277	6.559	-1.04894	6.557	-5.31389	6.557	-17.4433	6.56	13.3079
6.563	0.5646	6.562	-1.04679	6.561	-5.30589	6.561	-17.4475	6.563	13.2648
6.567	0.56755	6.565	-1.04628	6.564	-5.29861	6.564	-17.4514	6.567	13.2279
6.57	0.56992	6.569	-1.04537	6.567	-5.29124	6.567	-17.4518	6.57	13.1921
6.573	0.57075	6.572	-1.04465	6.571	-5.28316	6.571	-17.4488	6.573	13.1545
6.577	0.56873	6.575	-1.04647	6.574	-5.27319	6.574	-17.4476	6.577	13.1176
6.58	0.56276	6.578	-1.04789	6.577	-5.26306	6.577	-17.4493	6.58	13.0834
6.583	0.55786	6.582	-1.04867	6.581	-5.25462	6.581	-17.4514	6.583	13.0511
6.587	0.55737	6.585	-1.04963	6.584	-5.24729	6.584	-17.4543	6.586	13.0118
6.59	0.55815	6.588	-1.0486	6.587	-5.24146	6.587	-17.4598	6.59	12.9678
6.593	0.55787	6.592	-1.04479	6.591	-5.23747	6.591	-17.4664	6.593	12.925
6.597	0.55963	6.595	-1.04055	6.594	-5.23411	6.594	-17.469	6.596	12.8889
6.6	0.56523	6.598	-1.03745	6.597	-5.23073	6.597	-17.4687	6.6	12.8543
6.603	0.57426	6.602	-1.03268	6.601	-5.22501	6.601	-17.469	6.603	12.8182
6.607	0.58347	6.605	-1.02937	6.604	-5.21525	6.604	-17.4672	6.606	12.7809
6.61	0.59206	6.608	-1.02804	6.607	-5.20279	6.607	-17.4622	6.61	12.7438
6.613	0.59745	6.612	-1.02842	6.611	-5.191	6.611	-17.4556	6.613	12.707
6.617	0.59709	6.615	-1.02862	6.614	-5.18113	6.614	-17.449	6.616	12.6653
6.62	0.59506	6.618	-1.02716	6.617	-5.17124	6.617	-17.4449	6.62	12.6235
6.623	0.59182	6.622	-1.02503	6.621	-5.16041	6.621	-17.4428	6.623	12.5828
6.627	0.58754	6.625	-1.02148	6.624	-5.15111	6.624	-17.4416	6.626	12.5452
6.63	0.58368	6.628	-1.01446	6.627	-5.14555	6.627	-17.4416	6.63	12.5039
6.633	0.5793	6.632	-1.0143	6.631	-5.13919	6.631	-17.4451	6.633	12.4575
6.637	0.57316	6.635	-1.02099	6.634	-5.12914	6.634	-17.4509	6.636	12.4119
6.64	0.56592	6.638	-1.02113	6.637	-5.11888	6.637	-17.4546	6.64	12.369
6.643	0.56178	6.642	-1.02114	6.641	-5.11079	6.641	-17.455	6.643	12.3293
[truncated: 41,588 more rows]
