# Supplementary material for: Structure of the intact tail machine of Anabaena myophage A-1(L)
Source: Nat Commun. 2024 Mar 26;15:2654. doi: 10.1038/s41467-024-47006-z (PMC10966104; doi:10.1038/s41467-024-47006-z)
Supplement: Supplementary file 4 — Source Data [file 41467_2024_47006_MOESM4_ESM.zip › Fig S11.xlsx]

## Sheet: Fig. S11a
Source Data for absorbance measurements of Fig. S10e
eGFP		eGFP-gp33 (stem-CBD)		eGFP-gp34 (arm)		mTagBFFP2-gp34 (arm)
Chrom.1		Chrom.1		Chrom.1		Chrom.1
ml	mAU	ml	mAU	ml	mAU	ml	mAU
0	3.704	0.001	-15.6664	0	0.92529	0.001	0.11855
0.117	3.766	0.004	-17.9554	0.004	1.63043	0.004	0.38097
0.233	4.035	0.007	-19.1926	0.007	2.12902	0.007	0.54977
0.35	4.863	0.011	-19.164	0.01	2.61178	0.011	0.70217
0.467	6.03	0.014	-18.8672	0.014	2.89537	0.014	0.80251
0.583	5.529	0.017	-18.7062	0.017	3.0012	0.017	0.89616
0.7	5.577	0.021	-18.6105	0.02	3.03934	0.021	1.02132
0.817	5.774	0.024	-18.6851	0.024	2.97718	0.024	0.91033
0.934	6.017	0.027	-18.8963	0.027	2.913	0.027	0.1655
1.05	6.271	0.031	-19.1171	0.03	2.84333	0.031	0.38408
1.167	6.506	0.034	-19.3475	0.034	2.76491	0.034	0.58601
1.284	6.78	0.037	-19.5811	0.037	2.60368	0.037	0.69929
1.4	7.026	0.041	-19.8199	0.04	2.26161	0.041	0.69756
1.517	7.262	0.044	-20.0605	0.044	1.91772	0.044	0.69967
1.634	7.507	0.047	-20.3059	0.047	1.57325	0.047	0.70543
1.75	7.791	0.051	-20.5522	0.05	0.89175	0.051	0.71221
1.867	8.011	0.054	-20.8014	0.054	-0.43882	0.054	0.72189
1.984	8.241	0.057	-21.0531	0.057	-0.79076	0.057	0.73034
2.1	8.505	0.061	-21.3097	0.06	-1.14411	0.061	0.73317
2.217	8.705	0.064	-21.5746	0.064	-1.4959	0.064	0.73348
2.334	8.946	0.067	-17.1069	0.067	-1.84759	0.067	0.73476
2.45	9.157	0.071	-0.32273	0.07	-2.19765	0.071	0.73476
2.567	9.365	0.074	-0.59053	0.074	-2.54972	0.074	0.72646
2.684	9.593	0.077	-0.86295	0.077	-2.90388	0.077	0.71719
2.801	9.775	0.08	-1.1365	0.08	-3.26799	0.08	0.7062
2.917	9.972	0.084	-1.40887	0.084	-3.65974	0.084	0.69418
3.034	10.143	0.087	-1.68248	0.087	-4.03505	0.087	0.68081
3.151	10.316	0.09	-1.93918	0.09	-4.33726	0.09	0.66857
3.267	10.492	0.094	-2.14245	0.094	-4.5859	0.094	0.65397
3.384	10.636	0.097	-2.32674	0.097	-4.74845	0.097	0.63135
3.501	10.8	0.1	-2.4389	0.1	-4.82071	0.1	0.60206
3.617	10.926	0.104	-2.53381	0.104	-4.88156	0.104	0.55646
3.734	11.049	0.107	-2.6003	0.107	-4.9193	0.107	0.50623
3.851	11.188	0.11	-2.64838	0.11	-4.95609	0.11	0.43844
3.967	11.437	0.114	-2.68377	0.114	-4.98774	0.114	0.36023
4.084	11.406	0.117	-2.70987	0.117	-5.01864	0.117	0.25172
4.201	11.487	0.12	-2.73263	0.12	-5.04636	0.12	0.12282
4.318	11.564	0.124	-2.75131	0.124	-5.07146	0.124	-0.01874
4.434	11.622	0.127	-2.77202	0.127	-5.09332	0.127	-0.17528
4.551	11.683	0.13	-2.78954	0.13	-5.11384	0.13	-0.33878
4.668	11.766	0.134	-2.80723	0.134	-5.1359	0.134	-0.51808
4.784	11.804	0.137	-2.8228	0.137	-5.15651	0.137	-0.70011
4.901	11.848	0.14	-2.8363	0.14	-5.17544	0.14	-0.88986
5.018	11.893	0.144	-2.84661	0.144	-5.19118	0.144	-1.08245
5.134	11.909	0.147	-2.85664	0.147	-5.20848	0.147	-1.28332
5.251	11.938	0.15	-2.8701	0.15	-5.2257	0.15	-1.48723
5.368	11.924	0.154	-2.88361	0.154	-5.24162	0.154	-1.68986
5.484	11.93	0.157	-2.89392	0.157	-5.25457	0.157	-1.89113
5.601	11.931	0.16	-2.90018	0.16	-5.26661	0.16	-2.09276
5.718	11.923	0.164	-2.90731	0.164	-5.27763	0.164	-2.29503
5.835	11.907	0.167	-2.91703	0.167	-5.2877	0.167	-2.4975
5.951	11.865	0.17	-2.9276	0.17	-5.2976	0.17	-2.70142
6.068	11.848	0.174	-2.93893	0.174	-5.30728	0.174	-2.90376
6.185	11.785	0.177	-2.9508	0.177	-5.31777	0.177	-3.10756
6.301	11.718	0.18	-2.96459	0.18	-5.32849	0.18	-3.30857
6.418	11.661	0.184	-2.97796	0.184	-5.33852	0.184	-3.5066
6.535	11.604	0.187	-2.99164	0.187	-5.34618	0.187	-3.69018
6.651	11.549	0.19	-3.00081	0.19	-5.3532	0.19	-3.87144
6.768	11.455	0.194	-3.00669	0.194	-5.35912	0.194	-4.03724
6.885	11.356	0.197	-3.01347	0.197	-5.3648	0.197	-4.19294
7.001	11.259	0.2	-3.0199	0.2	-5.37164	0.2	-4.31965
7.118	11.174	0.204	-3.02648	0.203	-5.37793	0.204	-4.42769
7.235	11.058	0.207	-3.03292	0.207	-5.38394	0.207	-4.52678
7.351	10.941	0.21	-3.03709	0.21	-5.39045	0.21	-4.61494
7.468	10.82	0.214	-3.04005	0.213	-5.39667	0.214	-4.69987
7.585	10.692	0.217	-3.04313	0.217	-5.4007	0.217	-4.76951
7.702	10.553	0.22	-3.04555	0.22	-5.40553	0.22	-4.83697
7.818	10.426	0.224	-3.04892	0.223	-5.41267	0.224	-4.89504
7.935	10.274	0.227	-3.05449	0.227	-5.41949	0.227	-4.95002
8.052	10.109	0.23	-3.06287	0.23	-5.42343	0.23	-4.99524
8.168	9.992	0.234	-3.07072	0.233	-5.42612	0.234	-5.03726
8.285	9.823	0.237	-3.07722	0.237	-5.43127	0.237	-5.0798
8.402	9.671	0.24	-3.08294	0.24	-5.43805	0.24	-5.11896
8.518	9.484	0.244	-3.08906	0.243	-5.44292	0.244	-5.16057
8.635	9.331	0.247	-3.0943	0.247	-5.44657	0.247	-5.20055
8.752	9.161	0.25	-3.09981	0.25	-5.45061	0.25	-5.24015
8.868	9.007	0.254	-3.10845	0.253	-5.4553	0.254	-5.2756
8.985	8.799	0.257	-3.11624	0.257	-5.45949	0.257	-5.30887
9.102	8.63	0.26	-3.12158	0.26	-5.46168	0.26	-5.33649
9.219	8.437	0.264	-3.12309	0.263	-5.4633	0.264	-5.363
9.335	8.249	0.267	-3.12237	0.267	-5.4662	0.267	-5.38931
9.452	8.057	0.27	-3.11662	0.27	-5.4702	0.27	-5.41468
9.569	7.875	0.274	-3.11119	0.273	-5.47647	0.274	-5.44047
9.685	7.679	0.277	-3.11032	0.277	-5.48389	0.277	-5.4639
9.802	7.489	0.28	-3.11177	0.28	-5.48945	0.28	-5.48879
9.919	7.299	0.284	-3.11403	0.283	-5.49143	0.284	-5.51327
10.035	7.093	0.287	-3.11682	0.287	-5.49306	0.287	-5.53896
10.152	6.901	0.29	-3.11937	0.29	-5.49587	0.29	-5.56282
10.269	6.726	0.294	-3.12115	0.293	-5.49908	0.294	-5.58605
10.385	6.515	0.297	-3.1237	0.297	-5.50174	0.297	-5.60765
10.502	6.308	0.3	-3.12626	0.3	-5.50386	0.3	-5.62741
10.619	6.13	0.304	-3.12874	0.303	-5.50479	0.304	-5.64485
10.735	5.921	0.307	-3.13103	0.307	-5.50385	0.307	-5.66328
10.852	5.749	0.31	-3.13304	0.31	-5.5032	0.31	-5.686
10.969	5.548	0.314	-3.13268	0.313	-5.50405	0.314	-5.70941
11.086	5.354	0.317	-3.12998	0.317	-5.5064	0.317	-5.73061
11.202	5.153	0.32	-2.66063	0.32	-5.50929	0.32	-5.74737
11.319	4.97	0.324	-0.00445	0.323	-5.51103	0.324	-5.76476
11.436	4.767	0.327	-0.00637	0.327	-5.51222	0.327	-5.77998
11.552	4.602	0.33	-0.00789	0.33	-5.5149	0.33	-5.79384
11.669	4.413	0.334	-0.01104	0.333	-5.51824	0.334	-5.8067
11.786	4.227	0.337	-0.01308	0.337	-5.52078	0.337	-5.81903
11.902	4.06	0.34	-0.01417	0.34	-5.52294	0.34	-5.83181
12.019	3.883	0.343	-0.01508	0.343	-5.526	0.343	-5.84655
12.136	3.711	0.347	-0.01704	0.347	-5.5291	0.347	-5.86239
12.252	3.53	0.35	-0.02041	0.35	-5.53125	0.35	-5.8775
12.369	3.38	0.353	-0.02581	0.353	-5.53253	0.353	-5.89238
12.486	3.214	0.357	-0.03183	0.357	-5.53114	0.357	-5.90498
12.603	3.045	0.36	-0.03765	0.36	-5.52924	0.36	-5.91744
12.719	2.89	0.363	-0.04208	0.363	-5.53014	0.363	-5.92904
12.836	2.729	0.367	-0.04543	0.367	-5.53249	0.367	-5.93908
12.953	2.586	0.37	-0.0508	0.37	-5.53413	0.37	-5.94561
13.069	2.455	0.373	-0.05898	0.373	-5.53517	0.373	-5.95037
13.186	2.325	0.377	-0.06632	0.377	-5.53585	0.377	-5.95628
13.303	2.192	0.38	-0.06971	0.38	-5.53687	0.38	-5.96214
13.419	2.041	0.383	-0.07218	0.383	-5.53987	0.383	-5.96961
13.536	1.916	0.387	-0.0747	0.387	-5.54538	0.387	-5.98038
13.653	1.782	0.39	-0.07743	0.39	-5.5503	0.39	-5.99062
13.769	1.681	0.393	-0.08043	0.393	-5.55275	0.393	-5.99684
13.886	1.555	0.397	-0.0826	0.397	-5.55514	0.397	-6.0022
14.003	1.456	0.4	-0.08431	0.4	-5.55721	0.4	-6.00779
14.119	1.355	0.403	-0.08367	0.403	-5.55667	0.403	-6.01432
14.236	1.231	0.407	-0.08258	0.407	-5.55463	0.407	-6.02051
14.353	1.136	0.41	-0.08281	0.41	-5.55429	0.41	-6.02517
14.47	1.027	0.413	-0.08416	0.413	-5.55443	0.413	-6.02899
14.586	0.955	0.417	-0.08401	0.417	-5.55402	0.417	-6.03284
14.703	0.849	0.42	-0.08181	0.42	-5.55401	0.42	-6.03749
14.82	0.786	0.423	-0.08474	0.423	-5.5554	0.423	-6.04326
14.936	0.691	0.427	-0.09073	0.427	-5.55725	0.427	-6.04961
15.053	0.608	0.43	-0.09373	0.43	-5.55999	0.43	-6.05576
15.17	0.546	0.433	-0.0947	0.433	-5.56255	0.433	-6.06134
15.286	0.476	0.437	-0.0958	0.436	-5.56498	0.437	-6.0659
15.403	0.43	0.44	-0.09641	0.44	-5.56769	0.44	-6.07029
15.52	0.365	0.443	-0.09629	0.443	-5.56871	0.443	-6.07443
15.636	0.314	0.447	-0.09525	0.446	-5.56781	0.447	-6.07763
15.753	0.239	0.45	-0.09529	0.45	-5.56821	0.45	-6.08224
15.87	0.202	0.453	-0.09554	0.453	-5.57098	0.453	-6.08916
15.987	0.142	0.457	-0.0928	0.456	-5.5726	0.457	-6.09548
16.103	0.081	0.46	-0.08812	0.46	-5.56908	0.46	-6.09972
16.22	0.035	0.463	-0.08549	0.463	-5.56539	0.463	-6.10354
16.337	0.007	0.467	-0.08459	0.466	-5.55814	0.467	-6.10702
16.453	-0.014	0.47	-0.08553	0.47	-5.54824	0.47	-6.10975
16.57	-0.047	0.473	-0.08543	0.473	-5.53559	0.473	-6.11251
16.687	-0.076	0.477	-0.0826	0.476	-5.5241	0.477	-6.1152
16.803	-0.12	0.48	-0.07948	0.48	-5.51391	0.48	-6.11935
16.92	-0.13	0.483	-0.07653	0.483	-5.50348	0.483	-6.1254
17.037	-0.142	0.487	-0.07377	0.486	-5.49161	0.487	-6.13049
17.153	-0.167	0.49	-0.06876	0.49	-5.47849	0.49	-6.13375
17.27	-0.192	0.493	-0.06374	0.493	-5.46599	0.493	-6.13668
17.387	-0.2	0.497	-0.05854	0.496	-5.4502	0.497	-6.13993
17.504	-0.208	0.5	-0.05252	0.5	-5.43365	0.5	-6.14359
17.62	-0.225	0.503	-0.04546	0.503	-5.41578	0.503	-6.14718
17.737	-0.226	0.507	-0.03286	0.506	-5.39681	0.507	-6.15015
17.854	-0.249	0.51	-0.01868	0.51	-5.37588	0.51	-6.15318
17.97	-0.254	0.513	-0.00557	0.513	-5.35291	0.513	-6.15546
18.087	-0.261	0.517	0.00537	0.516	-5.32945	0.517	-6.16015
18.204	-0.27	0.52	0.01802	0.52	-5.30624	0.52	-6.16726
18.32	-0.252	0.523	0.03107	0.523	-5.28326	0.523	-6.17334
18.437	-0.256	0.527	0.04302	0.526	-5.26313	0.527	-6.17756
18.554	-0.269	0.53	0.05244	0.53	-5.24359	0.53	-6.1815
18.67	-0.258	0.533	0.06159	0.533	-5.22203	0.533	-6.18408
18.787	-0.273	0.537	0.07255	0.536	-5.19886	0.537	-6.18592
18.904	-0.272	0.54	0.08326	0.54	-5.18075	0.54	-6.18798
19.02	-0.275	0.543	0.0911	0.543	-5.16918	0.543	-6.19068
19.137	-0.264	0.547	0.09811	0.546	-5.15332	0.547	-6.1934
19.254	-0.255	0.55	0.10897	0.55	-5.13656	0.55	-6.19549
19.371	-0.269	0.553	0.12164	0.553	-5.12029	0.553	-6.1981
19.487	-0.273	0.557	0.13152	0.556	-5.10761	0.557	-6.20112
19.604	-0.258	0.56	0.13879	0.56	-5.09673	0.56	-6.20395
19.721	-0.257	0.563	0.14716	0.563	-5.08593	0.563	-6.20554
19.837	-0.269	0.567	0.15607	0.566	-5.0741	0.567	-6.20662
19.954	-0.25	0.57	0.16484	0.57	-5.06711	0.57	-6.20845
20.071	-0.276	0.573	0.1712	0.573	-5.0637	0.573	-6.21124
20.187	-0.271	0.577	0.17612	0.576	-5.05797	0.577	-6.21435
20.304	-0.272	0.58	0.17889	0.58	-5.05448	0.58	-6.21821
20.421	-0.287	0.583	0.18125	0.583	-5.0542	0.583	-6.22223
20.537	-0.276	0.587	0.17865	0.586	-5.05747	0.587	-6.22573
20.654	-0.276	0.59	0.17521	0.59	-5.05974	0.59	-6.2285
20.771	-0.276	0.593	0.1748	0.593	-5.06158	0.593	-6.22981
20.888	-0.296	0.597	0.17319	0.596	-5.06372	0.597	-6.2313
21.004	-0.297	0.6	0.1715	0.6	-5.06327	0.6	-6.23194
21.121	-0.314	0.603	0.16817	0.603	-5.06358	0.603	-6.23078
21.238	-0.319	0.607	0.16385	0.606	-5.06535	0.607	-6.22962
21.354	-0.318	0.61	0.15865	0.61	-5.06555	0.61	-6.2301
21.471	-0.327	0.613	0.15411	0.613	-5.06393	0.613	-6.23102
21.588	-0.328	0.616	0.15285	0.616	-5.06251	0.616	-6.23226
21.704	-0.35	0.62	0.15193	0.62	-5.06212	0.62	-6.23383
21.821	-0.369	0.623	0.14891	0.623	-5.05853	0.623	-6.23578
21.938	-0.371	0.626	0.14627	0.626	-5.05437	0.626	-6.23825
22.054	-0.389	0.63	0.14371	0.63	-5.05512	0.63	-6.24121
22.171	-0.378	0.633	0.13918	0.633	-5.05886	0.633	-6.24367
22.288	-0.409	0.636	0.13411	0.636	-5.06299	0.636	-6.24439
22.404	-0.406	0.64	0.13031	0.64	-5.06699	0.64	-6.24456
22.521	-0.439	0.643	0.12715	0.643	-5.07022	0.643	-6.24597
22.638	-0.465	0.646	0.12371	0.646	-5.07189	0.646	-6.24753
22.755	-0.471	0.65	0.11927	0.65	-5.07664	0.65	-6.24912
22.871	-0.475	0.653	0.11233	0.653	-5.08034	0.653	-6.25081
22.988	-0.49	0.656	0.10541	0.656	-5.08205	0.656	-6.25271
23.105	-0.513	0.66	0.10102	0.66	-5.08266	0.66	-6.25468
23.221	-0.531	0.663	0.09886	0.663	-5.0844	0.663	-6.25606
23.338	-0.568	0.666	0.0912	0.666	-5.0857	0.666	-6.25633
23.455	-0.577	0.67	0.08511	0.669	-5.0844	0.67	-6.25681
23.571	-0.601	0.673	0.08237	0.673	-5.08225	0.673	-6.25901
23.688	-0.613	0.676	0.08024	0.676	-5.08212	0.676	-6.2619
23.805	-0.631	0.68	0.07716	0.679	-5.0834	0.68	-6.26342
23.921	-0.659	0.683	0.07378	0.683	-5.08834	0.683	-6.26365
24.038	-0.66	0.686	0.07029	0.686	-5.09347	0.686	-6.267
24.155	-0.702	0.69	0.06609	0.689	-5.09682	0.69	-6.2722
24.272	-0.727	0.693	0.06332	0.693	-5.09977	0.693	-6.27548
24.388	-0.752	0.696	0.06104	0.696	-5.10345	0.696	-6.27681
24.505	-0.766	0.7	0.05622	0.699	-5.10777	0.7	-6.28068
24.622	-0.791	0.703	0.05089	0.703	-5.11313	0.703	-6.28998
24.738	-0.837	0.706	0.04773	0.706	-5.11765	0.706	-6.29811
24.855	-0.849	0.71	0.0462	0.709	-5.12117	0.71	-6.29869
24.972	-0.87	0.713	0.04623	0.713	-5.12394	0.713	-6.29857
25.088	-0.902	0.716	0.04563	0.716	-5.12827	0.716	-6.29882
25.205	-0.925	0.72	0.04327	0.719	-5.13348	0.72	-6.30034
25.322	-0.952	0.723	0.04154	0.723	-5.13683	0.723	-6.30139
25.438	-0.975	0.726	0.04015	0.726	-5.13703	0.726	-6.30102
25.555	-1.004	0.73	0.03801	0.729	-5.13753	0.73	-6.30057
25.672	-1.023	0.733	0.035	0.733	-5.13658	0.733	-6.29995
25.789	-1.053	0.736	0.03411	0.736	-5.13309	0.736	-6.29986
25.905	-1.08	0.74	0.03061	0.739	-5.1313	0.74	-6.30348
26.022	-1.116	0.743	0.02301	0.743	-5.13316	0.743	-6.30689
26.139	-1.146	0.746	0.01667	0.746	-5.13488	0.746	-6.3096
26.255	-1.17	0.75	0.01969	0.749	-5.13397	0.75	-6.31303
26.372	-1.194	0.753	0.02566	0.753	-5.13403	0.753	-6.31707
26.489	-1.226	0.756	0.02811	0.756	-5.13705	0.756	-6.32039
26.605	-1.266	0.76	0.0264	0.759	-5.13929	0.76	-6.32394
26.722	-1.277	0.763	0.02344	0.763	-5.13863	0.763	-6.32858
26.839	-1.295	0.766	0.02063	0.766	-5.13759	0.766	-6.33346
26.955	-1.328	0.77	0.01951	0.769	-5.13968	0.77	-6.33572
27.072	-1.367	0.773	0.02066	0.773	-5.14167	0.773	-6.33669
27.189	-1.388	0.776	0.02096	0.776	-5.14329	0.776	-6.33495
27.305	-1.416	0.78	0.01945	0.779	-5.14591	0.78	-6.33485
27.422	-1.427	0.783	0.01799	0.783	-5.14852	0.783	-6.33506
27.539	-1.448	0.786	0.01768	0.786	-5.14893	0.786	-6.32989
27.656	-1.496	0.79	0.01764	0.789	-5.14923	0.79	-6.32556
27.772	-1.516	0.793	0.01575	0.793	-5.15025	0.793	-6.32842
27.889	-1.538	0.796	0.01185	0.796	-5.15208	0.796	-6.33043
28.006	-1.561	0.8	0.00775	0.799	-5.15402	0.8	-6.33148
28.122	-1.594	0.803	0.00599	0.803	-5.15479	0.803	-6.33259
28.239	-1.614	0.806	0.0028	0.806	-5.15939	0.806	-6.33435
28.356	-1.643	0.81	-0.00173	0.809	-5.16754	0.81	-6.33635
28.472	-1.662	0.813	-0.00494	0.813	-5.17203	0.813	-6.34369
28.589	-1.677	0.816	-0.00551	0.816	-5.17411	0.816	-6.35125
28.706	-1.687	0.82	-0.0061	0.819	-5.1772	0.82	-6.35452
28.822	-1.711	0.823	-0.00529	0.823	-5.18111	0.823	-6.35281
28.939	-1.739	0.826	-0.00254	0.826	-5.18446	0.826	-6.34984
29.056	-1.763	0.83	-0.00287	0.829	-5.18685	0.83	-6.34738
29.173	-1.777	0.833	-0.00682	0.833	-5.18999	0.833	-6.34648
29.289	-1.779	0.836	-0.00785	0.836	-5.19477	0.836	-6.34681
29.406	-1.828	0.84	-0.00822	0.839	-5.19858	0.84	-6.34729
29.523	-1.832	0.843	-0.0095	0.843	-5.20124	0.843	-6.35058
29.639	-1.835	0.846	-0.00993	0.846	-5.20576	0.846	-6.35369
29.756	-1.877	0.85	-0.00985	0.849	-5.21144	0.85	-6.35431
29.873	-1.892	0.853	-0.01093	0.853	-5.21428	0.853	-6.3542
29.989	-1.91	0.856	-0.01378	0.856	-5.21666	0.856	-6.35782
30.106	-1.923	0.86	-0.01894	0.859	-5.21953	0.86	-6.36766
30.223	-1.944	0.863	-0.02311	0.863	-5.22294	0.863	-6.37468
30.339	-1.958	0.866	-0.02474	0.866	-5.22702	0.866	-6.37425
30.456	-1.962	0.87	-0.02692	0.869	-5.2308	0.87	-6.37331
30.573	-1.989	0.873	-0.0317	0.873	-5.23308	0.873	-6.37309
30.689	-1.998	0.876	-0.0366	0.876	-5.23518	0.876	-6.3729
30.806	-2.001	0.879	-0.04023	0.879	-5.23701	0.88	-6.37162
30.923	-2.042	0.883	-0.04258	0.883	-5.23723	0.883	-6.37128
31.04	-2.033	0.886	-0.04438	0.886	-5.23726	0.886	-6.37162
31.156	-2.068	0.889	-0.04417	0.889	-5.23527	0.889	-6.37196
31.273	-2.066	0.893	-0.04377	0.892	-5.23316	0.893	-6.37248
31.39	-2.074	0.896	-0.0464	0.896	-5.2344	0.896	-6.36796
31.506	-2.089	0.899	-0.05042	0.899	-5.23635	0.899	-6.36313
31.623	-2.096	0.903	-0.05086	0.902	-5.23689	0.903	-6.36187
31.74	-2.127	0.906	-0.05001	0.906	-5.23663	0.906	-6.36198
31.856	-2.131	0.909	-0.04929	0.909	-5.23655	0.909	-6.36484
31.973	-2.157	0.913	-0.04709	0.912	-5.23718	0.913	-6.3686
32.09	-2.16	0.916	-0.04751	0.916	-5.23797	0.916	-6.36878
32.206	-2.15	0.919	-0.05276	0.919	-5.23628	0.919	-6.36676
32.323	-2.19	0.923	-0.05804	0.922	-5.23582	0.923	-6.36439
32.44	-2.198	0.926	-0.06149	0.926	-5.23802	0.926	-6.35914
32.557	-2.205	0.929	-0.06427	0.929	-5.23995	0.929	-6.353
32.673	-2.208	0.933	-0.06669	0.932	-5.24024	0.933	-6.34838
32.79	-2.223	0.936	-0.0695	0.936	-5.24008	0.936	-6.34383
32.907	-2.24	0.939	-0.07114	0.939	-5.23993	0.939	-6.3354
33.023	-2.23	0.943	-0.06966	0.942	-5.23985	0.943	-6.32541
33.14	-2.277	0.946	-0.06803	0.946	-5.23906	0.946	-6.31878
33.257	-2.269	0.949	-0.06917	0.949	-5.2376	0.949	-6.31677
33.373	-2.267	0.953	-0.07128	0.952	-5.23917	0.953	-6.31434
33.49	-2.281	0.956	-0.07163	0.956	-5.24267	0.956	-6.31118
33.607	-2.297	0.959	-0.07233	0.959	-5.2458	0.959	-6.30847
33.723	-2.296	0.963	-0.07709	0.962	-5.2484	0.963	-6.30781
33.84	-2.314	0.966	-0.08246	0.966	-5.2506	0.966	-6.30929
33.957	-2.326	0.969	-0.08172	0.969	-5.25243	0.969	-6.31221
34.073	-2.316	0.973	-0.08102	0.972	-5.2536	0.973	-6.31428
34.19	-2.321	0.976	-0.08053	0.976	-5.2536	0.976	-6.31435
34.307	-2.334	0.979	-0.07869	0.979	-5.25375	0.979	-6.31403
34.424	-2.341	0.983	-0.0775	0.982	-5.25595	0.983	-6.31283
34.54	-2.33	0.986	-0.08023	0.986	-5.25877	0.986	-6.31181
34.657	-2.349	0.989	-0.08332	0.989	-5.26107	0.989	-6.31377
34.774	-2.339	0.993	-0.08603	0.992	-5.26344	0.993	-6.31481
34.89	-2.356	0.996	-0.08869	0.996	-5.26622	0.996	-6.31354
35.007	-2.333	0.999	-0.0899	0.999	-5.26839	0.999	-6.31312
35.124	-2.346	1.003	-0.08924	1.002	-5.27098	1.003	-6.31062
35.24	-2.357	1.006	-0.09091	1.006	-5.27309	1.006	-6.30452
35.357	-2.34	1.009	-0.09405	1.009	-5.27465	1.009	-6.29808
35.474	-2.34	1.013	-0.09584	1.012	-5.27544	1.013	-6.29189
35.59	-2.338	1.016	-0.09705	1.016	-5.27653	1.016	-6.28627
35.707	-2.292	1.019	-0.09801	1.019	-5.27733	1.019	-6.27914
35.824	-2.3	1.023	-0.09874	1.022	-5.27812	1.023	-6.27229
35.941	-2.274	1.026	-0.09943	1.026	-5.2792	1.026	-6.26147
36.057	-2.255	1.029	-0.10001	1.029	-5.28085	1.029	-6.24851
36.174	-2.214	1.033	-0.10062	1.032	-5.28268	1.033	-6.23763
36.291	-2.16	1.036	-0.10049	1.036	-5.282	1.036	-6.22919
36.407	-2.122	1.039	-0.09953	1.039	-5.28096	1.039	-6.22041
36.524	-2.039	1.043	-0.09736	1.042	-5.28201	1.043	-6.20872
36.641	-1.97	1.046	-0.0923	1.046	-5.28358	1.046	-6.1966
36.757	-1.84	1.049	-0.08753	1.049	-5.28366	1.049	-6.18211
36.874	-1.679	1.053	-0.08941	1.052	-5.28357	1.053	-6.16544
36.991	-1.525	1.056	-0.09363	1.056	-5.28504	1.056	-6.14702
37.107	-1.302	1.059	-0.10032	1.059	-5.28837	1.059	-6.12939
37.224	-1.052	1.063	-0.1065	1.062	-5.29264	1.063	-6.11335
37.341	-0.746	1.066	-0.1087	1.066	-5.29651	1.066	-6.09953
37.458	-0.396	1.069	-0.10971	1.069	-5.30016	1.069	-6.08468
37.574	0.035	1.073	-0.11082	1.072	-5.30399	1.073	-6.06452
37.691	0.505	1.076	-0.11195	1.076	-5.30783	1.076	-6.04381
37.808	0.962	1.079	-0.11572	1.079	-5.30768	1.079	-6.02785
37.924	1.571	1.083	-0.11962	1.082	-5.30655	1.083	-6.0135
38.041	2.158	1.086	-0.12225	1.086	-5.30714	1.086	-5.99997
38.158	2.752	1.089	-0.12189	1.089	-5.30829	1.089	-5.98949
38.274	3.473	1.093	-0.12104	1.092	-5.3093	1.093	-5.97883
38.391	4.118	1.096	-0.12212	1.096	-5.31108	1.096	-5.9683
38.508	4.83	1.099	-0.1242	1.099	-5.31328	1.099	-5.95769
38.624	5.589	1.103	-0.12476	1.102	-5.31677	1.103	-5.94866
38.741	6.26	1.106	-0.12547	1.106	-5.32059	1.106	-5.94006
38.858	7.025	1.109	-0.12653	1.109	-5.32392	1.109	-5.93639
38.974	7.741	1.113	-0.12783	1.112	-5.327	1.113	-5.93454
39.091	8.454	1.116	-0.13185	1.116	-5.32882	1.116	-5.93386
39.208	9.184	1.119	-0.13713	1.119	-5.32997	1.119	-5.93155
39.325	9.832	1.123	-0.14056	1.122	-5.33127	1.123	-5.92659
39.441	10.562	1.126	-0.14235	1.125	-5.33137	1.126	-5.92255
39.558	11.119	1.129	-0.14398	1.129	-5.33108	1.129	-5.91783
39.675	11.802	1.133	-0.14532	1.132	-5.33238	1.133	-5.91268
39.791	12.409	1.136	-0.14652	1.135	-5.33427	1.136	-5.90863
39.908	12.886	1.139	-0.14732	1.139	-5.33535	1.139	-5.90907
40.025	13.528	1.143	-0.14522	1.142	-5.33572	1.143	-5.91083
40.141	13.957	1.146	-0.14187	1.145	-5.33618	1.146	-5.9082
40.258	14.458	1.149	-0.14129	1.149	-5.33554	1.149	-5.904
40.375	14.965	1.152	-0.14135	1.152	-5.33349	1.152	-5.90271
40.491	15.321	1.156	-0.14138	1.155	-5.33124	1.156	-5.90424
40.608	15.768	1.159	-0.14195	1.159	-5.32902	1.159	-5.90611
40.725	16.046	1.162	-0.14067	1.162	-5.33018	1.162	-5.90584
40.842	16.41	1.166	-0.13783	1.165	-5.33242	1.166	-5.90584
40.958	16.714	1.169	-0.13488	1.169	-5.33308	1.169	-5.90808
41.075	16.916	1.172	-0.13291	1.172	-5.33267	1.172	-5.91042
41.192	17.212	1.176	-0.13054	1.175	-5.33386	1.176	-5.91228
41.308	17.366	1.179	-0.12771	1.179	-5.33585	1.179	-5.91432
41.425	17.605	1.182	-0.12516	1.182	-5.33639	1.182	-5.91632
41.542	17.76	1.186	-0.12434	1.185	-5.33564	1.186	-5.91846
41.658	17.901	1.189	-0.12564	1.189	-5.33475	1.189	-5.9187
41.775	18.064	1.192	-0.12822	1.192	-5.33416	1.192	-5.91709
41.892	18.157	1.196	-0.13018	1.195	-5.3338	1.196	-5.91606
42.008	18.274	1.199	-0.12825	1.199	-5.33483	1.199	-5.91273
42.125	18.35	1.202	-0.12499	1.202	-5.33669	1.202	-5.90957
42.242	18.371	1.206	-0.12429	1.205	-5.33955	1.206	-5.91042
42.358	18.415	1.209	-0.12562	1.209	-5.34241	1.209	-5.91306
42.475	18.389	1.212	-0.12753	1.212	-5.34458	1.212	-5.91788
42.592	18.352	1.216	-0.12954	1.215	-5.34669	1.216	-5.9237
42.709	18.289	1.219	-0.13036	1.219	-5.34785	1.219	-5.92698
42.825	18.154	1.222	-0.12947	1.222	-5.34838	1.222	-5.92765
42.942	18.029	1.226	-0.12858	1.225	-5.34918	1.226	-5.92975
43.059	17.812	1.229	-0.1293	1.229	-5.34925	1.229	-5.93625
43.175	17.575	1.232	-0.13109	1.232	-5.34884	1.232	-5.94351
43.292	17.355	1.236	-0.1338	1.235	-5.34922	1.236	-5.94893
43.409	17.041	1.239	-0.13639	1.239	-5.35076	1.239	-5.95361
43.525	16.741	1.242	-0.13713	1.242	-5.35514	1.242	-5.95805
43.642	16.434	1.246	-0.13684	1.245	-5.36035	1.246	-5.96219
43.759	16.051	1.249	-0.13905	1.249	-5.36296	1.249	-5.96658
43.875	15.724	1.252	-0.14343	1.252	-5.36411	1.252	-5.97022
43.992	15.34	1.256	-0.14669	1.255	-5.36562	1.256	-5.97375
44.109	14.922	1.259	-0.14898	1.259	-5.36619	1.259	-5.97828
44.226	14.565	1.262	-0.15185	1.262	-5.36604	1.262	-5.9844
44.342	14.167	1.266	-0.15597	1.265	-5.36658	1.266	-5.99172
44.459	13.799	1.269	-0.15994	1.269	-5.36807	1.269	-5.99802
44.576	13.438	1.272	-0.16058	1.272	-5.37109	1.272	-6.00435
44.692	13.031	1.276	-0.15939	1.275	-5.37427	1.276	-6.0117
44.809	12.701	1.279	-0.16076	1.279	-5.37533	1.279	-6.01954
44.926	12.351	1.282	-0.16384	1.282	-5.37555	1.282	-6.02695
45.042	12.088	1.286	-0.16518	1.285	-5.37432	1.286	-6.03446
45.159	11.732	1.289	-0.16489	1.289	-5.37137	1.289	-6.04105
45.276	11.433	1.292	-0.16753	1.292	-5.37008	1.292	-6.04548
45.392	11.216	1.296	-0.17277	1.295	-5.37104	1.296	-6.04793
45.509	10.897	1.299	-0.17714	1.299	-5.37342	1.299	-6.05008
45.626	10.694	1.302	-0.18031	1.302	-5.37796	1.302	-6.05374
45.743	10.456	1.306	-0.18356	1.305	-5.38268	1.306	-6.05861
45.859	10.204	1.309	-0.18647	1.309	-5.38503	1.309	-6.06371
45.976	10.059	1.312	-0.18907	1.312	-5.38654	1.312	-6.06754
46.093	9.828	1.316	-0.19099	1.315	-5.38927	1.316	-6.06817
46.209	9.676	1.319	-0.19179	1.319	-5.39277	1.319	-6.06816
46.326	9.476	1.322	-0.19084	1.322	-5.39535	1.322	-6.07072
46.443	9.322	1.326	-0.19001	1.325	-5.39528	1.326	-6.07384
46.559	9.204	1.329	-0.18985	1.329	-5.39326	1.329	-6.07972
46.676	9.037	1.332	-0.18815	1.332	-5.39244	1.332	-6.08673
46.793	8.944	1.336	-0.1855	1.335	-5.39256	1.336	-6.09165
46.909	8.807	1.339	-0.18415	1.339	-5.39231	1.339	-6.09346
47.026	8.68	1.342	-0.18413	1.342	-5.39161	1.342	-6.09515
47.143	8.619	1.346	-0.18438	1.345	-5.39147	1.346	-6.09689
47.259	8.486	1.349	-0.1836	1.348	-5.39196	1.349	-6.09781
47.376	8.417	1.352	-0.18207	1.352	-5.39158	1.352	-6.09854
47.493	8.336	1.356	-0.18166	1.355	-5.38947	1.356	-6.10064
47.61	8.242	1.359	-0.18234	1.358	-5.38872	1.359	-6.10345
47.726	8.207	1.362	-0.18176	1.362	-5.39111	1.362	-6.10535
47.843	8.117	1.366	-0.18128	1.365	-5.39313	1.366	-6.10675
47.96	8.071	1.369	-0.18327	1.368	-5.39452	1.369	-6.10719
48.076	8.031	1.372	-0.1859	1.372	-5.39605	1.372	-6.10706
48.193	7.998	1.376	-0.18389	1.375	-5.39588	1.376	-6.10788
48.31	7.996	1.379	-0.17861	1.378	-5.39424	1.379	-6.10951
48.426	7.954	1.382	-0.17434	1.382	-5.39131	1.382	-6.11251
48.543	7.985	1.386	-0.17238	1.385	-5.38715	1.386	-6.11571
48.66	7.982	1.389	-0.17413	1.388	-5.38391	1.389	-6.11788
48.776	8.001	1.392	-0.17765	1.392	-5.38311	1.392	-6.11807
48.893	8.088	1.396	-0.17941	1.395	-5.38278	1.396	-6.1191
49.01	8.109	1.399	-0.17947	1.398	-5.38123	1.399	-6.12376
49.127	8.218	1.402	-0.17942	1.402	-5.37909	1.402	-6.12947
49.243	8.311	1.406	-0.18145	1.405	-5.37698	1.406	-6.13302
49.36	8.421	1.409	-0.18453	1.408	-5.37504	1.409	-6.13568
49.477	8.574	1.412	-0.18632	1.412	-5.37443	1.412	-6.1354
49.593	8.714	1.415	-0.18716	1.415	-5.37494	1.415	-6.13295
49.71	8.94	1.419	-0.18943	1.418	-5.37581	1.419	-6.13135
49.827	9.126	1.422	-0.19226	1.422	-5.37653	1.422	-6.13272
49.943	9.347	1.425	-0.19446	1.425	-5.37789	1.425	-6.13421
50.06	9.646	1.429	-0.19557	1.428	-5.37954	1.429	-6.13425
50.177	9.925	1.432	-0.19725	1.432	-5.38128	1.432	-6.13513
50.293	10.284	1.435	-0.20067	1.435	-5.38353	1.435	-6.1385
50.41	10.662	1.439	-0.20467	1.438	-5.38573	1.439	-6.14234
50.527	11.051	1.442	-0.20798	1.442	-5.38562	1.442	-6.14536
50.643	11.514	1.445	-0.21057	1.445	-5.3839	1.445	-6.14795
50.76	12.005	1.449	-0.21201	1.448	-5.38325	1.449	-6.15042
50.877	12.526	1.452	-0.21253	1.452	-5.38437	1.452	-6.15306
50.994	13.066	1.455	-0.21222	1.455	-5.38504	1.455	-6.15598
51.11	13.671	1.459	-0.21298	1.458	-5.3849	1.459	-6.1596
51.227	14.33	1.462	-0.21428	1.462	-5.38498	1.462	-6.16278
51.344	15.042	1.465	-0.21545	1.465	-5.38555	1.465	-6.16439
51.46	15.743	1.469	-0.21589	1.468	-5.38616	1.469	-6.16648
51.577	16.489	1.472	-0.212	1.472	-5.386	1.472	-6.16998
51.694	17.28	1.475	-0.20638	1.475	-5.38572	1.475	-6.17358
51.81	18.117	1.479	-0.20512	1.478	-5.38687	1.479	-6.1755
51.927	18.947	1.482	-0.20654	1.482	-5.38865	1.482	-6.17647
52.044	19.88	1.485	-0.20791	1.485	-5.38962	1.485	-6.17738
52.16	20.766	1.489	-0.20876	1.488	-5.3904	1.489	-6.17801
52.277	21.652	1.492	-0.21064	1.492	-5.39114	1.492	-6.17812
52.394	22.719	1.495	-0.21441	1.495	-5.39159	1.495	-6.17823
52.511	23.68	1.499	-0.21786	1.498	-5.39253	1.499	-6.17924
52.627	24.688	1.502	-0.21833	1.502	-5.39381	1.502	-6.18201
52.744	25.763	1.505	-0.21803	1.505	-5.39482	1.505	-6.18605
52.861	26.727	1.509	-0.21921	1.508	-5.39458	1.509	-6.19128
52.977	27.783	1.512	-0.2211	1.512	-5.39435	1.512	-6.19634
53.094	28.909	1.515	-0.22058	1.515	-5.39675	1.515	-6.19802
53.211	29.952	1.519	-0.2185	1.518	-5.40021	1.519	-6.19762
53.327	31.026	1.522	-0.21596	1.522	-5.40067	1.522	-6.19896
53.444	32.094	1.525	-0.21326	1.525	-5.40036	1.525	-6.20103
53.561	33.149	1.529	-0.21064	1.528	-5.40071	1.529	-6.20169
53.677	34.158	1.532	-0.20866	1.532	-5.40113	1.532	-6.20179
53.794	35.214	1.535	-0.20655	1.535	-5.40135	1.535	-6.20158
53.911	36.2	1.539	-0.2047	1.538	-5.40222	1.539	-6.20123
54.027	37.087	1.542	-0.20326	1.542	-5.40394	1.542	-6.20128
54.144	38.092	1.545	-0.20284	1.545	-5.40598	1.545	-6.20251
54.261	38.952	1.549	-0.20265	1.548	-5.40769	1.549	-6.20442
54.378	39.773	1.552	-0.20427	1.552	-5.40859	1.552	-6.20611
54.494	40.632	1.555	-0.20764	1.555	-5.40926	1.555	-6.20687
54.611	41.296	1.559	-0.21057	1.558	-5.4093	1.559	-6.20617
54.728	41.999	1.562	-0.21043	1.562	-5.40789	1.562	-6.2057
54.844	42.644	1.565	-0.20914	1.565	-5.40752	1.565	-6.20544
54.961	43.212	1.569	-0.20798	1.568	-5.40956	1.569	-6.2049
55.078	43.775	1.572	-0.20707	1.571	-5.4126	1.572	-6.20468
55.194	44.203	1.575	-0.20577	1.575	-5.416	1.575	-6.20533
55.311	44.621	1.579	-0.20368	1.578	-5.41931	1.579	-6.20593
55.428	44.929	1.582	-0.20202	1.581	-5.42133	1.582	-6.20502
55.544	45.23	1.585	-0.20178	1.585	-5.4224	1.585	-6.2036
55.661	45.495	1.589	-0.20137	1.588	-5.42356	1.589	-6.20314
55.778	45.586	1.592	-0.19978	1.591	-5.42522	1.592	-6.20221
55.895	45.762	1.595	-0.19809	1.595	-5.42592	1.595	-6.19948
56.011	45.788	1.599	-0.1984	1.598	-5.42364	1.599	-6.19838
56.128	45.804	1.602	-0.19916	1.601	-5.4211	1.602	-6.19973
56.245	45.763	1.605	-0.19953	1.605	-5.42285	1.605	-6.20037
56.361	45.651	1.609	-0.19991	1.608	-5.426	1.609	-6.19869
56.478	45.555	1.612	-0.20055	1.611	-5.42753	1.612	-6.19594
56.595	45.308	1.615	-0.20122	1.615	-5.42828	1.615	-6.19376
56.711	45.103	1.619	-0.2038	1.618	-5.42912	1.619	-6.19298
56.828	44.842	1.622	-0.20797	1.621	-5.43011	1.622	-6.19282
56.945	44.477	1.625	-0.212	1.625	-5.43029	1.625	-6.19311
57.061	44.152	1.629	-0.21466	1.628	-5.42954	1.629	-6.19297
57.178	43.755	1.632	-0.21684	1.631	-5.42867	1.632	-6.19214
57.295	43.307	1.635	-0.21798	1.635	-5.42855	1.635	-6.19049
57.412	42.876	1.639	-0.21838	1.638	-5.42871	1.639	-6.18867
57.528	42.348	1.642	-0.21825	1.641	-5.42909	1.642	-6.18837
57.645	41.841	1.645	-0.21825	1.645	-5.43007	1.645	-6.18845
57.762	41.321	1.649	-0.21974	1.648	-5.43051	1.649	-6.18807
57.878	40.759	1.652	-0.22194	1.651	-5.42989	1.652	-6.18751
57.995	40.149	1.655	-0.22219	1.655	-5.42867	1.655	-6.18632
58.112	39.548	1.659	-0.22039	1.658	-5.42712	1.659	-6.18461
58.228	38.935	1.662	-0.21863	1.661	-5.42588	1.662	-6.18341
58.345	38.251	1.665	-0.21786	1.665	-5.42543	1.665	-6.183
58.462	37.6	1.669	-0.21723	1.668	-5.42522	1.669	-6.18258
58.578	36.941	1.672	-0.21636	1.671	-5.42491	1.672	-6.18058
58.695	36.203	1.675	-0.21555	1.675	-5.42499	1.675	-6.17738
58.812	35.526	1.678	-0.21486	1.678	-5.42608	1.679	-6.17531
58.928	34.826	1.682	-0.21401	1.681	-5.42742	1.682	-6.17389
59.045	34.052	1.685	-0.21451	1.685	-5.42697	1.685	-6.17099
59.162	33.343	1.688	-0.21636	1.688	-5.4249	1.688	-6.16731
59.279	32.597	1.692	-0.21839	1.691	-5.42341	1.692	-6.16893
59.395	31.8	1.695	-0.22002	1.695	-5.42335	1.695	-6.17455
59.512	31.096	1.698	-0.22102	1.698	-5.42372	1.698	-6.17688
59.629	30.317	1.702	-0.21963	1.701	-5.424	1.702	-6.17629
59.745	29.531	1.705	-0.21745	1.705	-5.42499	1.705	-6.17569
59.862	28.729	1.708	-0.21692	1.708	-5.4273	1.708	-6.17476
59.979	27.915	1.712	-0.21722	1.711	-5.42994	1.712	-6.17327
60.095	27.199	1.715	-0.21636	1.715	-5.4322	1.715	-6.17156
60.212	26.355	1.718	-0.21491	1.718	-5.43445	1.718	-6.17006
60.329	25.622	1.722	-0.21553	1.721	-5.43748	1.722	-6.16896
60.445	24.838	1.725	-0.21846	1.725	-5.44104	1.725	-6.16793
60.562	24.028	1.728	-0.22108	1.728	-5.44269	1.728	-6.16757
60.679	23.303	1.732	-0.22147	1.731	-5.44236	1.732	-6.16789
60.796	22.518	1.735	-0.22025	1.735	-5.44142	1.735	-6.1674
60.912	21.829	1.738	-0.21945	1.738	-5.44043	1.738	-6.1665
61.029	21.063	1.742	-0.21984	1.741	-5.43984	1.742	-6.1662
61.146	20.271	1.745	-0.22025	1.745	-5.43957	1.745	-6.1663
61.262	19.606	1.748	-0.21984	1.748	-5.43932	1.748	-6.166
61.379	18.852	1.752	-0.22074	1.751	-5.43912	1.752	-6.16455
61.496	18.185	1.755	-0.22299	1.755	-5.43926	1.755	-6.16294
61.612	17.46	1.758	-0.22452	1.758	-5.44036	1.758	-6.16395
61.729	16.78	1.762	-0.22498	1.761	-5.4417	1.762	-6.16666
61.846	16.154	1.765	-0.22533	1.765	-5.4411	1.765	-6.16912
61.962	15.49	1.768	-0.22474	1.768	-5.43976	1.768	-6.17114
62.079	14.92	1.772	-0.22422	1.771	-5.44013	1.772	-6.17351
62.196	14.295	1.775	-0.22525	1.775	-5.44179	1.775	-6.17294
62.312	13.652	1.778	-0.22706	1.778	-5.44323	1.778	-6.16918
62.429	13.14	1.782	-0.23058	1.781	-5.44386	1.782	-6.16676
62.546	12.539	1.785	-0.23557	1.785	-5.44404	1.785	-6.16598
62.663	12.082	1.788	-0.23743	1.788	-5.443	1.788	-6.16537
62.779	11.51	1.792	-0.23572	1.791	-5.44081	1.792	-6.16451
62.896	11	1.795	-0.23349	1.795	-5.441	1.795	-6.164
63.013	10.54	1.798	-0.23276	1.798	-5.44341	1.798	-6.1641
63.129	10.055	1.802	-0.23284	1.801	-5.4459	1.802	-6.16356
63.246	9.671	1.805	-0.23112	1.804	-5.44774	1.805	-6.16225
63.363	9.173	1.808	-0.22818	1.808	-5.44896	1.808	-6.16156
63.479	8.797	1.812	-0.22674	1.811	-5.45127	1.812	-6.16103
63.596	8.425	1.815	-0.22666	1.814	-5.45452	1.815	-6.16023
63.713	8.003	1.818	-0.22802	1.818	-5.45769	1.818	-6.16017
63.829	7.706	1.822	-0.23101	1.821	-5.46077	1.822	-6.16096
63.946	7.31	1.825	-0.23382	1.824	-5.46227	1.825	-6.162
64.063	6.985	1.828	-0.23589	1.828	-5.46229	1.828	-6.16262
64.18	6.686	1.832	-0.23752	1.831	-5.46261	1.832	-6.16267
64.296	6.32	1.835	-0.23736	1.834	-5.46341	1.835	-6.16331
64.413	6.085	1.838	-0.23669	1.838	-5.46409	1.838	-6.16387
64.53	5.785	1.842	-0.23904	1.841	-5.46355	1.842	-6.16232
64.646	5.529	1.845	-0.24322	1.844	-5.46215	1.845	-6.15951
64.763	5.282	1.848	-0.24537	1.848	-5.46264	1.848	-6.15686
64.88	5.005	1.852	-0.24615	1.851	-5.46451	1.852	-6.1541
64.996	4.837	1.855	-0.24658	1.854	-5.46449	1.855	-6.14989
65.113	4.549	1.858	-0.2458	1.858	-5.46254	1.858	-6.14539
65.23	4.356	1.862	-0.24479	1.861	-5.4613	1.862	-6.14533
65.346	4.151	1.865	-0.24314	1.864	-5.46157	1.865	-6.14879
65.463	3.917	1.868	-0.24111	1.868	-5.46456	1.868	-6.15059
65.58	3.758	1.872	-0.24232	1.871	-5.47041	1.872	-6.1507
65.697	3.556	1.875	-0.24572	1.874	-5.47545	1.875	-6.15029
65.813	3.4	1.878	-0.24804	1.878	-5.47588	1.878	-6.14952
65.93	3.223	1.882	-0.24946	1.881	-5.47445	1.882	-6.15034
66.047	3.053	1.885	-0.25031	1.884	-5.47597	1.885	-6.1542
66.163	2.92	1.888	-0.25073	1.888	-5.47875	1.888	-6.15813
66.28	2.742	1.892	-0.25103	1.891	-5.47832	1.892	-6.15854
66.397	2.623	1.895	-0.25065	1.894	-5.47559	1.895	-6.15707
66.513	2.472	1.898	-0.24965	1.898	-5.47369	1.898	-6.15581
66.63	2.317	1.902	-0.24781	1.901	-5.47259	1.902	-6.15488
66.747	2.225	1.905	-0.24594	1.904	-5.47205	1.905	-6.15292
66.863	2.089	1.908	-0.24598	1.908	-5.47309	1.908	-6.14971
66.98	1.988	1.912	-0.24717	1.911	-5.47473	1.912	-6.14802
67.097	1.881	1.915	-0.24731	1.914	-5.47514	1.915	-6.14869
67.213	1.762	1.918	-0.24702	1.918	-5.47516	1.918	-6.14863
67.33	1.669	1.922	-0.24778	1.921	-5.47645	1.922	-6.1467
67.447	1.562	1.925	-0.2475	1.924	-5.47852	1.925	-6.14431
67.564	1.47	1.928	-0.24524	1.928	-5.47973	1.928	-6.14253
67.68	1.374	1.932	-0.24392	1.931	-5.4802	1.932	-6.1411
67.797	1.281	1.935	-0.24355	1.934	-5.48013	1.935	-6.13944
67.914	1.213	1.938	-0.24269	1.938	-5.4799	1.938	-6.13806
68.03	1.1	1.942	-0.24142	1.941	-5.48084	1.942	-6.13617
68.147	1.049	1.945	-0.23968	1.944	-5.48235	1.945	-6.13128
68.264	0.959	1.948	-0.23738	1.948	-5.48322	1.948	-6.12427
68.38	0.898	1.951	-0.23518	1.951	-5.48104	1.951	-6.11874
68.497	0.836	1.955	-0.23301	1.954	-5.4759	1.955	-6.11514
68.614	0.758	1.958	-0.23192	1.958	-5.47158	1.958	-6.11281
68.73	0.718	1.961	-0.23266	1.961	-5.46945	1.961	-6.11081
68.847	0.639	1.965	-0.2337	1.964	-5.46728	1.965	-6.10645
68.964	0.56	1.968	-0.23467	1.968	-5.46225	1.968	-6.09935
69.081	0.522	1.971	-0.23552	1.971	-5.45671	1.971	-6.09258
69.197	0.454	1.975	-0.23575	1.974	-5.45569	1.975	-6.08861
69.314	0.421	1.978	-0.23609	1.978	-5.45801	1.978	-6.08588
69.431	0.384	1.981	-0.23922	1.981	-5.46014	1.981	-6.08294
69.547	0.33	1.985	-0.24421	1.984	-5.46168	1.985	-6.07955
69.664	0.259	1.988	-0.25058	1.988	-5.46259	1.988	-6.07663
69.781	0.207	1.991	-0.25698	1.991	-5.46282	1.991	-6.0744
69.897	0.187	1.995	-0.26197	1.994	-5.4622	1.995	-6.07082
70.014	0.12	1.998	-0.26737	1.998	-5.46128	1.998	-6.06553
70.131	0.084	2.001	-0.27213	2.001	-5.462	2.001	-6.0608
70.247	0.044	2.005	-0.27356	2.004	-5.46329	2.005	-6.05792
70.364	-0.001	2.008	-0.27337	2.008	-5.4634	2.008	-6.05596
70.481	-0.03	2.011	-0.27456	2.011	-5.46361	2.011	-6.05384
70.597	-0.08	2.015	-0.27701	2.014	-5.46402	2.015	-6.05172
70.714	-0.095	2.018	-0.27922	2.018	-5.46438	2.018	-6.05027
70.831	-0.149	2.021	-0.28111	2.021	-5.46528	2.021	-6.04796
70.948	-0.19	2.025	-0.2825	2.024	-5.46594	2.025	-6.04438
71.064	-0.207	2.028	-0.28349	2.027	-5.46566	2.028	-6.04074
71.181	-0.235	2.031	-0.2849	2.031	-5.46557	2.031	-6.03799
71.298	-0.273	2.035	-0.28644	2.034	-5.4667	2.035	-6.03616
71.414	-0.296	2.038	-0.28726	2.037	-5.46895	2.038	-6.0348
71.531	-0.336	2.041	-0.28624	2.041	-5.47212	2.041	-6.03307
71.648	-0.355	2.045	-0.28406	2.044	-5.47483	2.045	-6.03063
71.764	-0.398	2.048	-0.28226	2.047	-5.47622	2.048	-6.0285
71.881	-0.41	2.051	-0.28096	2.051	-5.47735	2.051	-6.02712
71.998	-0.459	2.055	-0.27978	2.054	-5.47803	2.055	-6.02601
72.114	-0.475	2.058	-0.27901	2.057	-5.47758	2.058	-6.02502
72.231	-0.496	2.061	-0.2798	2.061	-5.47623	2.061	-6.02416
72.348	-0.522	2.065	-0.27946	2.064	-5.47422	2.065	-6.0228
72.465	-0.544	2.068	-0.27691	2.067	-5.4729	2.068	-6.02033
72.581	-0.563	2.071	-0.272	2.071	-5.47269	2.071	-6.01781
72.698	-0.599	2.075	-0.26566	2.074	-5.47266	2.075	-6.01718
72.815	-0.61	2.078	-0.26045	2.077	-5.47352	2.078	-6.01749
72.931	-0.655	2.081	-0.2562	2.081	-5.47657	2.081	-6.01715
73.048	-0.669	2.085	-0.25294	2.084	-5.4799	2.085	-6.01673
73.165	-0.682	2.088	-0.25142	2.087	-5.4827	2.088	-6.01603
73.281	-0.7	2.091	-0.25044	2.091	-5.48778	2.091	-6.01449
73.398	-0.713	2.095	-0.24883	2.094	-5.49443	2.095	-6.01251
73.515	-0.756	2.098	-0.2472	2.097	-5.49887	2.098	-6.01033
73.631	-0.756	2.101	-0.24642	2.101	-5.50122	2.101	-6.00828
73.748	-0.79	2.105	-0.24603	2.104	-5.50425	2.105	-6.00812
73.865	-0.803	2.108	-0.24587	2.107	-5.50739	2.108	-6.00981
73.981	-0.813	2.111	-0.2459	2.111	-5.50927	2.111	-6.01089
74.098	-0.834	2.115	-0.2449	2.114	-5.50943	2.115	-6.01094
74.215	-0.848	2.118	-0.24296	2.117	-5.50901	2.118	-6.0104
74.332	-0.852	2.121	-0.24208	2.121	-5.50828	2.121	-6.00867
74.448	-0.867	2.125	-0.24264	2.124	-5.50692	2.125	-6.00672
74.565	-0.895	2.128	-0.24446	2.127	-5.50587	2.128	-6.00597
74.682	-0.899	2.131	-0.24722	2.131	-5.50594	2.131	-6.00585
74.798	-0.922	2.135	-0.24965	2.134	-5.5072	2.135	-6.00539
74.915	-0.94	2.138	-0.25147	2.137	-5.50895	2.138	-6.0045
75.032	-0.96	2.141	-0.2529	2.141	-5.51083	2.141	-6.00298
75.148	-0.973	2.145	-0.2521	2.144	-5.51368	2.145	-6.001
75.265	-0.993	2.148	-0.24972	2.147	-5.51662	2.148	-5.99984
75.382	-0.992	2.151	-0.24895	2.151	-5.51823	2.151	-6.00037
75.498	-1.016	2.155	-0.24984	2.154	-5.51939	2.155	-6.00048
75.615	-1.011	2.158	-0.25062	2.157	-5.52285	2.158	-5.99772
75.732	-1.031	2.161	-0.25085	2.161	-5.52796	2.161	-5.99343
75.849	-1.065	2.165	-0.25085	2.164	-5.53004	2.165	-5.9898
75.965	-1.066	2.168	-0.25114	2.167	-5.52786	2.168	-5.98653
76.082	-1.077	2.171	-0.25181	2.171	-5.52503	2.171	-5.98327
76.199	-1.1	2.175	-0.25277	2.174	-5.52136	2.175	-5.98019
76.315	-1.105	2.178	-0.25398	2.177	-5.51815	2.178	-5.97672
76.432	-1.108	2.181	-0.25526	2.181	-5.51985	2.181	-5.97294
76.549	-1.125	2.185	-0.25642	2.184	-5.52442	2.185	-5.97032
76.665	-1.151	2.188	-0.25638	2.187	-5.5266	2.188	-5.96813
76.782	-1.161	2.191	-0.25554	2.191	-5.5266	2.191	-5.96527
76.899	-1.18	2.195	-0.25586	2.194	-5.5256	2.195	-5.96276
77.015	-1.192	2.198	-0.25785	2.197	-5.52487	2.198	-5.96213
77.132	-1.211	2.201	-0.26084	2.201	-5.52616	2.201	-5.96449
77.249	-1.197	2.205	-0.26383	2.204	-5.52931	2.205	-5.96782
77.366	-1.226	2.208	-0.2669	2.207	-5.5315	2.208	-5.96751
77.482	-1.235	2.211	-0.27035	2.211	-5.53241	2.211	-5.96422
77.599	-1.247	2.215	-0.27331	2.214	-5.5326	2.215	-5.96091
77.716	-1.263	2.218	-0.27401	2.217	-5.53029	2.218	-5.95784
77.832	-1.271	2.221	-0.27347	2.221	-5.52668	2.221	-5.95498
77.949	-1.285	2.224	-0.27522	2.224	-5.52394	2.224	-5.95265
78.066	-1.306	2.228	-0.27935	2.227	-5.52137	2.228	-5.95135
78.182	-1.313	2.231	-0.28417	2.231	-5.51879	2.231	-5.95085
78.299	-1.323	2.234	-0.28831	2.234	-5.51663	2.234	-5.94961
78.416	-1.348	2.238	-0.291	2.237	-5.51445	2.238	-5.94667
78.532	-1.362	2.241	-0.29258	2.241	-5.51062	2.241	-5.94323
78.649	-1.359	2.244	-0.29353	2.244	-5.50508	2.244	-5.94015
78.766	-1.367	2.248	-0.29394	2.247	-5.50129	2.248	-5.93715
78.882	-1.377	2.251	-0.29406	2.251	-5.49986	2.251	-5.93473
78.999	-1.405	2.254	-0.29384	2.254	-5.49728	2.254	-5.93317
79.116	-1.389	2.258	-0.29311	2.257	-5.4933	2.258	-5.93175
79.233	-1.422	2.261	-0.29213	2.26	-5.4883	2.261	-5.93057
79.349	-1.427	2.264	-0.2908	2.264	-5.481	2.264	-5.93036
79.466	-1.421	2.268	-0.28985	2.267	-5.4737	2.268	-5.93001
79.583	-1.442	2.271	-0.29096	2.27	-5.46827	2.271	-5.92833
79.699	-1.454	2.274	-0.2934	2.274	-5.46445	2.274	-5.92508
79.816	-1.465	2.278	-0.29459	2.277	-5.46237	2.278	-5.92123
79.933	-1.479	2.281	-0.29438	2.28	-5.46192	2.281	-5.91782
80.049	-1.484	2.284	-0.2936	2.284	-5.46051	2.284	-5.913
80.166	-1.513	2.288	-0.29231	2.287	-5.45734	2.288	-5.90697
80.283	-1.509	2.291	-0.2918	2.29	-5.45528	2.291	-5.90373
80.399	-1.524	2.294	-0.2915	2.294	-5.45542	2.294	-5.90269
80.516	-1.536	2.298	-0.28927	2.297	-5.4577	2.298	-5.90103
80.633	-1.55	2.301	-0.28777	2.3	-5.4626	2.301	-5.89962
80.75	-1.535	2.304	-0.2886	2.304	-5.46626	2.304	-5.89976
80.866	-1.544	2.308	-0.28856	2.307	-5.46659	2.308	-5.90047
80.983	-1.565	2.311	-0.2871	2.31	-5.46687	2.311	-5.89881
81.1	-1.581	2.314	-0.28555	2.314	-5.46883	2.314	-5.89457
81.216	-1.597	2.318	-0.28373	2.317	-5.47078	2.318	-5.89379
81.333	-1.602	2.321	-0.28196	2.32	-5.4717	2.321	-5.89876
81.45	-1.616	2.324	-0.28114	2.324	-5.47174	2.324	-5.9027
81.566	-1.613	2.328	-0.28113	2.327	-5.47135	2.328	-5.90301
81.683	-1.636	2.331	-0.28173	2.33	-5.47092	2.331	-5.90281
81.8	-1.632	2.334	-0.28313	2.334	-5.47074	2.334	-5.90277
81.916	-1.636	2.338	-0.28516	2.337	-5.47105	2.338	-5.90187
82.033	-1.654	2.341	-0.28696	2.34	-5.47193	2.341	-5.89951
82.15	-1.665	2.344	-0.28758	2.344	-5.4733	2.344	-5.89666
82.266	-1.68	2.348	-0.2878	2.347	-5.47476	2.348	-5.89412
82.383	-1.676	2.351	-0.28777	2.35	-5.47704	2.351	-5.89118
82.5	-1.692	2.354	-0.28685	2.354	-5.47931	2.354	-5.8881
82.617	-1.695	2.358	-0.28476	2.357	-5.48091	2.358	-5.88665
82.733	-1.706	2.361	-0.28217	2.36	-5.48223	2.361	-5.88651
82.85	-1.703	2.364	-0.28003	2.364	-5.48336	2.364	-5.8851
82.967	-1.708	2.368	-0.27813	2.367	-5.48384	2.368	-5.88169
83.083	-1.733	2.371	-0.27653	2.37	-5.48356	2.371	-5.87747
83.2	-1.748	2.374	-0.27417	2.374	-5.48237	2.374	-5.87359
83.317	-1.749	2.378	-0.27056	2.377	-5.48112	2.378	-5.87135
83.433	-1.764	2.381	-0.26837	2.38	-5.4795	2.381	-5.87049
83.55	-1.761	2.384	-0.26789	2.384	-5.47687	2.384	-5.86916
83.667	-1.77	2.388	-0.26689	2.387	-5.47563	2.388	-5.86617
83.783	-1.785	2.391	-0.26479	2.39	-5.47653	2.391	-5.86158
83.9	-1.767	2.394	-0.26218	2.394	-5.47659	2.394	-5.85763
84.017	-1.781	2.398	-0.25907	2.397	-5.47516	2.398	-5.85566
84.134	-1.794	2.401	-0.25675	2.4	-5.47453	2.401	-5.85168
84.25	-1.798	2.404	-0.2562	2.404	-5.47533	2.404	-5.84429
84.367	-1.812	2.408	-0.25593	2.407	-5.47611	2.408	-5.83844
84.484	-1.822	2.411	-0.25519	2.41	-5.4766	2.411	-5.83629
84.6	-1.83	2.414	-0.25405	2.414	-5.47755	2.414	-5.83765
84.717	-1.823	2.418	-0.25192	2.417	-5.47878	2.418	-5.84124
84.834	-1.838	2.421	-0.24897	2.42	-5.48052	2.421	-5.84484
84.95	-1.834	2.424	-0.24664	2.424	-5.48338	2.424	-5.84964
85.067	-1.864	2.428	-0.24567	2.427	-5.48591	2.428	-5.85437
85.184	-1.849	2.431	-0.24689	2.43	-5.48651	2.431	-5.85664
85.3	-1.866	2.434	-0.25002	2.434	-5.48455	2.434	-5.8568
85.417	-1.873	2.438	-0.25244	2.437	-5.48276	2.438	-5.85491
85.534	-1.876	2.441	-0.25463	2.44	-5.48167	2.441	-5.85183
85.651	-1.886	2.444	-0.2581	2.444	-5.48126	2.444	-5.84918
85.767	-1.9	2.448	-0.26278	2.447	-5.48158	2.448	-5.84687
85.884	-1.889	2.451	-0.26748	2.45	-5.48219	2.451	-5.84429
86.001	-1.911	2.454	-0.26998	2.454	-5.48374	2.454	-5.84191
86.117	-1.892	2.458	-0.27032	2.457	-5.48575	2.458	-5.84138
86.234	-1.896	2.461	-0.26987	2.46	-5.48573	2.461	-5.84213
86.351	-1.905	2.464	-0.26865	2.464	-5.48332	2.464	-5.84136
86.467	-1.919	2.468	-0.26862	2.467	-5.48129	2.468	-5.83852
86.584	-1.922	2.471	-0.27094	2.47	-5.4799	2.471	-5.83532
86.701	-1.935	2.474	-0.27356	2.474	-5.47912	2.474	-5.83462
86.817	-1.935	2.478	-0.27498	2.477	-5.47986	2.478	-5.8362
86.934	-1.934	2.481	-0.27614	2.48	-5.4809	2.481	-5.83632
87.051	-1.923	2.484	-0.27748	2.484	-5.48183	2.484	-5.83438
87.167	-1.935	2.488	-0.27819	2.487	-5.48205	2.488	-5.83155
87.284	-1.94	2.491	-0.27837	2.49	-5.48189	2.491	-5.82831
87.401	-1.941	2.494	-0.27838	2.493	-5.48204	2.494	-5.82494
87.518	-1.948	2.497	-0.28127	2.497	-5.482	2.497	-5.81862
87.634	-1.954	2.501	-0.28856	2.5	-5.48152	2.501	-5.80973
87.751	-1.958	2.504	-0.2971	2.503	-5.48027	2.504	-5.80189
87.868	-1.968	2.507	-0.30628	2.507	-5.47686	2.507	-5.79489
87.984	-1.966	2.511	-0.31451	2.51	-5.4731	2.511	-5.78873
88.101	-1.963	2.514	-0.31795	2.513	-5.47139	2.514	-5.78433
88.218	-1.977	2.517	-0.31677	2.517	-5.47182	2.517	-5.78295
88.334	-1.98	2.521	-0.3164	2.52	-5.4725	2.521	-5.78552
88.451	-1.966	2.524	-0.31747	2.523	-5.47329	2.524	-5.78817
88.568	-1.991	2.527	-0.31722	2.527	-5.47377	2.527	-5.78835
88.684	-1.998	2.531	-0.31388	2.53	-5.4735	2.531	-5.78789
88.801	-2.002	2.534	-0.31026	2.533	-5.47369	2.534	-5.78825
88.918	-2.023	2.537	-0.30863	2.537	-5.47462	2.537	-5.78932
89.035	-2.004	2.541	-0.30855	2.54	-5.47596	2.541	-5.78791
89.151	-2.02	2.544	-0.30848	2.543	-5.47963	2.544	-5.78351
89.268	-2.028	2.547	-0.30888	2.547	-5.48457	2.547	-5.78071
89.385	-2.027	2.551	-0.30881	2.55	-5.48831	2.551	-5.78106
89.501	-2.01	2.554	-0.30739	2.553	-5.49082	2.554	-5.78176
89.618	-2.03	2.557	-0.30688	2.557	-5.4912	2.557	-5.78069
89.735	-2.032	2.561	-0.30874	2.56	-5.48914	2.561	-5.77831
89.851	-2.03	2.564	-0.31009	2.563	-5.48725	2.564	-5.77668
89.968	-2.027	2.567	-0.30894	2.567	-5.48544	2.567	-5.77561
90.085	-2.031	2.571	-0.30694	2.57	-5.4839	2.571	-5.7743
90.201	-2.041	2.574	-0.30593	2.573	-5.48363	2.574	-5.7735
90.318	-2.04	2.577	-0.30638	2.577	-5.484	2.577	-5.77186
90.435	-2.062	2.581	-0.30636	2.58	-5.48456	2.581	-5.76975
90.551	-2.067	2.584	-0.30358	2.583	-5.4853	2.584	-5.76927
90.668	-2.044	2.587	-0.29812	2.587	-5.48645	2.587	-5.77038
90.785	-2.056	2.591	-0.28966	2.59	-5.48812	2.591	-5.77001
90.902	-2.067	2.594	-0.2825	2.593	-5.48906	2.594	-5.76803
91.018	-2.065	2.597	-0.27946	2.597	-5.48958	2.597	-5.76715
91.135	-2.062	2.601	-0.2786	2.6	-5.49207	2.601	-5.76745
91.252	-2.081	2.604	-0.27692	2.603	-5.4965	2.604	-5.7665
91.368	-2.069	2.607	-0.27491	2.607	-5.49891	2.607	-5.76494
91.485	-2.075	2.611	-0.27421	2.61	-5.49754	2.611	-5.76457
91.602	-2.065	2.614	-0.27521	2.613	-5.4962	2.614	-5.76773
91.718	-2.087	2.617	-0.27549	2.617	-5.49466	2.617	-5.7745
91.835	-2.076	2.621	-0.27532	2.62	-5.49221	2.621	-5.77836
91.952	-2.093	2.624	-0.27735	2.623	-5.49092	2.624	-5.7781
92.068	-2.095	2.627	-0.28245	2.627	-5.48928	2.627	-5.77752
92.185	-2.086	2.631	-0.28701	2.63	-5.48725	2.631	-5.77465
92.302	-2.093	2.634	-0.28987	2.633	-5.4856	2.634	-5.77078
92.419	-2.099	2.637	-0.29167	2.637	-5.48458	2.637	-5.76783
92.535	-2.102	2.641	-0.29202	2.64	-5.48533	2.641	-5.7654
92.652	-2.112	2.644	-0.29058	2.643	-5.48724	2.644	-5.76321
92.769	-2.094	2.647	-0.2888	2.647	-5.48903	2.647	-5.76137
92.885	-2.115	2.651	-0.28805	2.65	-5.49047	2.651	-5.7604
93.002	-2.114	2.654	-0.28795	2.653	-5.4924	2.654	-5.76094
93.119	-2.125	2.657	-0.288	2.657	-5.49367	2.657	-5.76176
93.235	-2.11	2.661	-0.28713	2.66	-5.49353	2.661	-5.76255
93.352	-2.126	2.664	-0.28422	2.663	-5.49255	2.664	-5.76407
93.469	-2.134	2.667	-0.28066	2.667	-5.49158	2.667	-5.76426
93.585	-2.113	2.671	-0.27973	2.67	-5.4905	2.671	-5.76243
93.702	-2.103	2.674	-0.28076	2.673	-5.48925	2.674	-5.76204
93.819	-2.12	2.677	-0.28021	2.677	-5.48789	2.677	-5.76357
93.935	-2.121	2.681	-0.27854	2.68	-5.48686	2.681	-5.76344
94.052	-2.114	2.684	-0.27803	2.683	-5.48494	2.684	-5.75994
94.169	-2.118	2.687	-0.27904	2.687	-5.48094	2.687	-5.75521
94.286	-2.116	2.691	-0.28086	2.69	-5.47939	2.691	-5.75175
94.402	-2.127	2.694	-0.28337	2.693	-5.48192	2.694	-5.74895
94.519	-2.11	2.697	-0.28555	2.697	-5.48341	2.697	-5.74234
94.636	-2.127	2.701	-0.28769	2.7	-5.48406	2.701	-5.73157
94.752	-2.124	2.704	-0.28925	2.703	-5.48668	2.704	-5.72345
94.869	-2.123	2.707	-0.28695	2.707	-5.49122	2.707	-5.72067
94.986	-2.119	2.711	-0.28169	2.71	-5.49453	2.711	-5.71936
95.102	-2.114	2.714	-0.27773	2.713	-5.49589	2.714	-5.71997
95.219	-2.114	2.717	-0.27513	2.717	-5.49761	2.717	-5.72085
95.336	-2.104	2.721	-0.27241	2.72	-5.49875	2.721	-5.72127
95.452	-2.101	2.724	-0.26997	2.723	-5.49961	2.724	-5.72043
95.569	-2.093	2.727	-0.26829	2.726	-5.49989	2.727	-5.71809
95.686	-2.089	2.731	-0.26794	2.73	-5.49986	2.731	-5.7159
95.803	-2.098	2.734	-0.26767	2.733	-5.50165	2.734	-5.71404
95.919	-2.086	2.737	-0.26602	2.736	-5.50513	2.737	-5.71167
96.036	-2.065	2.741	-0.26545	2.74	-5.5074	2.741	-5.70903
96.153	-2.08	2.744	-0.2692	2.743	-5.50787	2.744	-5.70739
96.269	-2.067	2.747	-0.27393	2.746	-5.50918	2.747	-5.70721
96.386	-2.062	2.751	-0.27655	2.75	-5.51061	2.751	-5.70798
96.503	-2.043	2.754	-0.2779	2.753	-5.51188	2.754	-5.70842
96.619	-2.046	2.757	-0.28246	2.756	-5.513	2.757	-5.70843
96.736	-2.055	2.761	-0.29101	2.76	-5.51487	2.761	-5.70936
96.853	-2.043	2.764	-0.29714	2.763	-5.51731	2.764	-5.71275
96.969	-2.015	2.767	-0.29798	2.766	-5.51908	2.767	-5.71546
97.086	-2.02	2.77	-0.29737	2.77	-5.52037	2.77	-5.71541
97.203	-2.019	2.774	-0.29496	2.773	-5.52068	2.774	-5.71549
97.32	-2.021	2.777	-0.29166	2.776	-5.52084	2.777	-5.71755
97.436	-2.009	2.78	-0.28932	2.78	-5.52176	2.78	-5.72085
97.553	-1.997	2.784	-0.28798	2.783	-5.5232	2.784	-5.72257
97.67	-1.978	2.787	-0.28783	2.786	-5.52288	2.787	-5.7225
97.786	-1.979	2.79	-0.28983	2.79	-5.5191	2.79	-5.72236
97.903	-1.955	2.794	-0.29218	2.793	-5.51557	2.794	-5.72149
98.02	-1.946	2.797	-0.29401	2.796	-5.51449	2.797	-5.72003
98.136	-1.923	2.8	-0.29582	2.8	-5.51341	2.8	-5.71847
98.253	-1.924	2.804	-0.29855	2.803	-5.5128	2.804	-5.71658
98.37	-1.905	2.807	-0.30125	2.806	-5.51244	2.807	-5.71555
98.486	-1.905	2.81	-0.30257	2.81	-5.51265	2.81	-5.71581
98.603	-1.871	2.814	-0.30424	2.813	-5.51287	2.814	-5.71486
98.72	-1.871	2.817	-0.30841	2.816	-5.51112	2.817	-5.71234
98.836	-1.866	2.82	-0.31425	2.82	-5.50688	2.82	-5.7099
98.953	-1.84	2.824	-0.31737	2.823	-5.50389	2.824	-5.70824
99.07	-1.828	2.827	-0.31508	2.826	-5.50429	2.827	-5.70765
99.187	-1.818	2.83	-0.31128	2.83	-5.50512	2.83	-5.70762
99.303	-1.806	2.834	-0.3079	2.833	-5.50614	2.834	-5.70615
99.42	-1.799	2.837	-0.30588	2.836	-5.50705	2.837	-5.70442
99.537	-1.76	2.84	-0.30281	2.84	-5.50807	2.84	-5.7026
99.653	-1.766	2.844	-0.29634	2.843	-5.50915	2.844	-5.69985
99.77	-1.739	2.847	-0.29087	2.846	-5.5096	2.847	-5.69473
99.887	-1.715	2.85	-0.28971	2.85	-5.50923	2.85	-5.68889
100.003	-1.695	2.854	-0.2895	2.853	-5.50758	2.854	-5.6842
100.12	-1.681	2.857	-0.29081	2.856	-5.50613	2.857	-5.68179
100.237	-1.648	2.86	-0.29218	2.86	-5.50567	2.86	-5.68083
100.353	-1.641	2.864	-0.29305	2.863	-5.50576	2.864	-5.67944
100.47	-1.633	2.867	-0.29346	2.866	-5.50532	2.867	-5.68081
100.587	-1.593	2.87	-0.29335	2.87	-5.50393	2.87	-5.68449
100.704	-1.56	2.874	-0.29312	2.873	-5.5024	2.874	-5.68774
100.82	-1.557	2.877	-0.2932	2.876	-5.50114	2.877	-5.69011
100.937	-1.534	2.88	-0.2934	2.88	-5.50035	2.88	-5.69029
101.054	-1.519	2.884	-0.294	2.883	-5.5007	2.884	-5.6882
101.17	-1.499	2.887	-0.29496	2.886	-5.50121	2.887	-5.68633
101.287	-1.487	2.89	-0.29812	2.89	-5.50194	2.89	-5.68489
101.404	-1.472	2.894	-0.3042	2.893	-5.5026	2.894	-5.68335
101.52	-1.435	2.897	-0.30911	2.896	-5.50312	2.897	-5.68207
101.637	-1.417	2.9	-0.31083	2.9	-5.50351	2.9	-5.68264
101.754	-1.398	2.904	-0.31028	2.903	-5.50347	2.904	-5.68597
101.87	-1.364	2.907	-0.30719	2.906	-5.50282	2.907	-5.68946
101.987	-1.368	2.91	-0.30503	2.91	-5.50272	2.91	-5.68926
102.104	-1.32	2.914	-0.30319	2.913	-5.50416	2.914	-5.68508
102.22	-1.314	2.917	-0.30291	2.916	-5.50519	2.917	-5.68197
102.337	-1.281	2.92	-0.30296	2.92	-5.50634	2.92	-5.68074
102.454	-1.246	2.924	-0.30188	2.923	-5.5078	2.924	-5.6803
102.571	-1.227	2.927	-0.30176	2.926	-5.50942	2.927	-5.68131
102.687	-1.183	2.93	-0.30365	2.93	-5.51084	2.93	-5.68203
102.804	-1.161	2.934	-0.3055	2.933	-5.51243	2.934	-5.68281
102.921	-1.134	2.937	-0.30624	2.936	-5.5155	2.937	-5.68509
103.037	-1.101	2.94	-0.30606	2.94	-5.51806	2.94	-5.68529
103.154	-1.072	2.944	-0.30439	2.943	-5.51862	2.944	-5.68148
103.271	-1.025	2.947	-0.30288	2.946	-5.51902	2.947	-5.67598
103.387	-0.991	2.95	-0.30284	2.95	-5.52102	2.95	-5.66816
103.504	-0.97	2.954	-0.30358	2.953	-5.5233	2.954	-5.66101
103.621	-0.947	2.957	-0.30412	2.956	-5.52363	2.957	-5.65562
103.737	-0.904	2.96	-0.30416	2.959	-5.52419	2.96	-5.65198
103.854	-0.881	2.964	-0.30408	2.963	-5.52606	2.964	-5.65308
103.971	-0.833	2.967	-0.30363	2.966	-5.52725	2.967	-5.65533
104.088	-0.808	2.97	-0.30314	2.969	-5.52742	2.97	-5.6541
104.204	-0.772	2.974	-0.30292	2.973	-5.52662	2.974	-5.65157
104.321	-0.725	2.977	-0.30121	2.976	-5.52583	2.977	-5.65004
104.438	-0.699	2.98	-0.30094	2.979	-5.52524	2.98	-5.64991
104.554	-0.649	2.984	-0.30145	2.983	-5.52495	2.984	-5.65021
104.671	-0.622	2.987	-0.30072	2.986	-5.52569	2.987	-5.64914
104.788	-0.595	2.99	-0.30213	2.989	-5.52701	2.99	-5.64613
104.904	-0.544	2.994	-0.30525	2.993	-5.52725	2.994	-5.64242
105.021	-0.53	2.997	-0.31051	2.996	-5.52531	2.997	-5.64085
105.138	-0.487	3	-0.31437	2.999	-5.52308	3	-5.6392
105.254	-0.436	3.004	-0.31435	3.003	-5.52081	3.004	-5.63565
105.371	-0.39	3.007	-0.31446	3.006	-5.51876	3.007	-5.63029
105.488	-0.341	3.01	-0.31703	3.009	-5.5167	3.01	-5.62314
105.605	-0.307	3.014	-0.31868	3.013	-5.51509	3.014	-5.61758
105.721	-0.254	3.017	-0.31865	3.016	-5.51433	3.017	-5.6146
105.838	-0.196	3.02	-0.31829	3.019	-5.51385	3.02	-5.61147
105.955	-0.157	3.024	-0.31732	3.023	-5.51484	3.024	-5.60733
106.071	-0.085	3.027	-0.31718	3.026	-5.51675	3.027	-5.60356
106.188	-0.047	3.03	-0.31784	3.029	-5.51703	3.03	-5.60024
106.305	0.026	3.034	-0.31866	3.033	-5.51605	3.034	-5.5986
106.421	0.077	3.037	-0.31884	3.036	-5.51487	3.037	-5.59754
106.538	0.133	3.04	-0.31914	3.039	-5.51558	3.04	-5.59574
106.655	0.204	3.043	-0.31934	3.043	-5.51543	3.043	-5.59377
106.771	0.27	3.047	-0.31888	3.046	-5.51256	3.047	-5.58978
106.888	0.35	3.05	-0.31855	3.049	-5.50989	3.05	-5.58747
107.005	0.412	3.053	-0.31934	3.053	-5.5103	3.053	-5.58968
107.121	0.498	3.057	-0.31919	3.056	-5.51145	3.057	-5.59169
107.238	0.589	3.06	-0.32002	3.059	-5.51227	3.06	-5.59057
107.355	0.695	3.063	-0.32087	3.063	-5.51299	3.063	-5.5885
107.472	0.794	3.067	-0.32042	3.066	-5.51295	3.067	-5.58446
107.588	0.901	3.07	-0.31995	3.069	-5.51217	3.07	-5.5791
107.705	1.002	3.073	-0.32206	3.073	-5.51239	3.073	-5.57624
107.822	1.157	3.077	-0.32538	3.076	-5.51407	3.077	-5.5772
107.938	1.282	3.08	-0.32721	3.079	-5.51888	3.08	-5.57714
108.055	1.421	3.083	-0.33115	3.083	-5.53029	3.083	-5.57534
108.172	1.581	3.087	-0.3375	3.086	-5.54033	3.087	-5.57349
108.288	1.726	3.09	-0.33917	3.089	-5.54179	3.09	-5.57255
108.405	1.937	3.093	-0.33526	3.093	-5.54305	3.093	-5.57188
108.522	2.124	3.097	-0.33152	3.096	-5.54272	3.097	-5.57008
108.638	2.34	3.1	-0.32972	3.099	-5.54143	3.1	-5.56744
108.755	2.577	3.103	-0.32857	3.103	-5.54058	3.103	-5.56542
108.872	2.79	3.107	-0.32774	3.106	-5.53919	3.107	-5.5652
108.989	3.093	3.11	-0.32821	3.109	-5.5374	3.11	-5.56589
109.105	3.364	3.113	-0.3301	3.113	-5.53634	3.113	-5.56778
109.222	3.754	3.117	-0.3304	3.116	-5.53573	3.117	-5.56918
109.339	4.134	3.12	-0.32966	3.119	-5.53667	3.12	-5.56894
109.455	4.574	3.123	-0.32891	3.123	-5.53785	3.123	-5.56777
109.572	5.225	3.127	-0.33099	3.126	-5.54096	3.127	-5.56537
109.689	5.793	3.13	-0.33585	3.129	-5.54524	3.13	-5.56242
109.805	6.588	3.133	-0.33854	3.133	-5.54667	3.133	-5.55918
109.922	7.449	3.137	-0.33631	3.136	-5.54525	3.137	-5.55462
110.039	8.24	3.14	-0.3335	3.139	-5.54377	3.14	-5.55062
110.155	9.141	3.143	-0.33112	3.143	-5.54258	3.143	-5.54885
110.272	9.646	3.147	-0.32731	3.146	-5.5421	3.147	-5.54706
110.389	9.964	3.15	-0.32285	3.149	-5.54357	3.15	-5.54598
110.505	10.003	3.153	-0.32083	3.153	-5.54517	3.153	-5.54525
110.622	9.906	3.157	-0.31977	3.156	-5.54562	3.157	-5.54424
110.739	9.757	3.16	-0.31708	3.159	-5.54525	3.16	-5.54285
110.856	9.599	3.163	-0.31387	3.163	-5.5416	3.163	-5.54176
110.972	9.352	3.167	-0.3093	3.166	-5.53127	3.167	-5.54081
111.089	9.108	3.17	-0.30488	3.169	-5.52133	3.17	-5.53801
111.206	8.862	3.173	-0.30373	3.173	-5.51971	3.173	-5.53578
		3.177	-0.30657	3.176	-5.51905	3.177	-5.53555
0	3.704	3.18	-0.31544	3.179	-5.52088	3.18	-5.53634
0	3.704	3.183	-0.32427	3.183	-5.52239	3.183	-5.53706
0	3.704	3.187	-0.33012	3.186	-5.52157	3.187	-5.53777
0	3.704	3.19	-0.33525	3.189	-5.52044	3.19	-5.53799
0	3.704	3.193	-0.33883	3.192	-5.52161	3.193	-5.53692
0	3.704	3.197	-0.33908	3.196	-5.52344	3.197	-5.53574
0	3.704	3.2	-0.33901	3.199	-5.52424	3.2	-5.53553
0	3.704	3.203	-0.33956	3.202	-5.52364	3.203	-5.5356
0	3.704	3.207	-0.34014	3.206	-5.52121	3.207	-5.53583
0	3.704	3.21	-0.33809	3.209	-5.5165	3.21	-5.53622
0	3.704	3.213	-0.3338	3.212	-5.5129	3.213	-5.535
0	3.704	3.217	-0.33176	3.216	-5.51327	3.217	-5.53238
0	3.704	3.22	-0.33297	3.219	-5.51437	3.22	-5.52979
0	3.704	3.223	-0.33377	3.222	-5.5152	3.223	-5.52752
0	3.704	3.227	-0.33271	3.226	-5.51608	3.227	-5.52508
0	3.704	3.23	-0.3311	3.229	-5.51776	3.23	-5.52205
0	3.704	3.233	-0.33116	3.232	-5.5182	3.233	-5.5193
0	3.704	3.237	-0.3331	3.236	-5.51715	3.237	-5.51693
0	3.704	3.24	-0.33586	3.239	-5.5158	3.24	-5.51403
0	3.704	3.243	-0.33684	3.242	-5.51478	3.243	-5.51201
0	3.704	3.247	-0.3356	3.246	-5.51442	3.247	-5.51044
0	3.704	3.25	-0.33568	3.249	-5.51395	3.25	-5.50843
0	3.704	3.253	-0.3404	3.252	-5.51378	3.253	-5.50819
0	3.704	3.257	-0.34583	3.256	-5.51459	3.257	-5.50961
0	3.704	3.26	-0.34814	3.259	-5.51767	3.26	-5.51134
0	3.704	3.263	-0.34329	3.262	-5.51945	3.263	-5.51073
0	3.704	3.267	-0.33697	3.266	-5.51977	3.267	-5.50651
0	3.704	3.27	-0.33284	3.269	-5.5215	3.27	-5.50296
0	3.704	3.273	-0.33031	3.272	-5.5229	3.273	-5.50238
0	3.704	3.277	-0.3289	3.276	-5.52231	3.277	-5.50221
0	3.704	3.28	-0.32863	3.279	-5.52106	3.28	-5.49981
0	3.704	3.283	-0.32978	3.282	-5.5199	3.283	-5.49629
0	3.704	3.287	-0.3314	3.286	-5.51918	3.287	-5.49435
0	3.704	3.29	-0.33326	3.289	-5.52083	3.29	-5.49335
0	3.704	3.293	-0.33509	3.292	-5.52361	3.293	-5.49123
0	3.704	3.297	-0.33678	3.296	-5.523	3.297	-5.48874
0	3.704	3.3	-0.3378	3.299	-5.52063	3.3	-5.48722
0	3.704	3.303	-0.33741	3.302	-5.52008	3.303	-5.48638
0	3.704	3.307	-0.33589	3.306	-5.52023	3.307	-5.48566
0	3.704	3.31	-0.33649	3.309	-5.52161	3.31	-5.48532
0	3.704	3.313	-0.34191	3.312	-5.52225	3.313	-5.48594
0	3.704	3.316	-0.3478	3.316	-5.52306	3.316	-5.48713
0	3.704	3.32	-0.35139	3.319	-5.52567	3.32	-5.4878
0	3.704	3.323	-0.35201	3.322	-5.52888	3.323	-5.4884
0	3.704	3.326	-0.35132	3.326	-5.53194	3.326	-5.48828
0	3.704	3.33	-0.35283	3.329	-5.53471	3.33	-5.48744
0	3.704	3.333	-0.35345	3.332	-5.53556	3.333	-5.48627
0	3.704	3.336	-0.34939	3.336	-5.53665	3.336	-5.48664
0	3.704	3.34	-0.34538	3.339	-5.53794	3.34	-5.49132
0	3.704	3.343	-0.34358	3.342	-5.53634	3.343	-5.49282
0	3.704	3.346	-0.34233	3.346	-5.53475	3.346	-5.49108
0	3.704	3.35	-0.34165	3.349	-5.53504	3.35	-5.49155
0	3.704	3.353	-0.34216	3.352	-5.53583	3.353	-5.49072
0	3.704	3.356	-0.34254	3.356	-5.5373	3.356	-5.48661
0	3.704	3.36	-0.34262	3.359	-5.53894	3.36	-5.48242
0	3.704	3.363	-0.34156	3.362	-5.54113	3.363	-5.47983
0	3.704	3.366	-0.33907	3.366	-5.54394	3.366	-5.47782
0	3.704	3.37	-0.33687	3.369	-5.54355	3.37	-5.4749
0	3.704	3.373	-0.3347	3.372	-5.54182	3.373	-5.47107
0	3.704	3.376	-0.33302	3.376	-5.54104	3.376	-5.46928
0	3.704	3.38	-0.33229	3.379	-5.54315	3.38	-5.46946
0	3.704	3.383	-0.33162	3.382	-5.54525	3.383	-5.46921
0	3.704	3.386	-0.33188	3.386	-5.54525	3.386	-5.46827
0	3.704	3.39	-0.33335	3.389	-5.54479	3.39	-5.46762
0	3.704	3.393	-0.33277	3.392	-5.54307	3.393	-5.46736
0	3.704	3.396	-0.32827	3.396	-5.54062	3.396	-5.46841
0	3.704	3.4	-0.32522	3.399	-5.54114	3.4	-5.47219
0	3.704	3.403	-0.32355	3.402	-5.5417	3.403	-5.4746
0	3.704	3.406	-0.32094	3.406	-5.5393	3.406	-5.47078
0	3.704	3.41	-0.31896	3.409	-5.53557	3.41	-5.46693
0	3.704	3.413	-0.318	3.412	-5.53468	3.413	-5.46382
0	3.704	3.416	-0.31893	3.416	-5.53884	3.416	-5.4622
0	3.704	3.42	-0.31993	3.419	-5.54231	3.42	-5.46115
0	3.704	3.423	-0.32056	3.422	-5.54224	3.423	-5.4555
0	3.704	3.426	-0.32081	3.425	-5.54167	3.426	-5.44997
0	3.704	3.43	-0.32051	3.429	-5.54128	3.43	-5.44831
0	3.704	3.433	-0.32087	3.432	-5.54083	3.433	-5.44773
0	3.704	3.436	-0.32229	3.435	-5.54009	3.436	-5.44399
0	3.704	3.44	-0.32472	3.439	-5.53902	3.44	-5.44093
0	3.704	3.443	-0.32741	3.442	-5.53755	3.443	-5.43859
0	3.704	3.446	-0.33128	3.445	-5.53588	3.446	-5.43688
0	3.704	3.45	-0.33477	3.449	-5.53391	3.45	-5.43541
0	3.704	3.453	-0.33494	3.452	-5.5344	3.453	-5.43384
0	3.704	3.456	-0.33497	3.455	-5.53575	3.456	-5.43476
0	3.704	3.46	-0.33575	3.459	-5.53666	3.46	-5.43811
0	3.704	3.463	-0.33583	3.462	-5.53692	3.463	-5.44011
0	3.704	3.466	-0.33597	3.465	-5.53788	3.466	-5.43817
0	3.704	3.47	-0.33653	3.469	-5.53926	3.47	-5.43632
0	3.704	3.473	-0.3372	3.472	-5.54108	3.473	-5.43455
0	3.704	3.476	-0.33818	3.475	-5.5431	3.476	-5.43237
0	3.704	3.48	-0.33929	3.479	-5.5448	3.48	-5.42859
0	3.704	3.483	-0.33985	3.482	-5.54307	3.483	-5.42107
0	3.704	3.486	-0.33951	3.485	-5.5406	3.486	-5.41392
0	3.704	3.49	-0.33847	3.489	-5.54062	3.49	-5.41305
0	3.704	3.493	-0.33892	3.492	-5.54195	3.493	-5.4138
0	3.704	3.496	-0.33951	3.495	-5.54095	3.496	-5.41691
0	3.704	3.5	-0.33874	3.499	-5.53686	3.5	-5.41945
0	3.704	3.503	-0.33987	3.502	-5.5335	3.503	-5.41913
0	3.704	3.506	-0.34241	3.505	-5.53293	3.506	-5.41707
0	3.704	3.51	-0.34321	3.509	-5.53234	3.51	-5.41448
0	3.704	3.513	-0.34207	3.512	-5.53128	3.513	-5.41255
0	3.704	3.516	-0.34114	3.515	-5.53097	3.516	-5.40992
0	3.704	3.52	-0.33907	3.519	-5.53152	3.52	-5.41091
0	3.704	3.523	-0.33641	3.522	-5.532	3.523	-5.41228
0	3.704	3.526	-0.33771	3.525	-5.53251	3.526	-5.41359
0	3.704	3.53	-0.33923	3.529	-5.5335	3.53	-5.41374
0	3.704	3.533	-0.33892	3.532	-5.53644	3.533	-5.41108
0	3.704	3.536	-0.34007	3.535	-5.54008	3.536	-5.40802
0	3.704	3.54	-0.34062	3.539	-5.54192	3.54	-5.40309
0	3.704	3.543	-0.3392	3.542	-5.5429	3.543	-5.3951
0	3.704	3.546	-0.3377	3.545	-5.54412	3.546	-5.39047
0	3.704	3.55	-0.33666	3.549	-5.545	3.55	-5.39077
0	3.704	3.553	-0.33578	3.552	-5.54707	3.553	-5.38997
0	3.704	3.556	-0.33717	3.555	-5.55016	3.556	-5.38784
0	3.704	3.56	-0.33857	3.559	-5.5521	3.56	-5.38619
0	3.704	3.563	-0.33775	3.562	-5.5514	3.563	-5.38568
0	3.704	3.566	-0.33529	3.565	-5.55054	3.566	-5.38511
0	3.704	3.57	-0.33291	3.569	-5.54964	3.57	-5.3841
0	3.704	3.573	-0.33241	3.572	-5.54899	3.573	-5.38337
0	3.704	3.576	-0.33203	3.575	-5.54834	3.576	-5.38256
0	3.704	3.58	-0.33113	3.579	-5.54736	3.58	-5.37928
0	3.704	3.583	-0.32976	3.582	-5.54788	3.583	-5.37532
0	3.704	3.586	-0.32504	3.585	-5.54939	3.586	-5.37224
0	3.704	3.589	-0.31926	3.589	-5.55015	3.589	-5.37026
0	3.704	3.593	-0.31943	3.592	-5.55018	3.593	-5.37011
0	3.704	3.596	-0.32358	3.595	-5.55039	3.596	-5.36918
0	3.704	3.599	-0.32546	3.599	-5.55042	3.599	-5.3676
0	3.704	3.603	-0.32598	3.602	-5.54978	3.603	-5.36637
0	3.704	3.606	-0.32698	3.605	-5.5484	3.606	-5.36405
0	3.704	3.609	-0.32465	3.609	-5.54724	3.609	-5.3613
0	3.704	3.613	-0.32158	3.612	-5.54486	3.613	-5.35955
0	3.704	3.616	-0.32065	3.615	-5.54045	3.616	-5.36023
0	3.704	3.619	-0.3213	3.619	-5.53633	3.619	-5.36028
0	3.704	3.623	-0.32193	3.622	-5.53443	3.623	-5.35958
0	3.704	3.626	-0.32327	3.625	-5.53339	3.626	-5.361
0	3.704	3.629	-0.32478	3.629	-5.5325	3.629	-5.36221
0	3.704	3.633	-0.32593	3.632	-5.53132	3.633	-5.36086
0	3.704	3.636	-0.32628	3.635	-5.52796	3.636	-5.35684
0	3.704	3.639	-0.32361	3.639	-5.52298	3.639	-5.35392
0	3.704	3.643	-0.32047	3.642	-5.51921	3.643	-5.35218
0	3.704	3.646	-0.31875	3.645	-5.5184	3.646	-5.34959
0	3.704	3.649	-0.31808	3.649	-5.51933	3.649	-5.34842
0	3.704	3.653	-0.31878	3.652	-5.52111	3.653	-5.34819
0	3.704	3.656	-0.31961	3.655	-5.5223	3.656	-5.34586
0	3.704	3.659	-0.32278	3.658	-5.52272	3.659	-5.34095
0	3.704	3.663	-0.32605	3.662	-5.52317	3.663	-5.33716
0	3.704	3.666	-0.33008	3.665	-5.52243	3.666	-5.33593
0	3.704	3.669	-0.33587	3.668	-5.52067	3.669	-5.33516
0	3.704	3.673	-0.33958	3.672	-5.51894	3.673	-5.33347
0	3.704	3.676	-0.33668	3.675	-5.51811	3.676	-5.331
0	3.704	3.679	-0.33292	3.678	-5.5186	3.679	-5.33072
0	3.704	3.683	-0.33183	3.682	-5.51891	3.683	-5.33228
0	3.704	3.686	-0.33223	3.685	-5.51772	3.686	-5.33322
0	3.704	3.689	-0.33249	3.688	-5.51632	3.689	-5.33468
0	3.704	3.693	-0.33175	3.692	-5.51575	3.693	-5.33696
0	3.704	3.696	-0.32994	3.695	-5.51712	3.696	-5.33962
0	3.704	3.699	-0.32824	3.698	-5.51844	3.699	-5.34136
0	3.704	3.703	-0.32737	3.702	-5.51739	3.703	-5.34256
0	3.704	3.706	-0.32775	3.705	-5.5154	3.706	-5.34328
0	3.704	3.709	-0.32902	3.708	-5.51512	3.709	-5.33997
0	3.704	3.713	-0.33199	3.712	-5.51493	3.713	-5.33469
0	3.704	3.716	-0.3346	3.715	-5.51442	3.716	-5.33567
0	3.704	3.719	-0.33575	3.718	-5.51468	3.719	-5.34048
0	3.704	3.723	-0.33754	3.722	-5.51516	3.723	-5.34284
0	3.704	3.726	-0.33802	3.725	-5.51536	3.726	-5.34295
0	3.704	3.729	-0.339	3.728	-5.51549	3.729	-5.34294
0	3.704	3.733	-0.34001	3.732	-5.51454	3.733	-5.34157
0	3.704	3.736	-0.33973	3.735	-5.51294	3.736	-5.34008
0	3.704	3.739	-0.34017	3.738	-5.51202	3.739	-5.34068
0	3.704	3.743	-0.33885	3.742	-5.51187	3.743	-5.34215
0	3.704	3.746	-0.33693	3.745	-5.51363	3.746	-5.34175
0	3.704	3.749	-0.33332	3.748	-5.51583	3.749	-5.33989
0	3.704	3.753	-0.32951	3.752	-5.51628	3.753	-5.34014
0	3.704	3.756	-0.32854	3.755	-5.51607	3.756	-5.34041
0	3.704	3.759	-0.3299	3.758	-5.51643	3.759	-5.34079
0	3.704	3.763	-0.33095	3.762	-5.51632	3.763	-5.3399
0	3.704	3.766	-0.33157	3.765	-5.51602	3.766	-5.34104
0	3.704	3.769	-0.33147	3.768	-5.51723	3.769	-5.34457
0	3.704	3.773	-0.33043	3.772	-5.51953	3.773	-5.34686
0	3.704	3.776	-0.33086	3.775	-5.52218	3.776	-5.34436
0	3.704	3.779	-0.33432	3.778	-5.52409	3.779	-5.3414
0	3.704	3.783	-0.33787	3.782	-5.52689	3.783	-5.33857
0	3.704	3.786	-0.33978	3.785	-5.53161	3.786	-5.33688
0	3.704	3.789	-0.34096	3.788	-5.53619	3.789	-5.33686
0	3.704	3.793	-0.34093	3.792	-5.53815	3.793	-5.33882
0	3.704	3.796	-0.33885	3.795	-5.5391	3.796	-5.34077
0	3.704	3.799	-0.33593	3.798	-5.53992	3.799	-5.33827
0	3.704	3.803	-0.33492	3.802	-5.54088	3.803	-5.33526
0	3.704	3.806	-0.33429	3.805	-5.54204	3.806	-5.33354
0	3.704	3.809	-0.3354	3.808	-5.54325	3.809	-5.33278
0	3.704	3.813	-0.33702	3.812	-5.54521	3.813	-5.33535
0	3.704	3.816	-0.33878	3.815	-5.54739	3.816	-5.338
0	3.704	3.819	-0.34067	3.818	-5.5507	3.819	-5.33545
0	3.704	3.823	-0.34254	3.822	-5.55466	3.823	-5.33223
0	3.704	3.826	-0.34369	3.825	-5.55845	3.826	-5.32926
0	3.704	3.829	-0.34491	3.828	-5.5601	3.829	-5.32703
0	3.704	3.833	-0.34706	3.832	-5.56068	3.833	-5.32514
0	3.704	3.836	-0.34681	3.835	-5.56242	3.836	-5.32146
0	3.704	3.839	-0.3451	3.838	-5.5653	3.839	-5.31825
0	3.704	3.843	-0.34389	3.842	-5.56773	3.843	-5.31624
0	3.704	3.846	-0.3432	3.845	-5.56933	3.846	-5.31402
0	3.704	3.849	-0.34322	3.848	-5.56983	3.849	-5.30729
0	3.704	3.853	-0.34475	3.852	-5.56979	3.853	-5.29882
0	3.704	3.856	-0.34664	3.855	-5.57172	3.856	-5.29347
0	3.704	3.859	-0.34686	3.858	-5.57495	3.859	-5.29245
0	3.704	3.862	-0.34527	3.862	-5.57832	3.862	-5.29148
0	3.704	3.866	-0.34169	3.865	-5.58121	3.866	-5.29125
0	3.704	3.869	-0.33866	3.868	-5.58332	3.869	-5.29131
0	3.704	3.872	-0.3375	3.872	-5.58362	3.872	-5.29076
0	3.704	3.876	-0.33739	3.875	-5.58378	3.876	-5.28975
0	3.704	3.879	-0.33756	3.878	-5.58454	3.879	-5.28718
0	3.704	3.882	-0.33897	3.882	-5.58585	3.882	-5.28454
0	3.704	3.886	-0.34025	3.885	-5.58638	3.886	-5.28453
0	3.704	3.889	-0.34052	3.888	-5.5862	3.889	-5.2859
0	3.704	3.892	-0.34037	3.891	-5.58604	3.892	-5.2858
0	3.704	3.896	-0.33889	3.895	-5.58532	3.896	-5.28185
0	3.704	3.899	-0.33701	3.898	-5.58393	3.899	-5.27756
0	3.704	3.902	-0.33748	3.901	-5.58065	3.902	-5.27791
0	3.704	3.906	-0.3377	3.905	-5.57665	3.906	-5.27901
0	3.704	3.909	-0.33906	3.908	-5.57426	3.909	-5.28052
0	3.704	3.912	-0.34117	3.911	-5.57271	3.912	-5.282
0	3.704	3.916	-0.34105	3.915	-5.57117	3.916	-5.28342
0	3.704	3.919	-0.34089	3.918	-5.57007	3.919	-5.28451
0	3.704	3.922	-0.3413	3.921	-5.56961	3.922	-5.28388
0	3.704	3.926	-0.34162	3.925	-5.56959	3.926	-5.28122
0	3.704	3.929	-0.34209	3.928	-5.56936	3.929	-5.28042
0	3.704	3.932	-0.34592	3.931	-5.5696	3.932	-5.28443
0	3.704	3.936	-0.34922	3.935	-5.57067	3.936	-5.28807
0	3.704	3.939	-0.35009	3.938	-5.57063	3.939	-5.28809
0	3.704	3.942	-0.35057	3.941	-5.56834	3.942	-5.28746
0	3.704	3.946	-0.35305	3.945	-5.56417	3.946	-5.28373
0	3.704	3.949	-0.35887	3.948	-5.55958	3.949	-5.27994
0	3.704	3.952	-0.36363	3.951	-5.55578	3.952	-5.27736
0	3.704	3.956	-0.3644	3.955	-5.55444	3.956	-5.27484
0	3.704	3.959	-0.36506	3.958	-5.5533	3.959	-5.27203
0	3.704	3.962	-0.36856	3.961	-5.55142	3.962	-5.27018
0	3.704	3.966	-0.37207	3.965	-5.55056	3.966	-5.26881
0	3.704	3.969	-0.37143	3.968	-5.55204	3.969	-5.26609
0	3.704	3.972	-0.3709	3.971	-5.5542	3.972	-5.26387
0	3.704	3.976	-0.37394	3.975	-5.5554	3.976	-5.26741
0	3.704	3.979	-0.37977	3.978	-5.55613	3.979	-5.27195
0	3.704	3.982	-0.3835	3.981	-5.55802	3.982	-5.27342
0	3.704	3.986	-0.38223	3.985	-5.56105	3.986	-5.27489
0	3.704	3.989	-0.38065	3.988	-5.56546	3.989	-5.27651
0	3.704	3.992	-0.379	3.991	-5.56927	3.992	-5.27775
0	3.704	3.996	-0.37671	3.995	-5.57117	3.996	-5.278
0	3.704	3.999	-0.37499	3.998	-5.57195	3.999	-5.27695
0	3.704	4.002	-0.37551	4.001	-5.57203	4.002	-5.27557
0	3.704	4.006	-0.37726	4.005	-5.57086	4.006	-5.27473
0	3.704	4.009	-0.37885	4.008	-5.56936	4.009	-5.27459
0	3.704	4.012	-0.37889	4.011	-5.569	4.012	-5.27328
0	3.704	4.016	-0.37443	4.015	-5.56936	4.016	-5.26974
0	3.704	4.019	-0.37118	4.018	-5.56886	4.019	-5.26425
0	3.704	4.022	-0.37203	4.021	-5.5672	4.022	-5.26005
0	3.704	4.026	-0.37428	4.025	-5.56482	4.026	-5.25869
0	3.704	4.029	-0.37613	4.028	-5.56328	4.029	-5.26171
0	3.704	4.032	-0.37646	4.031	-5.56314	4.032	-5.26399
0	3.704	4.036	-0.3742	4.035	-5.56377	4.036	-5.26363
0	3.704	4.039	-0.37367	4.038	-5.56431	4.039	-5.26254
0	3.704	4.042	-0.37468	4.041	-5.56505	4.042	-5.26155
0	3.704	4.046	-0.3731	4.045	-5.56629	4.046	-5.26109
0	3.704	4.049	-0.36912	4.048	-5.56706	4.049	-5.26119
0	3.704	4.052	-0.36834	4.051	-5.56655	4.052	-5.2606
0	3.704	4.056	-0.3696	4.055	-5.56633	4.056	-5.25839
0	3.704	4.059	-0.36942	4.058	-5.5672	4.059	-5.25139
0	3.704	4.062	-0.36722	4.061	-5.5699	4.062	-5.24349
0	3.704	4.066	-0.36544	4.065	-5.57311	4.066	-5.23861
0	3.704	4.069	-0.36603	4.068	-5.57495	4.069	-5.23567
0	3.704	4.072	-0.36619	4.071	-5.57353	4.072	-5.23429
0	3.704	4.076	-0.36529	4.075	-5.57071	4.076	-5.23261
0	3.704	4.079	-0.36422	4.078	-5.56984	4.079	-5.23078
0	3.704	4.082	-0.36454	4.081	-5.57074	4.082	-5.22995
0	3.704	4.086	-0.36514	4.085	-5.57122	4.086	-5.23123
0	3.704	4.089	-0.36468	4.088	-5.57185	4.089	-5.23327
0	3.704	4.092	-0.36377	4.091	-5.57236	4.092	-5.23267
0	3.704	4.096	-0.36347	4.095	-5.57179	4.096	-5.2308
0	3.704	4.099	-0.36398	4.098	-5.57061	4.099	-5.22945
0	3.704	4.102	-0.36544	4.101	-5.5696	4.102	-5.23089
0	3.704	4.106	-0.36546	4.105	-5.56972	4.106	-5.23256
0	3.704	4.109	-0.36633	4.108	-5.57394	4.109	-5.23114
0	3.704	4.112	-0.36613	4.111	-5.5801	4.112	-5.22785
0	3.704	4.116	-0.36717	4.114	-5.58185	4.116	-5.22276
0	3.704	4.119	-0.37253	4.118	-5.58045	4.119	-5.21864
0	3.704	4.122	-0.37554	4.121	-5.57894	4.122	-5.21554
0	3.704	4.126	-0.37265	4.124	-5.57791	4.126	-5.21301
0	3.704	4.129	-0.36938	4.128	-5.57717	4.129	-5.21122
0	3.704	4.132	-0.36957	4.131	-5.57606	4.132	-5.20897
0	3.704	4.135	-0.37108	4.134	-5.5759	4.135	-5.20872
0	3.704	4.139	-0.37003	4.138	-5.57778	4.139	-5.21197
0	3.704	4.142	-0.36691	4.141	-5.57994	4.142	-5.21538
0	3.704	4.145	-0.36571	4.144	-5.5784	4.145	-5.21803
0	3.704	4.149	-0.36678	4.148	-5.57442	4.149	-5.22083
0	3.704	4.152	-0.36742	4.151	-5.57153	4.152	-5.21868
0	3.704	4.155	-0.36781	4.154	-5.57066	4.155	-5.21438
0	3.704	4.159	-0.36911	4.158	-5.57053	4.159	-5.21034
0	3.704	4.162	-0.37193	4.161	-5.56992	4.162	-5.2074
0	3.704	4.165	-0.37559	4.164	-5.56938	4.165	-5.20502
0	3.704	4.169	-0.38155	4.168	-5.57056	4.169	-5.20129
0	3.704	4.172	-0.38777	4.171	-5.57192	4.172	-5.19716
0	3.704	4.175	-0.39043	4.174	-5.57117	4.175	-5.195
0	3.704	4.179	-0.39232	4.178	-5.5696	4.179	-5.19358
0	3.704	4.182	-0.39681	4.181	-5.56928	4.182	-5.19164
0	3.704	4.185	-0.40107	4.184	-5.56987	4.185	-5.18922
0	3.704	4.189	-0.40308	4.188	-5.56956	4.189	-5.18534
0	3.704	4.192	-0.40049	4.191	-5.56576	4.192	-5.18179
0	3.704	4.195	-0.39681	4.194	-5.55989	4.195	-5.17944
0	3.704	4.199	-0.39165	4.198	-5.55717	4.199	-5.18004
0	3.704	4.202	-0.38577	4.201	-5.55833	4.202	-5.18083
0	3.704	4.205	-0.38167	4.204	-5.5629	4.205	-5.18064
0	3.704	4.209	-0.38126	4.208	-5.56841	4.209	-5.18084
0	3.704	4.212	-0.38272	4.211	-5.57078	4.212	-5.1813
0	3.704	4.215	-0.38344	4.214	-5.57126	4.215	-5.18184
0	3.704	4.219	-0.38318	4.218	-5.57056	4.219	-5.18185
0	3.704	4.222	-0.38349	4.221	-5.56744	4.222	-5.17931
0	3.704	4.225	-0.38433	4.224	-5.56583	4.225	-5.17765
0	3.704	4.229	-0.38413	4.228	-5.56859	4.229	-5.17747
0	3.704	4.232	-0.38374	4.231	-5.57186	4.232	-5.1747
0	3.704	4.235	-0.38518	4.234	-5.57284	4.235	-5.17353
0	3.704	4.239	-0.38736	4.238	-5.57299	4.239	-5.17165
0	3.704	4.242	-0.38736	4.241	-5.57343	4.242	-5.16839
0	3.704	4.245	-0.38579	4.244	-5.57401	4.245	-5.16532
0	3.704	4.249	-0.38283	4.248	-5.57585	4.249	-5.16278
0	3.704	4.252	-0.37731	4.251	-5.57825	4.252	-5.15985
0	3.704	4.255	-0.37164	4.254	-5.57916	4.255	-5.15593
0	3.704	4.259	-0.36987	4.258	-5.58042	4.259	-5.15232
0	3.704	4.262	-0.36995	4.261	-5.58196	4.262	-5.15214
0	3.704	4.265	-0.36819	4.264	-5.58185	4.265	-5.15288
0	3.704	4.269	-0.3648	4.268	-5.58148	4.269	-5.15285
0	3.704	4.272	-0.36517	4.271	-5.58293	4.272	-5.15399
0	3.704	4.275	-0.36893	4.274	-5.58548	4.275	-5.15515
0	3.704	4.279	-0.37206	4.278	-5.58885	4.279	-5.15542
0	3.704	4.282	-0.37539	4.281	-5.593	4.282	-5.15499
0	3.704	4.285	-0.37622	4.284	-5.59433	4.285	-5.15371
0	3.704	4.289	-0.37655	4.288	-5.59123	4.289	-5.15247
0	3.704	4.292	-0.37726	4.291	-5.58824	4.292	-5.15097
0	3.704	4.295	-0.37668	4.294	-5.58963	4.295	-5.14851
0	3.704	4.299	-0.37553	4.298	-5.59233	4.299	-5.14413
0	3.704	4.302	-0.37545	4.301	-5.59316	4.302	-5.13775
0	3.704	4.305	-0.37629	4.304	-5.59338	4.305	-5.13524
0	3.704	4.309	-0.37754	4.308	-5.59271	4.309	-5.13493
0	3.704	4.312	-0.37825	4.311	-5.59056	4.312	-5.13207
0	3.704	4.315	-0.3783	4.314	-5.58894	4.315	-5.12812
0	3.704	4.319	-0.37708	4.318	-5.58932	4.319	-5.12572
0	3.704	4.322	-0.37499	4.321	-5.59033	4.322	-5.12612
0	3.704	4.325	-0.37389	4.324	-5.59068	4.325	-5.12805
0	3.704	4.329	-0.37435	4.328	-5.59084	4.329	-5.12871
0	3.704	4.332	-0.37678	4.331	-5.58988	4.332	-5.1281
0	3.704	4.335	-0.37865	4.334	-5.58758	4.335	-5.12613
0	3.704	4.339	-0.37743	4.337	-5.58613	4.339	-5.12462
0	3.704	4.342	-0.37553	4.341	-5.58612	4.342	-5.12461
0	3.704	4.345	-0.37495	4.344	-5.58725	4.345	-5.12279
0	3.704	4.349	-0.37391	4.347	-5.58928	4.349	-5.11921
0	3.704	4.352	-0.37107	4.351	-5.59192	4.352	-5.11443
0	3.704	4.355	-0.36585	4.354	-5.59368	4.355	-5.11002
0	3.704	4.359	-0.36084	4.357	-5.59355	4.359	-5.10725
0	3.704	4.362	-0.35754	4.361	-5.59195	4.362	-5.105
0	3.704	4.365	-0.35436	4.364	-5.58952	4.365	-5.10355
0	3.704	4.369	-0.35318	4.367	-5.58785	4.369	-5.10322
0	3.704	4.372	-0.35374	4.371	-5.58704	4.372	-5.10251
0	3.704	4.375	-0.35538	4.374	-5.58487	4.375	-5.10118
0	3.704	4.379	-0.35692	4.377	-5.58105	4.379	-5.09974
0	3.704	4.382	-0.3567	4.381	-5.57825	4.382	-5.09963
0	3.704	4.385	-0.35576	4.384	-5.57783	4.385	-5.0999
0	3.704	4.389	-0.35683	4.387	-5.5788	4.389	-5.09579
0	3.704	4.392	-0.35836	4.391	-5.57929	4.392	-5.08856
0	3.704	4.395	-0.35949	4.394	-5.57846	4.395	-5.08453
0	3.704	4.399	-0.36053	4.397	-5.57707	4.399	-5.08459
0	3.704	4.402	-0.36163	4.401	-5.57586	4.402	-5.08629
0	3.704	4.405	-0.36339	4.404	-5.57527	4.405	-5.08699
0	3.704	4.408	-0.36536	4.407	-5.57534	4.408	-5.0859
0	3.704	4.412	-0.36452	4.411	-5.57604	4.412	-5.08482
0	3.704	4.415	-0.36186	4.414	-5.57666	4.415	-5.08489
0	3.704	4.418	-0.36045	4.417	-5.57586	4.418	-5.0875
0	3.704	4.422	-0.36195	4.421	-5.5748	4.422	-5.09019
0	3.704	4.425	-0.36344	4.424	-5.57494	4.425	-5.08938
0	3.704	4.428	-0.36276	4.427	-5.57534	4.428	-5.08659
0	3.704	4.432	-0.36183	4.431	-5.57522	4.432	-5.08367
0	3.704	4.435	-0.36261	4.434	-5.57377	4.435	-5.08248
0	3.704	4.438	-0.36388	4.437	-5.57134	4.438	-5.0827
0	3.704	4.442	-0.36407	4.441	-5.56985	4.442	-5.08202
0	3.704	4.445	-0.36373	4.444	-5.57002	4.445	-5.08462
0	3.704	4.448	-0.36468	4.447	-5.5726	4.448	-5.0894
0	3.704	4.452	-0.36642	4.451	-5.5771	4.452	-5.09151
0	3.704	4.455	-0.36723	4.454	-5.58226	4.455	-5.08968
0	3.704	4.458	-0.36646	4.457	-5.58805	4.458	-5.08756
0	3.704	4.462	-0.3661	4.461	-5.59265	4.462	-5.08678
0	3.704	4.465	-0.368	4.464	-5.59492	4.465	-5.08633
0	3.704	4.468	-0.37074	4.467	-5.59579	4.468	-5.08436
0	3.704	4.472	-0.37176	4.471	-5.59521	4.472	-5.08234
0	3.704	4.475	-0.37156	4.474	-5.59386	4.475	-5.0822
0	3.704	4.478	-0.3709	4.477	-5.59414	4.478	-5.08197
0	3.704	4.482	-0.37039	4.481	-5.596	4.482	-5.07986
0	3.704	4.485	-0.3686	4.484	-5.59817	4.485	-5.07485
0	3.704	4.488	-0.3663	4.487	-5.60021	4.488	-5.0692
0	3.704	4.492	-0.36389	4.491	-5.60095	4.492	-5.06541
0	3.704	4.495	-0.36292	4.494	-5.59981	4.495	-5.06273
0	3.704	4.498	-0.36232	4.497	-5.59835	4.498	-5.05936
0	3.704	4.502	-0.36108	4.501	-5.59891	4.502	-5.05478
0	3.704	4.505	-0.35958	4.504	-5.60093	4.505	-5.05169
0	3.704	4.508	-0.35856	4.507	-5.60202	4.508	-5.05117
0	3.704	4.512	-0.35794	4.511	-5.60234	4.512	-5.05085
0	3.704	4.515	-0.35847	4.514	-5.60382	4.515	-5.05092
0	3.704	4.518	-0.35911	4.517	-5.60661	4.518	-5.05139
0	3.704	4.522	-0.35798	4.521	-5.60952	4.522	-5.05095
0	3.704	4.525	-0.35602	4.524	-5.61223	4.525	-5.0514
0	3.704	4.528	-0.35587	4.527	-5.61431	4.528	-5.05122
0	3.704	4.532	-0.35703	4.531	-5.61436	4.532	-5.04924
0	3.704	4.535	-0.35754	4.534	-5.61334	4.535	-5.0497
0	3.704	4.538	-0.35678	4.537	-5.61302	4.538	-5.05462
0	3.704	4.542	-0.35595	4.541	-5.61274	4.542	-5.05663
0	3.704	4.545	-0.35505	4.544	-5.61334	4.545	-5.05606
0	3.704	4.548	-0.35356	4.547	-5.61537	4.548	-5.05578
0	3.704	4.552	-0.35119	4.551	-5.61695	4.552	-5.05758
0	3.704	4.555	-0.34825	4.554	-5.61798	4.555	-5.06095
0	3.704	4.558	-0.34898	4.557	-5.62044	4.558	-5.0636
0	3.704	4.562	-0.3529	4.56	-5.62344	4.562	-5.06437
0	3.704	4.565	-0.35513	4.564	-5.62528	4.565	-5.06432
0	3.704	4.568	-0.35571	4.567	-5.62618	4.568	-5.06525
0	3.704	4.572	-0.35604	4.57	-5.62641	4.572	-5.06646
0	3.704	4.575	-0.35665	4.574	-5.6272	4.575	-5.0673
0	3.704	4.578	-0.35741	4.577	-5.62865	4.578	-5.06794
0	3.704	4.582	-0.35821	4.58	-5.62861	4.582	-5.06845
0	3.704	4.585	-0.35914	4.584	-5.6268	4.585	-5.07116
0	3.704	4.588	-0.36243	4.587	-5.62547	4.588	-5.07489
0	3.704	4.592	-0.36672	4.59	-5.62524	4.592	-5.07679
0	3.704	4.595	-0.36947	4.594	-5.62696	4.595	-5.07628
0	3.704	4.598	-0.36975	4.597	-5.63065	4.598	-5.07532
0	3.704	4.602	-0.36999	4.6	-5.63304	4.602	-5.07404
0	3.704	4.605	-0.37284	4.604	-5.63276	4.605	-5.07248
0	3.704	4.608	-0.3774	4.607	-5.63098	4.608	-5.07003
0	3.704	4.612	-0.38082	4.61	-5.62941	4.612	-5.06493
0	3.704	4.615	-0.38214	4.614	-5.62811	4.615	-5.05882
0	3.704	4.618	-0.38329	4.617	-5.62612	4.618	-5.05261
0	3.704	4.622	-0.3862	4.62	-5.62272	4.622	-5.04641
0	3.704	4.625	-0.38895	4.624	-5.61924	4.625	-5.04373
0	3.704	4.628	-0.39065	4.627	-5.61681	4.628	-5.04307
0	3.704	4.632	-0.39175	4.63	-5.615	4.632	-5.04263
0	3.704	4.635	-0.39299	4.634	-5.61448	4.635	-5.04178
0	3.704	4.638	-0.39392	4.637	-5.61527	4.638	-5.0394
0	3.704	4.642	-0.39046	4.64	-5.61437	4.642	-5.03574
0	3.704	4.645	-0.38458	4.644	-5.61133	4.645	-5.03276
0	3.704	4.648	-0.38297	4.647	-5.60785	4.648	-5.03205
0	3.704	4.652	-0.38519	4.65	-5.60433	4.652	-5.03182
0	3.704	4.655	-0.38749	4.654	-5.60242	4.655	-5.03138
0	3.704	4.658	-0.38943	4.657	-5.60276	4.658	-5.03064
0	3.704	4.662	-0.39242	4.66	-5.60466	4.662	-5.02969
0	3.704	4.665	-0.39625	4.664	-5.60956	4.665	-5.02928
0	3.704	4.668	-0.39888	4.667	-5.61552	4.668	-5.02783
0	3.704	4.672	-0.39754	4.67	-5.61814	4.672	-5.02455
0	3.704	4.675	-0.39435	4.674	-5.6184	4.675	-5.02147
0	3.704	4.678	-0.39215	4.677	-5.61927	4.678	-5.02086
0	3.704	4.681	-0.39116	4.68	-5.61961	4.681	-5.02237
0	3.704	4.685	-0.39086	4.684	-5.61837	4.685	-5.02458
0	3.704	4.688	-0.39017	4.687	-5.61712	4.688	-5.02521
0	3.704	4.691	-0.38873	4.69	-5.6169	4.691	-5.02401
0	3.704	4.695	-0.38662	4.694	-5.61582	4.695	-5.02195
0	3.704	4.698	-0.38471	4.697	-5.61478	4.698	-5.01945
0	3.704	4.701	-0.38347	4.7	-5.61452	4.701	-5.01714
0	3.704	4.705	-0.38212	4.704	-5.61506	4.705	-5.01562
0	3.704	4.708	-0.38101	4.707	-5.61575	4.708	-5.01447
0	3.704	4.711	-0.38043	4.71	-5.61589	4.711	-5.01511
0	3.704	4.715	-0.3807	4.714	-5.61473	4.715	-5.01593
0	3.704	4.718	-0.38163	4.717	-5.61241	4.718	-5.01442
0	3.704	4.721	-0.38404	4.72	-5.61108	4.721	-5.01205
0	3.704	4.725	-0.38777	4.724	-5.61157	4.725	-5.01
0	3.704	4.728	-0.39214	4.727	-5.61265	4.728	-5.00833
0	3.704	4.731	-0.39475	4.73	-5.61454	4.731	-5.00858
0	3.704	4.735	-0.39532	4.734	-5.61689	4.735	-5.01211
0	3.704	4.738	-0.39528	4.737	-5.61728	4.738	-5.01611
0	3.704	4.741	-0.3947	4.74	-5.61525	4.741	-5.01795
0	3.704	4.745	-0.39205	4.744	-5.61222	4.745	-5.01911
0	3.704	4.748	-0.38843	4.747	-5.60772	4.748	-5.01977
0	3.704	4.751	-0.38767	4.75	-5.60411	4.751	-5.01934
0	3.704	4.755	-0.38952	4.754	-5.60412	4.755	-5.0184
0	3.704	4.758	-0.39315	4.757	-5.6048	4.758	-5.01833
0	3.704	4.761	-0.39794	4.76	-5.60142	4.761	-5.01841
0	3.704	4.765	-0.40235	4.764	-5.59565	4.765	-5.01707
0	3.704	4.768	-0.40489	4.767	-5.59205	4.768	-5.01597
0	3.704	4.771	-0.40706	4.77	-5.59171	4.771	-5.01827
0	3.704	4.775	-0.41065	4.774	-5.59264	4.775	-5.02239
0	3.704	4.778	-0.41458	4.777	-5.5946	4.778	-5.02428
0	3.704	4.781	-0.41495	4.78	-5.59525	4.781	-5.02537
0	3.704	4.785	-0.41335	4.783	-5.59415	4.785	-5.0289
0	3.704	4.788	-0.41326	4.787	-5.59279	4.788	-5.03335
0	3.704	4.791	-0.41453	4.79	-5.59115	4.791	-5.03609
0	3.704	4.795	-0.41669	4.793	-5.58959	4.795	-5.03502
0	3.704	4.798	-0.41924	4.797	-5.58961	4.798	-5.03245
0	3.704	4.801	-0.42055	4.8	-5.59067	4.801	-5.03199
0	3.704	4.805	-0.41888	4.803	-5.59043	4.805	-5.03288
0	3.704	4.808	-0.41659	4.807	-5.5889	4.808	-5.03351
0	3.704	4.811	-0.41558	4.81	-5.58796	4.811	-5.03379
0	3.704	4.815	-0.41481	4.813	-5.58721	4.815	-5.03232
0	3.704	4.818	-0.41242	4.817	-5.58661	4.818	-5.02789
0	3.704	4.821	-0.40994	4.82	-5.58665	4.821	-5.02321
0	3.704	4.825	-0.40871	4.823	-5.5871	4.825	-5.02105
0	3.704	4.828	-0.40876	4.827	-5.58748	4.828	-5.01964
0	3.704	4.831	-0.40861	4.83	-5.58797	4.831	-5.01785
0	3.704	4.835	-0.40638	4.833	-5.58831	4.835	-5.01556
0	3.704	4.838	-0.40384	4.837	-5.58706	4.838	-5.01277
0	3.704	4.841	-0.40156	4.84	-5.58521	4.841	-5.01013
0	3.704	4.845	-0.39901	4.843	-5.58509	4.845	-5.00892
0	3.704	4.848	-0.39676	4.847	-5.58645	4.848	-5.00852
0	3.704	4.851	-0.39513	4.85	-5.58854	4.851	-5.00611
0	3.704	4.855	-0.39185	4.853	-5.58957	4.855	-5.00117
0	3.704	4.858	-0.38655	4.857	-5.58901	4.858	-4.99621
0	3.704	4.861	-0.38113	4.86	-5.58976	4.861	-4.99452
0	3.704	4.865	-0.37891	4.863	-5.59486	4.865	-4.99431
0	3.704	4.868	-0.37845	4.867	-5.59979	4.868	-4.99165
0	3.704	4.871	-0.37682	4.87	-5.60073	4.871	-4.9878
0	3.704	4.875	-0.37478	4.873	-5.60073	4.875	-4.98715
0	3.704	4.878	-0.37273	4.877	-5.60154	4.878	-4.98903
0	3.704	4.881	-0.37018	4.88	-5.60225	4.881	-4.98816
0	3.704	4.885	-0.36862	4.883	-5.6025	4.885	-4.98553
0	3.704	4.888	-0.36921	4.887	-5.6027	4.888	-4.98392
0	3.704	4.891	-0.3715	4.89	-5.60324	4.891	-4.98328
0	3.704	4.895	-0.37263	4.893	-5.60375	4.895	-4.98206
0	3.704	4.898	-0.37175	4.897	-5.60314	4.898	-4.97962
0	3.704	4.901	-0.37246	4.9	-5.60121	4.901	-4.97776
0	3.704	4.905	-0.37385	4.903	-5.59913	4.905	-4.97813
0	3.704	4.908	-0.37411	4.907	-5.59683	4.908	-4.9792
0	3.704	4.911	-0.37371	4.91	-5.59468	4.911	-4.9789
0	3.704	4.915	-0.37328	4.913	-5.59306	4.915	-4.97813
0	3.704	4.918	-0.37386	4.917	-5.59128	4.918	-4.97767
0	3.704	4.921	-0.37723	4.92	-5.58966	4.921	-4.97787
0	3.704	4.925	-0.38116	4.923	-5.58933	4.925	-4.97775
0	3.704	4.928	-0.38282	4.927	-5.5891	4.928	-4.97616
0	3.704	4.931	-0.38341	4.93	-5.58693	4.931	-4.97405
0	3.704	4.935	-0.38301	4.933	-5.58319	4.935	-4.97331
0	3.704	4.938	-0.38296	4.937	-5.57945	4.938	-4.97309
0	3.704	4.941	-0.38343	4.94	-5.5769	4.941	-4.97137
0	3.704	4.945	-0.38356	4.943	-5.5741	4.945	-4.96865
0	3.704	4.948	-0.38418	4.947	-5.5688	4.948	-4.96805
0	3.704	4.951	-0.38675	4.95	-5.56551	4.951	-4.96882
0	3.704	4.954	-0.39024	4.953	-5.56641	4.954	-4.96821
0	3.704	4.958	-0.39181	4.957	-5.56721	4.958	-4.96489
0	3.704	4.961	-0.39153	4.96	-5.56584	4.961	-4.96054
0	3.704	4.964	-0.39135	4.963	-5.56434	4.964	-4.95948
0	3.704	4.968	-0.39145	4.967	-5.56418	4.968	-4.95999
0	3.704	4.971	-0.39067	4.97	-5.5646	4.971	-4.95878
0	3.704	4.974	-0.38755	4.973	-5.5647	4.974	-4.95631
0	3.704	4.978	-0.38292	4.977	-5.56452	4.978	-4.95402
0	3.704	4.981	-0.37873	4.98	-5.56629	4.981	-4.95263
0	3.704	4.984	-0.37556	4.983	-5.56982	4.984	-4.95084
0	3.704	4.988	-0.37478	4.987	-5.5721	4.988	-4.94675
0	3.704	4.991	-0.3758	4.99	-5.5734	4.991	-4.94217
0	3.704	4.994	-0.37611	4.993	-5.57645	4.994	-4.93969
0	3.704	4.998	-0.37598	4.997	-5.58227	4.998	-4.938
0	3.704	5.001	-0.37534	5	-5.5859	5.001	-4.93603
0	3.704	5.004	-0.37148	5.003	-5.5856	5.004	-4.93417
0	3.704	5.008	-0.36596	5.006	-5.58519	5.008	-4.93316
0	3.704	5.011	-0.36255	5.01	-5.58472	5.011	-4.93271
0	3.704	5.014	-0.36044	5.013	-5.58481	5.014	-4.93134
0	3.704	5.018	-0.35921	5.016	-5.58633	5.018	-4.92918
0	3.704	5.021	-0.3593	5.02	-5.58965	5.021	-4.92858
0	3.704	5.024	-0.36166	5.023	-5.5923	5.024	-4.9302
0	3.704	5.028	-0.36542	5.026	-5.59294	5.028	-4.93136
0	3.704	5.031	-0.36691	5.03	-5.59322	5.031	-4.92903
0	3.704	5.034	-0.36501	5.033	-5.59389	5.034	-4.92543
0	3.704	5.038	-0.36369	5.036	-5.59425	5.038	-4.92407
0	3.704	5.041	-0.36565	5.04	-5.5953	5.041	-4.92422
0	3.704	5.044	-0.36839	5.043	-5.59824	5.044	-4.92469
0	3.704	5.048	-0.36862	5.046	-5.60387	5.048	-4.92517
0	3.704	5.051	-0.36745	5.05	-5.61037	5.051	-4.92479
0	3.704	5.054	-0.36801	5.053	-5.61428	5.054	-4.92437
0	3.704	5.058	-0.37025	5.056	-5.61452	5.058	-4.92402
0	3.704	5.061	-0.37205	5.06	-5.61471	5.061	-4.92364
0	3.704	5.064	-0.37362	5.063	-5.61441	5.064	-4.92413
0	3.704	5.068	-0.37476	5.066	-5.61315	5.068	-4.92562
0	3.704	5.071	-0.3739	5.07	-5.61171	5.071	-4.92741
0	3.704	5.074	-0.37205	5.073	-5.61209	5.074	-4.92862
0	3.704	5.078	-0.37152	5.076	-5.61356	5.078	-4.92938
0	3.704	5.081	-0.37255	5.08	-5.61186	5.081	-4.931
0	3.704	5.084	-0.37532	5.083	-5.60889	5.084	-4.93354
0	3.704	5.088	-0.37887	5.086	-5.6083	5.088	-4.93485
0	3.704	5.091	-0.38101	5.09	-5.60971	5.091	-4.93448
0	3.704	5.094	-0.38199	5.093	-5.61354	5.094	-4.9334
0	3.704	5.098	-0.38226	5.096	-5.61674	5.098	-4.93263
0	3.704	5.101	-0.38214	5.1	-5.6173	5.101	-4.93357
0	3.704	5.104	-0.38185	5.103	-5.61675	5.104	-4.93618
0	3.704	5.108	-0.37984	5.106	-5.61743	5.108	-4.9389
0	3.704	5.111	-0.37743	5.11	-5.61911	5.111	-4.94139
0	3.704	5.114	-0.37814	5.113	-5.62029	5.114	-4.94455
0	3.704	5.118	-0.38078	5.116	-5.62026	5.118	-4.94544
0	3.704	5.121	-0.38124	5.12	-5.61972	5.121	-4.94309
0	3.704	5.124	-0.37956	5.123	-5.61905	5.124	-4.94088
0	3.704	5.128	-0.38087	5.126	-5.61963	5.128	-4.93967
0	3.704	5.131	-0.38624	5.13	-5.62117	5.131	-4.93862
0	3.704	5.134	-0.38947	5.133	-5.61971	5.134	-4.9387
0	3.704	5.138	-0.38882	5.136	-5.61704	5.138	-4.93969
0	3.704	5.141	-0.38679	5.14	-5.61773	5.141	-4.94135
0	3.704	5.144	-0.38533	5.143	-5.61711	5.144	-4.94362
0	3.704	5.148	-0.38507	5.146	-5.61502	5.148	-4.94372
0	3.704	5.151	-0.38616	5.15	-5.6131	5.151	-4.94124
0	3.704	5.154	-0.38786	5.153	-5.61261	5.154	-4.93859
0	3.704	5.158	-0.38847	5.156	-5.61171	5.158	-4.93658
0	3.704	5.161	-0.38816	5.16	-5.60805	5.161	-4.93528
0	3.704	5.164	-0.38668	5.163	-5.60432	5.164	-4.9345
0	3.704	5.168	-0.38314	5.166	-5.60566	5.168	-4.93339
0	3.704	5.171	-0.37953	5.17	-5.60919	5.171	-4.932
0	3.704	5.174	-0.37778	5.173	-5.61117	5.174	-4.93091
0	3.704	5.178	-0.37819	5.176	-5.61087	5.178	-4.93125
0	3.704	5.181	-0.38114	5.18	-5.61097	5.181	-4.93278
0	3.704	5.184	-0.38469	5.183	-5.61271	5.184	-4.933
0	3.704	5.188	-0.38635	5.186	-5.61479	5.188	-4.93012
0	3.704	5.191	-0.38691	5.19	-5.61647	5.191	-4.92654
0	3.704	5.194	-0.38716	5.193	-5.61765	5.194	-4.92515
0	3.704	5.198	-0.38631	5.196	-5.61844	5.198	-4.92465
0	3.704	5.201	-0.38506	5.2	-5.6187	5.201	-4.92506
0	3.704	5.204	-0.38458	5.203	-5.61651	5.204	-4.92669
0	3.704	5.208	-0.38416	5.206	-5.61484	5.208	-4.92701
0	3.704	5.211	-0.38089	5.21	-5.61271	5.211	-4.92566
0	3.704	5.214	-0.37535	5.213	-5.60686	5.214	-4.92433
0	3.704	5.218	-0.37276	5.216	-5.60194	5.218	-4.92335
0	3.704	5.221	-0.37318	5.22	-5.60076	5.221	-4.92207
0	3.704	5.224	-0.37404	5.223	-5.59989	5.224	-4.9202
0	3.704	5.227	-0.37522	5.226	-5.59987	5.227	-4.91864
0	3.704	5.231	-0.37607	5.229	-5.60058	5.231	-4.91958
0	3.704	5.234	-0.37595	5.233	-5.6022	5.234	-4.92259
0	3.704	5.237	-0.37498	5.236	-5.60447	5.237	-4.92581
0	3.704	5.241	-0.37432	5.239	-5.60818	5.241	-4.92879
0	3.704	5.244	-0.37547	5.243	-5.61172	5.244	-4.93166
0	3.704	5.247	-0.37896	5.246	-5.61306	5.247	-4.93387
0	3.704	5.251	-0.38251	5.249	-5.61123	5.251	-4.93489
0	3.704	5.254	-0.38262	5.253	-5.60994	5.254	-4.93648
0	3.704	5.257	-0.38048	5.256	-5.60923	5.257	-4.93856
0	3.704	5.261	-0.37881	5.259	-5.60816	5.261	-4.9391
0	3.704	5.264	-0.37676	5.263	-5.60638	5.264	-4.93798
0	3.704	5.267	-0.37412	5.266	-5.60442	5.267	-4.93561
0	3.704	5.271	-0.37286	5.269	-5.60164	5.271	-4.93321
0	3.704	5.274	-0.37241	5.273	-5.5987	5.274	-4.93162
0	3.704	5.277	-0.37098	5.276	-5.59746	5.277	-4.92991
0	3.704	5.281	-0.36992	5.279	-5.59706	5.281	-4.92738
0	3.704	5.284	-0.37071	5.283	-5.59705	5.284	-4.92515
0	3.704	5.287	-0.3721	5.286	-5.59962	5.287	-4.92662
0	3.704	5.291	-0.37237	5.289	-5.60111	5.291	-4.93214
0	3.704	5.294	-0.37186	5.293	-5.59986	5.294	-4.93671
0	3.704	5.297	-0.37115	5.296	-5.59844	5.297	-4.93742
0	3.704	5.301	-0.37015	5.299	-5.59772	5.301	-4.93627
0	3.704	5.304	-0.36994	5.303	-5.59713	5.304	-4.9357
0	3.704	5.307	-0.3709	5.306	-5.59713	5.307	-4.93565
0	3.704	5.311	-0.3719	5.309	-5.59761	5.311	-4.93478
0	3.704	5.314	-0.37245	5.313	-5.59951	5.314	-4.93261
0	3.704	5.317	-0.3728	5.316	-5.60116	5.317	-4.93067
0	3.704	5.321	-0.37364	5.319	-5.60185	5.321	-4.92919
0	3.704	5.324	-0.375	5.323	-5.60046	5.324	-4.92745
0	3.704	5.327	-0.37442	5.326	-5.59837	5.327	-4.92521
0	3.704	5.331	-0.371	5.329	-5.59699	5.331	-4.92346
0	3.704	5.334	-0.37095	5.333	-5.59678	5.334	-4.92443
0	3.704	5.337	-0.37721	5.336	-5.59746	5.337	-4.92639
0	3.704	5.341	-0.38265	5.339	-5.59763	5.341	-4.92672
0	3.704	5.344	-0.38318	5.343	-5.59782	5.344	-4.92639
0	3.704	5.347	-0.38173	5.346	-5.599	5.347	-4.9279
0	3.704	5.351	-0.38119	5.349	-5.60205	5.351	-4.93169
0	3.704	5.354	-0.3818	5.353	-5.60646	5.354	-4.93524
0	3.704	5.357	-0.384	5.356	-5.61236	5.357	-4.93664
0	3.704	5.361	-0.38729	5.359	-5.61797	5.361	-4.9369
0	3.704	5.364	-0.38865	5.363	-5.62102	5.364	-4.93782
0	3.704	5.367	-0.38692	5.366	-5.62058	5.367	-4.94022
0	3.704	5.371	-0.38408	5.369	-5.6205	5.371	-4.94131
0	3.704	5.374	-0.38206	5.373	-5.62165	5.374	-4.93951
0	3.704	5.377	-0.38186	5.376	-5.62426	5.377	-4.93908
0	3.704	5.381	-0.38324	5.379	-5.62689	5.381	-4.9423
0	3.704	5.384	-0.38497	5.383	-5.62868	5.384	-4.94572
0	3.704	5.387	-0.38483	5.386	-5.62933	5.387	-4.9475
0	3.704	5.391	-0.38298	5.389	-5.62892	5.391	-4.94858
0	3.704	5.394	-0.38143	5.393	-5.62801	5.394	-4.94938
0	3.704	5.397	-0.38055	5.396	-5.62532	5.397	-4.95016
0	3.704	5.401	-0.37981	5.399	-5.62362	5.401	-4.94971
0	3.704	5.404	-0.37903	5.403	-5.62567	5.404	-4.94814
0	3.704	5.407	-0.37887	5.406	-5.62738	5.407	-4.94634
0	3.704	5.411	-0.38031	5.409	-5.62489	5.411	-4.94442
0	3.704	5.414	-0.38231	5.413	-5.62379	5.414	-4.94177
0	3.704	5.417	-0.38048	5.416	-5.62502	5.417	-4.93749
0	3.704	5.421	-0.37481	5.419	-5.62516	5.421	-4.93281
0	3.704	5.424	-0.3722	5.423	-5.62483	5.424	-4.93003
0	3.704	5.427	-0.37342	5.426	-5.62472	5.427	-4.92825
0	3.704	5.431	-0.3745	5.429	-5.62546	5.431	-4.92496
0	3.704	5.434	-0.37454	5.433	-5.62541	5.434	-4.92092
0	3.704	5.437	-0.37491	5.436	-5.62371	5.437	-4.91794
0	3.704	5.441	-0.37535	5.439	-5.61878	5.441	-4.91597
0	3.704	5.444	-0.37398	5.442	-5.61245	5.444	-4.91416
0	3.704	5.447	-0.37202	5.446	-5.60783	5.447	-4.91242
0	3.704	5.451	-0.37147	5.449	-5.6072	5.451	-4.91004
0	3.704	5.454	-0.37227	5.452	-5.60752	5.454	-4.90626
0	3.704	5.457	-0.37404	5.456	-5.60767	5.457	-4.90393
0	3.704	5.461	-0.37535	5.459	-5.60683	5.461	-4.90465
0	3.704	5.464	-0.37524	5.462	-5.60526	5.464	-4.90324
0	3.704	5.467	-0.37341	5.466	-5.60435	5.467	-4.89839
0	3.704	5.471	-0.37098	5.469	-5.60512	5.471	-4.89356
0	3.704	5.474	-0.37073	5.472	-5.60666	5.474	-4.89024
0	3.704	5.477	-0.3724	5.476	-5.60886	5.477	-4.88823
0	3.704	5.481	-0.37389	5.479	-5.61107	5.481	-4.88656
0	3.704	5.484	-0.37527	5.482	-5.61085	5.484	-4.88539
0	3.704	5.487	-0.37653	5.486	-5.60764	5.487	-4.88498
0	3.704	5.491	-0.37704	5.489	-5.6065	5.491	-4.88531
0	3.704	5.494	-0.37687	5.492	-5.61042	5.494	-4.88507
0	3.704	5.497	-0.37748	5.496	-5.61274	5.497	-4.88376
0	3.704	5.5	-0.37927	5.499	-5.61164	5.501	-4.88251
0	3.704	5.504	-0.38006	5.502	-5.61109	5.504	-4.8822
0	3.704	5.507	-0.37859	5.506	-5.61234	5.507	-4.88206
0	3.704	5.51	-0.37677	5.509	-5.61319	5.51	-4.88142
0	3.704	5.514	-0.37581	5.512	-5.61122	5.514	-4.88076
0	3.704	5.517	-0.3754	5.516	-5.6082	5.517	-4.87968
0	3.704	5.52	-0.37396	5.519	-5.60629	5.52	-4.87784
0	3.704	5.524	-0.37149	5.522	-5.60596	5.524	-4.87554
0	3.704	5.527	-0.37097	5.526	-5.60565	5.527	-4.87288
0	3.704	5.53	-0.37262	5.529	-5.60603	5.53	-4.8715
0	3.704	5.534	-0.37286	5.532	-5.60894	5.534	-4.8722
0	3.704	5.537	-0.37069	5.536	-5.61267	5.537	-4.87311
0	3.704	5.54	-0.36857	5.539	-5.61419	5.54	-4.87139
0	3.704	5.544	-0.36714	5.542	-5.61264	5.544	-4.86634
0	3.704	5.547	-0.36573	5.546	-5.61217	5.547	-4.86413
0	3.704	5.55	-0.36585	5.549	-5.61428	5.55	-4.86704
0	3.704	5.554	-0.36765	5.552	-5.61596	5.554	-4.87036
0	3.704	5.557	-0.36776	5.556	-5.61986	5.557	-4.87162
0	3.704	5.56	-0.36581	5.559	-5.62369	5.56	-4.87188
0	3.704	5.564	-0.36449	5.562	-5.62811	5.564	-4.87165
0	3.704	5.567	-0.36361	5.566	-5.6336	5.567	-4.87104
0	3.704	5.57	-0.36183	5.569	-5.63637	5.57	-4.86936
0	3.704	5.574	-0.35926	5.572	-5.63488	5.574	-4.86711
0	3.704	5.577	-0.35824	5.576	-5.63338	5.577	-4.86605
0	3.704	5.58	-0.35906	5.579	-5.63351	5.58	-4.86632
0	3.704	5.584	-0.35866	5.582	-5.63447	5.584	-4.8664
0	3.704	5.587	-0.35759	5.586	-5.63484	5.587	-4.86575
0	3.704	5.59	-0.35769	5.589	-5.63387	5.59	-4.86448
0	3.704	5.594	-0.3579	5.592	-5.6332	5.594	-4.86321
0	3.704	5.597	-0.35803	5.596	-5.6343	5.597	-4.86311
0	3.704	5.6	-0.35867	5.599	-5.63513	5.6	-4.86408
0	3.704	5.604	-0.3599	5.602	-5.63532	5.604	-4.86645
0	3.704	5.607	-0.3608	5.606	-5.63497	5.607	-4.871
0	3.704	5.61	-0.36071	5.609	-5.63398	5.61	-4.87692
0	3.704	5.614	-0.36015	5.612	-5.63317	5.614	-4.88236
0	3.704	5.617	-0.36069	5.616	-5.63112	5.617	-4.88601
0	3.704	5.62	-0.36238	5.619	-5.62709	5.62	-4.88742
0	3.704	5.624	-0.36304	5.622	-5.62614	5.624	-4.88664
0	3.704	5.627	-0.36303	5.626	-5.62966	5.627	-4.88541
0	3.704	5.63	-0.3647	5.629	-5.6366	5.63	-4.88273
0	3.704	5.634	-0.36778	5.632	-5.6414	5.634	-4.87953
0	3.704	5.637	-0.37016	5.636	-5.64265	5.637	-4.87734
0	3.704	5.64	-0.37174	5.639	-5.6386	5.64	-4.87603
0	3.704	5.644	-0.37289	5.642	-5.6346	5.644	-4.87439
0	3.704	5.647	-0.37277	5.646	-5.6307	5.647	-4.87296
0	3.704	5.65	-0.37359	5.649	-5.62634	5.65	-4.87248
0	3.704	5.654	-0.37837	5.652	-5.62287	5.654	-4.87326
0	3.704	5.657	-0.38467	5.656	-5.62251	5.657	-4.87427
0	3.704	5.66	-0.38683	5.659	-5.6231	5.66	-4.87512
0	3.704	5.664	-0.38489	5.662	-5.62342	5.664	-4.87542
0	3.704	5.667	-0.38531	5.665	-5.62354	5.667	-4.8755
0	3.704	5.67	-0.38926	5.669	-5.62319	5.67	-4.87452
0	3.704	5.674	-0.39412	5.672	-5.62252	5.674	-4.872
0	3.704	5.677	-0.39987	5.675	-5.62182	5.677	-4.86992
0	3.704	5.68	-0.40418	5.679	-5.62114	5.68	-4.86865
0	3.704	5.684	-0.40542	5.682	-5.62062	5.684	-4.86746
0	3.704	5.687	-0.40543	5.685	-5.62036	5.687	-4.8647
0	3.704	5.69	-0.40599	5.689	-5.62198	5.69	-4.85926
0	3.704	5.694	-0.40721	5.692	-5.6244	5.694	-4.85593
0	3.704	5.697	-0.40969	5.695	-5.62806	5.697	-4.85721
0	3.704	5.7	-0.41343	5.699	-5.63068	5.7	-4.85669
0	3.704	5.704	-0.41553	5.702	-5.63244	5.704	-4.85541
0	3.704	5.707	-0.41517	5.705	-5.63229	5.707	-4.85582
0	3.704	5.71	-0.41476	5.709	-5.63146	5.71	-4.85558
0	3.704	5.714	-0.41306	5.712	-5.62518	5.714	-4.85555
0	3.704	5.717	-0.41053	5.715	-5.618	5.717	-4.85573
0	3.704	5.72	-0.41022	5.719	-5.61908	5.72	-4.85581
0	3.704	5.724	-0.4113	5.722	-5.62301	5.724	-4.855
0	3.704	5.727	-0.41172	5.725	-5.62258	5.727	-4.85352
0	3.704	5.73	-0.41199	5.729	-5.62082	5.73	-4.85392
0	3.704	5.734	-0.41081	5.732	-5.61987	5.734	-4.85654
0	3.704	5.737	-0.40642	5.735	-5.62099	5.737	-4.85767
0	3.704	5.74	-0.40159	5.739	-5.62198	5.74	-4.85671
0	3.704	5.744	-0.39959	5.742	-5.62171	5.744	-4.85488
0	3.704	5.747	-0.39927	5.745	-5.62133	5.747	-4.85393
0	3.704	5.75	-0.39715	5.749	-5.62098	5.75	-4.8534
0	3.704	5.754	-0.3932	5.752	-5.62068	5.754	-4.85259
0	3.704	5.757	-0.38905	5.755	-5.62094	5.757	-4.85269
0	3.704	5.76	-0.38402	5.759	-5.62153	5.76	-4.85509
0	3.704	5.764	-0.38059	5.762	-5.62113	5.764	-4.85909
0	3.704	5.767	-0.38035	5.765	-5.62045	5.767	-4.86166
0	3.704	5.77	-0.38102	5.769	-5.62042	5.77	-4.86376
0	3.704	5.773	-0.38134	5.772	-5.61963	5.774	-4.8663
0	3.704	5.777	-0.38004	5.775	-5.61874	5.777	-4.86565
0	3.704	5.78	-0.37558	5.779	-5.61618	5.78	-4.85974
0	3.704	5.783	-0.37075	5.782	-5.61307	5.783	-4.85592
0	3.704	5.787	-0.36927	5.785	-5.60963	5.787	-4.8556
0	3.704	5.79	-0.37102	5.789	-5.60698	5.79	-4.85525
0	3.704	5.793	-0.37249	5.792	-5.60626	5.793	-4.85442
0	3.704	5.797	-0.37411	5.795	-5.60724	5.797	-4.85449
0	3.704	5.8	-0.37745	5.799	-5.61096	5.8	-4.85527
0	3.704	5.803	-0.38119	5.802	-5.61148	5.803	-4.85666
0	3.704	5.807	-0.38279	5.805	-5.60982	5.807	-4.86031
0	3.704	5.81	-0.38222	5.809	-5.60893	5.81	-4.86582
0	3.704	5.813	-0.38289	5.812	-5.60954	5.813	-4.87024
0	3.704	5.817	-0.38482	5.815	-5.61282	5.817	-4.87163
0	3.704	5.82	-0.38836	5.819	-5.61589	5.82	-4.87248
0	3.704	5.823	-0.39481	5.822	-5.61607	5.823	-4.87386
0	3.704	5.827	-0.40139	5.825	-5.61601	5.827	-4.87544
0	3.704	5.83	-0.40453	5.829	-5.61616	5.83	-4.87603
0	3.704	5.833	-0.40539	5.832	-5.61656	5.833	-4.87629
0	3.704	5.837	-0.40702	5.835	-5.61717	5.837	-4.87768
0	3.704	5.84	-0.4094	5.839	-5.61783	5.84	-4.88025
0	3.704	5.843	-0.41098	5.842	-5.61833	5.843	-4.88058
0	3.704	5.847	-0.41101	5.845	-5.61939	5.847	-4.87806
0	3.704	5.85	-0.41115	5.849	-5.62081	5.85	-4.87735
0	3.704	5.853	-0.41281	5.852	-5.62165	5.853	-4.87882
0	3.704	5.857	-0.41434	5.855	-5.6219	5.857	-4.88105
0	3.704	5.86	-0.41579	5.859	-5.62186	5.86	-4.8841
0	3.704	5.863	-0.41888	5.862	-5.6219	5.863	-4.88639
0	3.704	5.867	-0.42141	5.865	-5.62187	5.867	-4.88648
0	3.704	5.87	-0.42258	5.869	-5.62285	5.87	-4.88611
0	3.704	5.873	-0.42501	5.872	-5.62471	5.873	-4.88774
0	3.704	5.877	-0.4302	5.875	-5.62621	5.877	-4.89095
0	3.704	5.88	-0.43348	5.879	-5.62736	5.88	-4.89251
0	3.704	5.883	-0.43105	5.882	-5.62505	5.883	-4.89217
0	3.704	5.887	-0.4262	5.885	-5.62105	5.887	-4.891
0	3.704	5.89	-0.42269	5.888	-5.61991	5.89	-4.88812
0	3.704	5.893	-0.4223	5.892	-5.622	5.893	-4.88468
0	3.704	5.897	-0.42165	5.895	-5.62188	5.897	-4.88074
0	3.704	5.9	-0.42018	5.898	-5.6182	5.9	-4.87726
0	3.704	5.903	-0.41815	5.902	-5.61489	5.903	-4.87608
0	3.704	5.907	-0.41378	5.905	-5.61487	5.907	-4.87602
0	3.704	5.91	-0.40868	5.908	-5.61477	5.91	-4.87471
0	3.704	5.913	-0.40653	5.912	-5.61358	5.913	-4.87285
0	3.704	5.917	-0.4074	5.915	-5.6122	5.917	-4.87127
0	3.704	5.92	-0.40794	5.918	-5.61054	5.92	-4.87011
0	3.704	5.923	-0.407	5.922	-5.60861	5.923	-4.87033
0	3.704	5.927	-0.4055	5.925	-5.61096	5.927	-4.87328
0	3.704	5.93	-0.40499	5.928	-5.61401	5.93	-4.87535
0	3.704	5.933	-0.40496	5.932	-5.61348	5.933	-4.87428
0	3.704	5.937	-0.40401	5.935	-5.61156	5.937	-4.87202
0	3.704	5.94	-0.40304	5.938	-5.61237	5.94	-4.86998
0	3.704	5.943	-0.40305	5.942	-5.6161	5.943	-4.86745
0	3.704	5.947	-0.40275	5.945	-5.61811	5.947	-4.8651
0	3.704	5.95	-0.40074	5.948	-5.61628	5.95	-4.86396
0	3.704	5.953	-0.39863	5.952	-5.61523	5.953	-4.86375
0	3.704	5.957	-0.39551	5.955	-5.61939	5.957	-4.86437
0	3.704	5.96	-0.3901	5.958	-5.62312	5.96	-4.86363
0	3.704	5.963	-0.38728	5.962	-5.62584	5.963	-4.86101
0	3.704	5.967	-0.38813	5.965	-5.62892	5.967	-4.85989
0	3.704	5.97	-0.38733	5.968	-5.63333	5.97	-4.8603
0	3.704	5.973	-0.38521	5.972	-5.63754	5.973	-4.86151
0	3.704	5.977	-0.38376	5.975	-5.64027	5.977	-4.86265
0	3.704	5.98	-0.38299	5.978	-5.64297	5.98	-4.86389
0	3.704	5.983	-0.38201	5.982	-5.64489	5.983	-4.8652
0	3.704	5.987	-0.38043	5.985	-5.64359	5.987	-4.86604
0	3.704	5.99	-0.37825	5.988	-5.64161	5.99	-4.86692
0	3.704	5.993	-0.37673	5.992	-5.64098	5.993	-4.86885
0	3.704	5.997	-0.37596	5.995	-5.64137	5.997	-4.87116
0	3.704	6	-0.375	5.998	-5.64187	6	-4.87173
0	3.704	6.003	-0.37357	6.002	-5.64244	6.003	-4.87179
0	3.704	6.007	-0.37237	6.005	-5.64421	6.007	-4.87147
0	3.704	6.01	-0.37231	6.008	-5.64267	6.01	-4.86935
0	3.704	6.013	-0.37358	6.012	-5.64124	6.013	-4.86815
0	3.704	6.017	-0.37629	6.015	-5.64402	6.017	-4.86925
0	3.704	6.02	-0.37739	6.018	-5.64807	6.02	-4.87109
0	3.704	6.023	-0.37575	6.022	-5.64914	6.023	-4.87338
0	3.704	6.027	-0.37415	6.025	-5.64779	6.027	-4.87516
0	3.704	6.03	-0.37394	6.028	-5.65042	6.03	-4.87652
0	3.704	6.033	-0.37557	6.032	-5.6573	6.033	-4.8779
0	3.704	6.037	-0.37654	6.035	-5.66011	6.037	-4.87774
0	3.704	6.04	-0.37657	6.038	-5.65591	6.04	-4.87559
0	3.704	6.043	-0.37542	6.042	-5.6504	6.043	-4.87463
0	3.704	6.046	-0.37194	6.045	-5.64563	6.047	-4.87689
0	3.704	6.05	-0.36895	6.048	-5.64178	6.05	-4.8787
0	3.704	6.053	-0.36963	6.052	-5.63842	6.053	-4.879
0	3.704	6.056	-0.37171	6.055	-5.63448	6.056	-4.8781
0	3.704	6.06	-0.37192	6.058	-5.63107	6.06	-4.87565
0	3.704	6.063	-0.37133	6.062	-5.62913	6.063	-4.87365
0	3.704	6.066	-0.37153	6.065	-5.6289	6.066	-4.87251
0	3.704	6.07	-0.37221	6.068	-5.63152	6.07	-4.87092
0	3.704	6.073	-0.37314	6.072	-5.63351	6.073	-4.86982
0	3.704	6.076	-0.37395	6.075	-5.63405	6.076	-4.86945
0	3.704	6.08	-0.3742	6.078	-5.63395	6.08	-4.87075
0	3.704	6.083	-0.37374	6.082	-5.63315	6.083	-4.87423
0	3.704	6.086	-0.37335	6.085	-5.63239	6.086	-4.87708
0	3.704	6.09	-0.37307	6.088	-5.63124	6.09	-4.87806
0	3.704	6.093	-0.37334	6.092	-5.62953	6.093	-4.8788
0	3.704	6.096	-0.37497	6.095	-5.62673	6.096	-4.87974
0	3.704	6.1	-0.37428	6.098	-5.62321	6.1	-4.88017
0	3.704	6.103	-0.37342	6.102	-5.61966	6.103	-4.8796
0	3.704	6.106	-0.37464	6.105	-5.61639	6.106	-4.87767
0	3.704	6.11	-0.37543	6.108	-5.61354	6.11	-4.87601
0	3.704	6.113	-0.37517	6.111	-5.60928	6.113	-4.87518
0	3.704	6.116	-0.37519	6.115	-5.60551	6.116	-4.87456
0	3.704	6.12	-0.3765	6.118	-5.60697	6.12	-4.87437
0	3.704	6.123	-0.37831	6.121	-5.60998	6.123	-4.87404
0	3.704	6.126	-0.381	6.125	-5.61171	6.126	-4.87313
0	3.704	6.13	-0.38435	6.128	-5.61345	6.13	-4.87301
0	3.704	6.133	-0.38566	6.131	-5.61534	6.133	-4.87582
0	3.704	6.136	-0.38554	6.135	-5.61586	6.136	-4.87928
0	3.704	6.14	-0.38883	6.138	-5.61454	6.14	-4.88453
0	3.704	6.143	-0.39528	6.141	-5.61258	6.143	-4.89117
0	3.704	6.146	-0.39939	6.145	-5.61083	6.146	-4.89479
0	3.704	6.15	-0.39879	6.148	-5.60941	6.15	-4.89507
0	3.704	6.153	-0.3978	6.151	-5.60795	6.153	-4.89508
0	3.704	6.156	-0.39661	6.155	-5.60693	6.156	-4.89455
0	3.704	6.16	-0.39518	6.158	-5.60648	6.16	-4.89392
0	3.704	6.163	-0.39428	6.161	-5.60616	6.163	-4.89295
0	3.704	6.166	-0.39416	6.165	-5.60639	6.166	-4.89151
0	3.704	6.17	-0.39395	6.168	-5.60734	6.17	-4.89166
0	3.704	6.173	-0.39366	6.171	-5.60808	6.173	-4.89312
0	3.704	6.176	-0.3933	6.175	-5.6086	6.176	-4.89392
0	3.704	6.18	-0.39109	6.178	-5.60935	6.18	-4.89384
0	3.704	6.183	-0.38857	6.181	-5.61051	6.183	-4.89351
0	3.704	6.186	-0.38687	6.185	-5.61312	6.186	-4.89327
0	3.704	6.19	-0.38564	6.188	-5.61607	6.19	-4.89317
0	3.704	6.193	-0.38416	6.191	-5.6159	6.193	-4.89308
0	3.704	6.196	-0.38346	6.195	-5.61448	6.196	-4.89284
0	3.704	6.2	-0.38452	6.198	-5.61264	6.2	-4.89211
0	3.704	6.203	-0.38523	6.201	-5.60918	6.203	-4.89178
0	3.704	6.206	-0.38376	6.205	-5.60554	6.206	-4.89353
0	3.704	6.21	-0.38042	6.208	-5.60361	6.21	-4.89664
0	3.704	6.213	-0.3777	6.211	-5.60232	6.213	-4.9002
0	3.704	6.216	-0.37701	6.215	-5.60127	6.216	-4.90142
0	3.704	6.22	-0.37715	6.218	-5.60008	6.22	-4.90118
0	3.704	6.223	-0.37777	6.221	-5.59896	6.223	-4.89826
0	3.704	6.226	-0.37583	6.225	-5.59893	6.226	-4.89519
0	3.704	6.23	-0.37254	6.228	-5.59967	6.23	-4.8938
0	3.704	6.233	-0.37278	6.231	-5.60009	6.233	-4.89486
0	3.704	6.236	-0.37314	6.235	-5.60069	6.236	-4.89728
0	3.704	6.24	-0.37341	6.238	-5.60195	6.24	-4.89977
0	3.704	6.243	-0.37365	6.241	-5.60325	6.243	-4.90088
0	3.704	6.246	-0.37378	6.245	-5.60472	6.246	-4.90063
0	3.704	6.25	-0.37376	6.248	-5.60656	6.25	-4.90003
0	3.704	6.253	-0.37354	6.251	-5.60925	6.253	-4.89844
0	3.704	6.256	-0.37343	6.255	-5.6118	6.256	-4.8969
0	3.704	6.26	-0.37359	6.258	-5.61128	6.26	-4.89609
0	3.704	6.263	-0.3728	6.261	-5.60994	6.263	-4.89537
0	3.704	6.266	-0.371	6.265	-5.60976	6.266	-4.89368
0	3.704	6.27	-0.36935	6.268	-5.60914	6.27	-4.89272
0	3.704	6.273	-0.37093	6.271	-5.60715	6.273	-4.89364
0	3.704	6.276	-0.37628	6.275	-5.60631	6.276	-4.89485
0	3.704	6.28	-0.37992	6.278	-5.60646	6.28	-4.89561
0	3.704	6.283	-0.37796	6.281	-5.60745	6.283	-4.89662
0	3.704	6.286	-0.37537	6.285	-5.60844	6.286	-4.89859
0	3.704	6.29	-0.37448	6.288	-5.60897	6.29	-4.90059
0	3.704	6.293	-0.37526	6.291	-5.60935	6.293	-4.90081
0	3.704	6.296	-0.37536	6.295	-5.61149	6.296	-4.89622
0	3.704	6.3	-0.37478	6.298	-5.61357	6.3	-4.89162
0	3.704	6.303	-0.37388	6.301	-5.61402	6.303	-4.89107
0	3.704	6.306	-0.36994	6.305	-5.6147	6.306	-4.89252
0	3.704	6.31	-0.36685	6.308	-5.61687	6.31	-4.89337
0	3.704	6.313	-0.3677	6.311	-5.62068	6.313	-4.89479
0	3.704	6.316	-0.36902	6.315	-5.62418	6.316	-4.8971
0	3.704	6.319	-0.36971	6.318	-5.62523	6.32	-4.89944
0	3.704	6.323	-0.37042	6.321	-5.62544	6.323	-4.9013
0	3.704	6.326	-0.37157	6.325	-5.6236	6.326	-4.90306
0	3.704	6.329	-0.3727	6.328	-5.62132	6.329	-4.90464
0	3.704	6.333	-0.37287	6.331	-5.62011	6.333	-4.90276
0	3.704	6.336	-0.37275	6.334	-5.61813	6.336	-4.90106
0	3.704	6.339	-0.37248	6.338	-5.61615	6.339	-4.89923
0	3.704	6.343	-0.37138	6.341	-5.61755	6.343	-4.89726
0	3.704	6.346	-0.37073	6.344	-5.62073	6.346	-4.89607
0	3.704	6.349	-0.37215	6.348	-5.62363	6.349	-4.89667
0	3.704	6.353	-0.37375	6.351	-5.62556	6.353	-4.89678
0	3.704	6.356	-0.3726	6.354	-5.62713	6.356	-4.89464
0	3.704	6.359	-0.36846	6.358	-5.62953	6.359	-4.89184
0	3.704	6.363	-0.36635	6.361	-5.63131	6.363	-4.88837
0	3.704	6.366	-0.36777	6.364	-5.63173	6.366	-4.88516
0	3.704	6.369	-0.36827	6.368	-5.63239	6.369	-4.88091
0	3.704	6.373	-0.36857	6.371	-5.63383	6.373	-4.87494
0	3.704	6.376	-0.3695	6.374	-5.635	6.376	-4.87234
0	3.704	6.379	-0.37151	6.378	-5.63375	6.379	-4.87474
0	3.704	6.383	-0.3736	6.381	-5.63138	6.383	-4.87594
0	3.704	6.386	-0.37484	6.384	-5.6303	6.386	-4.87338
0	3.704	6.389	-0.3758	6.388	-5.63046	6.389	-4.87092
0	3.704	6.393	-0.37876	6.391	-5.62961	6.393	-4.87037
0	3.704	6.396	-0.38152	6.394	-5.62642	6.396	-4.87076
0	3.704	6.399	-0.38523	6.398	-5.62209	6.399	-4.87241
0	3.704	6.403	-0.38954	6.401	-5.61949	6.403	-4.8728
0	3.704	6.406	-0.39222	6.404	-5.61796	6.406	-4.87409
0	3.704	6.409	-0.39324	6.408	-5.61874	6.409	-4.87619
0	3.704	6.413	-0.39409	6.411	-5.62071	6.413	-4.87532
0	3.704	6.416	-0.39568	6.414	-5.62202	6.416	-4.87602
0	3.704	6.419	-0.39761	6.418	-5.62252	6.419	-4.87703
0	3.704	6.423	-0.39889	6.421	-5.62212	6.423	-4.87841
0	3.704	6.426	-0.4004	6.424	-5.62144	6.426	-4.87959
0	3.704	6.429	-0.40315	6.428	-5.62137	6.429	-4.8797
0	3.704	6.433	-0.40485	6.431	-5.62068	6.433	-4.87964
0	3.704	6.436	-0.40582	6.434	-5.61861	6.436	-4.88242
0	3.704	6.439	-0.40601	6.438	-5.61723	6.439	-4.88578
0	3.704	6.443	-0.40639	6.441	-5.61657	6.443	-4.88901
0	3.704	6.446	-0.40648	6.444	-5.61648	6.446	-4.89353
0	3.704	6.449	-0.40691	6.448	-5.61909	6.449	-4.89988
0	3.704	6.453	-0.40941	6.451	-5.62415	6.453	-4.90792
0	3.704	6.456	-0.4126	6.454	-5.62829	6.456	-4.91442
0	3.704	6.459	-0.41524	6.458	-5.62932	6.459	-4.91471
0	3.704	6.463	-0.41697	6.461	-5.62967	6.463	-4.91391
0	3.704	6.466	-0.41742	6.464	-5.62938	6.466	-4.91455
0	3.704	6.469	-0.41759	6.468	-5.6288	6.469	-4.91592
0	3.704	6.473	-0.41699	6.471	-5.6285	6.473	-4.91682
0	3.704	6.476	-0.41376	6.474	-5.62837	6.476	-4.91671
0	3.704	6.479	-0.41099	6.478	-5.62866	6.479	-4.91611
0	3.704	6.483	-0.40861	6.481	-5.63019	6.483	-4.91292
0	3.704	6.486	-0.40589	6.484	-5.63197	6.486	-4.90945
0	3.704	6.489	-0.40295	6.488	-5.6329	6.489	-4.90494
0	3.704	6.493	-0.40129	6.491	-5.63362	6.493	-4.90115
0	3.704	6.496	-0.40042	6.494	-5.63486	6.496	-4.90443
0	3.704	6.499	-0.39996	6.498	-5.63595	6.499	-4.90967
0	3.704	6.503	-0.39868	6.501	-5.63675	6.503	-4.91261
0	3.704	6.506	-0.39758	6.504	-5.63782	6.506	-4.91471
0	3.704	6.509	-0.39751	6.508	-5.63866	6.509	-4.9171
0	3.704	6.513	-0.39735	6.511	-5.6381	6.513	-4.92011
0	3.704	6.516	-0.39673	6.514	-5.63756	6.516	-4.92277
0	3.704	6.519	-0.39557	6.518	-5.63904	6.519	-4.92266
0	3.704	6.523	-0.39497	6.521	-5.6414	6.523	-4.92223
0	3.704	6.526	-0.39649	6.524	-5.64355	6.526	-4.92191
0	3.704	6.529	-0.39747	6.528	-5.64539	6.529	-4.92176
0	3.704	6.533	-0.39596	6.531	-5.64379	6.533	-4.92116
0	3.704	6.536	-0.39288	6.534	-5.63871	6.536	-4.91858
0	3.704	6.539	-0.38982	6.538	-5.63409	6.539	-4.91609
0	3.704	6.543	-0.38676	6.541	-5.63294	6.543	-4.91719
0	3.704	6.546	-0.38423	6.544	-5.63345	6.546	-4.91931
0	3.704	6.549	-0.3837	6.548	-5.63494	6.549	-4.92144
0	3.704	6.553	-0.38369	6.551	-5.63673	6.553	-4.92283
0	3.704	6.556	-0.38398	6.554	-5.63812	6.556	-4.92313
0	3.704	6.559	-0.38464	6.557	-5.63952	6.559	-4.92374
0	3.704	6.563	-0.38346	6.561	-5.64102	6.563	-4.92581
0	3.704	6.566	-0.38133	6.564	-5.64235	6.566	-4.92779
0	3.704	6.569	-0.38447	6.567	-5.64354	6.569	-4.92832
0	3.704	6.573	-0.3904	6.571	-5.64505	6.573	-4.92932
0	3.704	6.576	-0.39234	6.574	-5.64615	6.576	-4.93001
0	3.704	6.579	-0.39005	6.577	-5.64606	6.579	-4.9272
0	3.704	6.583	-0.38782	6.581	-5.64573	6.583	-4.92457
0	3.704	6.586	-0.38686	6.584	-5.64596	6.586	-4.92395
0	3.704	6.589	-0.3867	6.587	-5.64658	6.589	-4.92416
0	3.704	6.592	-0.38716	6.591	-5.64794	6.593	-4.9249
0	3.704	6.596	-0.38602	6.594	-5.64966	6.596	-4.92542
0	3.704	6.599	-0.38492	6.597	-5.64975	6.599	-4.92519
0	3.704	6.602	-0.38516	6.601	-5.64851	6.602	-4.92504
0	3.704	6.606	-0.38691	6.604	-5.64818	6.606	-4.92561
0	3.704	6.609	-0.38713	6.607	-5.64865	6.609	-4.92662
0	3.704	6.612	-0.38601	6.611	-5.6482	6.612	-4.9277
0	3.704	6.616	-0.38455	6.614	-5.64743	6.616	-4.9275
0	3.704	6.619	-0.38357	6.617	-5.6474	6.619	-4.92732
0	3.704	6.622	-0.38246	6.621	-5.64849	6.622	-4.92813
0	3.704	6.626	-0.38156	6.624	-5.64972	6.626	-4.92924
0	3.704	6.629	-0.38416	6.627	-5.64967	6.629	-4.92966
0	3.704	6.632	-0.3862	6.631	-5.64889	6.632	-4.92927
0	3.704	6.636	-0.38519	6.634	-5.64868	6.636	-4.9293
0	3.704	6.639	-0.38346	6.637	-5.64891	6.639	-4.93041
0	3.704	6.642	-0.38308	6.641	-5.65075	6.642	-4.93066
[truncated: 36,225 more rows]

## Sheet: Fig.S11b
Source Data for absorbance measurements of Fig. S10f
eGFP-gp33 (CBD)
Chrom.1
ml	mAU
0	3.28978
0.004	4.37223
0.007	4.98592
0.01	5.5347
0.014	5.82929
0.017	6.03919
0.02	6.13908
0.024	6.19521
0.027	6.0952
0.03	5.84597
0.034	5.58878
0.037	5.32426
0.04	5.05318
0.044	4.76364
0.047	4.46699
0.05	4.17141
0.054	3.87407
0.057	3.56851
0.06	3.25395
0.064	2.92634
0.067	2.56689
0.07	2.21281
0.074	1.85834
0.077	1.50632
0.08	1.1633
0.084	0.82667
0.087	0.4835
0.09	0.13818
0.094	-0.15655
0.097	-0.34171
0.1	-0.50244
0.104	-0.57701
0.107	-0.64374
0.11	-0.69446
0.114	-0.73453
0.117	-0.76469
0.12	-0.78733
0.124	-0.80706
0.127	-0.82005
0.13	-0.83188
0.134	-0.84277
0.137	-0.85282
0.14	-0.8593
0.144	-0.86558
0.147	-0.87131
0.15	-0.87546
0.154	-0.88301
0.157	-0.89343
0.16	-0.90076
0.164	-0.90652
0.167	-0.91576
0.17	-0.92578
0.174	-0.93411
0.177	-0.93976
0.18	-0.94525
0.184	-0.95088
0.187	-0.95578
0.19	-0.95777
0.193	-0.95823
0.197	-0.96129
0.2	-0.96707
0.203	-0.97215
0.207	-0.97595
0.21	-0.97978
0.213	-0.98441
0.217	-0.98898
0.22	-0.99193
0.223	-0.99464
0.227	-0.99621
0.23	-0.9957
0.233	-0.99593
0.237	-0.99571
0.24	-0.99625
0.243	-0.99939
0.247	-1.00174
0.25	-0.99917
0.253	-0.99496
0.257	-0.99186
0.26	-0.99029
0.263	-0.98712
0.267	-0.98349
0.27	-0.98202
0.273	-0.98367
0.277	-0.98539
0.28	-0.98546
0.283	-0.98494
0.287	-0.98535
0.29	-0.98616
0.293	-0.98675
0.297	-0.98757
0.3	-0.98907
0.303	-0.99221
0.307	-0.99436
0.31	-0.99538
0.313	-0.99698
0.317	-0.99899
0.32	-1.00083
0.323	-1.00387
0.327	-1.00664
0.33	-1.00991
0.333	-1.01439
0.337	-1.01874
0.34	-1.0235
0.343	-1.02964
0.347	-1.03852
0.35	-1.04647
0.353	-1.05011
0.357	-1.05218
0.36	-1.05302
0.363	-1.05378
0.367	-1.05608
0.37	-1.05827
0.373	-1.06093
0.377	-1.06404
0.38	-1.06639
0.383	-1.06752
0.387	-1.06773
0.39	-1.06695
0.393	-1.06742
0.397	-1.07039
0.4	-1.07189
0.403	-1.07305
0.406	-1.07263
0.41	-1.07218
0.413	-1.07163
0.416	-1.07026
0.42	-1.06789
0.423	-1.06545
0.426	-1.06176
0.43	-1.05673
0.433	-1.05156
0.436	-1.04894
0.44	-1.04675
0.443	-1.04551
0.446	-1.0415
0.45	-1.03394
0.453	-1.02415
0.456	-1.01126
0.46	-0.99738
0.463	-0.98181
0.466	-0.96694
0.47	-0.95011
0.473	-0.93501
0.476	-0.91786
0.48	-0.89672
0.483	-0.87426
0.486	-0.85071
0.49	-0.8262
0.493	-0.80005
0.496	-0.77393
0.5	-0.74678
0.503	-0.72058
0.506	-0.69337
0.51	-0.66616
0.513	-0.6402
0.516	-0.61583
0.52	-0.59017
0.523	-0.56331
0.526	-0.53728
0.53	-0.51545
0.533	-0.49534
0.536	-0.4766
0.54	-0.46076
0.543	-0.44938
0.546	-0.44078
0.55	-0.43358
0.553	-0.42975
0.556	-0.42499
0.56	-0.42038
0.563	-0.41647
0.566	-0.41439
0.57	-0.41346
0.573	-0.41542
0.576	-0.41921
0.58	-0.42354
0.583	-0.42963
0.586	-0.43513
0.59	-0.44121
0.593	-0.4474
0.596	-0.45261
0.6	-0.45772
0.603	-0.46622
0.606	-0.47559
0.61	-0.48606
0.613	-0.49518
0.616	-0.50354
0.62	-0.51201
0.623	-0.52101
0.626	-0.52668
0.629	-0.53255
0.633	-0.53815
0.636	-0.54324
0.639	-0.54986
0.643	-0.55806
0.646	-0.56805
0.649	-0.57786
0.653	-0.5849
0.656	-0.58808
0.659	-0.59186
0.663	-0.59695
0.666	-0.60187
0.669	-0.60657
0.673	-0.61175
0.676	-0.61966
0.679	-0.62776
0.683	-0.63278
0.686	-0.63436
0.689	-0.63624
0.693	-0.63683
0.696	-0.63923
0.699	-0.64728
0.703	-0.65588
0.706	-0.66459
0.709	-0.67281
0.713	-0.68025
0.716	-0.68684
0.719	-0.03872
0.723	-0.00182
0.726	-0.0018
0.729	-0.00104
0.733	8.34349e-05
0.736	-0.00145
0.739	-0.00491
0.743	-0.00719
0.746	-0.00802
0.749	-0.01029
0.753	-0.01375
0.756	-0.01723
0.759	-0.01798
0.763	-0.01854
0.766	-0.02222
0.769	-0.02757
0.773	-0.03366
0.776	-0.03943
0.779	-0.04382
0.783	-0.04361
0.786	-0.04329
0.789	-0.04252
0.793	-0.04379
0.796	-0.0475
0.799	-0.0505
0.803	-0.05517
0.806	-0.06232
0.809	-0.06654
0.813	-0.06958
0.816	-0.07325
0.819	-0.07703
0.823	-0.0816
0.826	-0.08723
0.829	-0.09247
0.833	-0.0956
0.836	-0.09828
0.839	-0.10138
0.842	-0.10456
0.846	-0.11043
0.849	-0.11618
0.852	-0.1213
0.856	-0.12531
0.859	-0.13016
0.862	-0.13515
0.866	-0.14026
0.869	-0.14527
0.872	-0.14939
0.876	-0.14874
0.879	-0.14549
0.882	-0.14315
0.886	-0.1429
0.889	-0.1444
0.892	-0.14878
0.896	-0.1521
0.899	-0.15366
0.902	-0.15597
0.906	-0.15931
0.909	-0.16241
0.912	-0.16656
0.916	-0.17158
0.919	-0.17672
0.922	-0.1815
0.926	-0.18554
0.929	-0.18647
0.932	-0.18684
0.936	-0.18744
0.939	-0.18796
0.942	-0.18709
0.946	-0.18535
0.949	-0.18289
0.952	-0.18015
0.956	-0.17639
0.959	-0.17496
0.962	-0.17557
0.966	-0.17685
0.969	-0.17786
0.972	-0.17717
0.976	-0.17623
0.979	-0.17744
0.982	-0.17988
0.986	-0.18142
0.989	-0.18124
0.992	-0.18188
0.996	-0.18254
0.999	-0.18298
1.002	-0.18307
1.006	-0.18263
1.009	-0.18182
1.012	-0.18138
1.016	-0.18211
1.019	-0.18313
1.022	-0.18421
1.026	-0.18573
1.029	-0.18885
1.032	-0.19329
1.036	-0.19711
1.039	-0.20142
1.042	-0.20606
1.046	-0.20923
1.049	-0.21142
1.052	-0.21462
1.055	-0.21839
1.059	-0.22131
1.062	-0.22314
1.065	-0.2238
1.069	-0.22376
1.072	-0.22484
1.075	-0.22687
1.079	-0.22841
1.082	-0.22893
1.085	-0.22939
1.089	-0.23104
1.092	-0.23386
1.095	-0.23632
1.099	-0.23743
1.102	-0.23883
1.105	-0.2414
1.109	-0.24408
1.112	-0.24465
1.115	-0.24407
1.119	-0.24392
1.122	-0.24477
1.125	-0.24643
1.129	-0.24863
1.132	-0.25151
1.135	-0.2549
1.139	-0.25812
1.142	-0.25995
1.145	-0.26147
1.149	-0.26359
1.152	-0.26634
1.155	-0.26752
1.159	-0.26615
1.162	-0.26528
1.165	-0.26687
1.169	-0.26933
1.172	-0.27186
1.175	-0.27436
1.179	-0.27725
1.182	-0.28048
1.185	-0.28151
1.189	-0.28067
1.192	-0.27985
1.195	-0.27989
1.199	-0.2804
1.202	-0.28151
1.205	-0.28323
1.209	-0.28572
1.212	-0.28793
1.215	-0.28711
1.219	-0.2842
1.222	-0.28258
1.225	-0.28365
1.229	-0.28523
1.232	-0.28691
1.235	-0.28819
1.239	-0.28924
1.242	-0.29057
1.245	-0.29122
1.249	-0.29055
1.252	-0.28904
1.255	-0.28672
1.259	-0.28371
1.262	-0.2804
1.265	-0.27867
1.268	-0.28116
1.272	-0.28416
1.275	-0.28303
1.278	-0.28039
1.282	-0.27948
1.285	-0.27902
1.288	-0.27754
1.292	-0.27447
1.295	-0.27142
1.298	-0.27104
1.302	-0.27189
1.305	-0.27185
1.308	-0.27131
1.312	-0.27168
1.315	-0.27259
1.318	-0.27361
1.322	-0.27521
1.325	-0.27674
1.328	-0.27794
1.332	-0.27839
1.335	-0.2781
1.338	-0.27806
1.342	-0.27962
1.345	-0.28191
1.348	-0.28255
1.352	-0.28053
1.355	-0.28096
1.358	-0.28651
1.362	-0.29272
1.365	-0.29591
1.368	-0.29751
1.372	-0.29881
1.375	-0.3006
1.378	-0.30633
1.382	-0.31356
1.385	-0.31804
1.388	-0.32048
1.392	-0.32121
1.395	-0.31999
1.398	-0.31893
1.402	-0.31961
1.405	-0.32059
1.408	-0.32063
1.412	-0.32045
1.415	-0.32203
1.418	-0.32511
1.422	-0.32934
1.425	-0.33327
1.428	-0.33613
1.432	-0.33836
1.435	-0.34198
1.438	-0.34623
1.442	-0.3492
1.445	-0.34957
1.448	-0.34951
1.452	-0.34916
1.455	-0.34907
1.458	-0.34979
1.462	-0.34732
1.465	-0.34308
1.468	-0.34126
1.472	-0.34135
1.475	-0.34306
1.478	-0.34598
1.481	-0.34695
1.485	-0.34572
1.488	-0.34558
1.491	-0.34757
1.495	-0.35052
1.498	-0.35282
1.501	-0.3539
1.505	-0.35249
1.508	-0.3495
1.511	-0.34616
1.515	-0.34313
1.518	-0.3418
1.521	-0.33985
1.525	-0.33675
1.528	-0.33595
1.531	-0.33626
1.535	-0.33681
1.538	-0.33922
1.541	-0.34533
1.545	-0.35247
1.548	-0.35537
1.551	-0.35574
1.555	-0.35503
1.558	-0.35335
1.561	-0.35184
1.565	-0.35209
1.568	-0.3541
1.571	-0.35621
1.575	-0.35751
1.578	-0.35694
1.581	-0.35518
1.585	-0.35443
1.588	-0.3553
1.591	-0.35579
1.595	-0.35615
1.598	-0.35765
1.601	-0.35727
1.605	-0.35448
1.608	-0.35152
1.611	-0.34936
1.615	-0.34876
1.618	-0.34947
1.621	-0.35015
1.625	-0.34723
1.628	-0.34178
1.631	-0.3396
1.635	-0.34229
1.638	-0.3489
1.641	-0.35555
1.645	-0.35885
1.648	-0.36008
1.651	-0.35933
1.655	-0.35654
1.658	-0.35321
1.661	-0.35107
1.665	-0.35111
1.668	-0.35196
1.671	-0.35264
1.675	-0.35433
1.678	-0.35715
1.681	-0.35977
1.685	-0.36156
1.688	-0.3635
1.691	-0.36646
1.695	-0.36879
1.698	-0.36947
1.701	-0.37009
1.704	-0.3703
1.708	-0.37014
1.711	-0.37105
1.714	-0.37253
1.718	-0.3713
1.721	-0.36656
1.724	-0.36173
1.728	-0.35965
1.731	-0.35914
1.734	-0.35936
1.738	-0.36121
1.741	-0.36484
1.744	-0.3698
1.748	-0.37468
1.751	-0.37873
1.754	-0.38152
1.758	-0.38349
1.761	-0.38415
1.764	-0.38333
1.768	-0.38206
1.771	-0.38053
1.774	-0.37993
1.778	-0.38189
1.781	-0.38505
1.784	-0.38632
1.788	-0.38588
1.791	-0.38549
1.794	-0.38493
1.798	-0.38382
1.801	-0.38284
1.804	-0.38233
1.808	-0.38259
1.811	-0.3833
1.814	-0.38388
1.818	-0.3844
1.821	-0.38312
1.824	-0.37952
1.828	-0.37561
1.831	-0.37138
1.834	-0.36732
1.838	-0.3652
1.841	-0.3643
1.844	-0.36445
1.848	-0.3662
1.851	-0.36939
1.854	-0.37384
1.858	-0.37821
1.861	-0.3816
1.864	-0.3829
1.868	-0.38356
1.871	-0.38436
1.874	-0.38349
1.878	-0.38183
1.881	-0.38078
1.884	-0.38017
1.888	-0.3788
1.891	-0.37661
1.894	-0.37413
1.898	-0.37163
1.901	-0.37043
1.904	-0.37143
1.908	-0.3748
1.911	-0.38003
1.914	-0.38515
1.917	-0.38802
1.921	-0.38847
1.924	-0.38766
1.927	-0.38585
1.931	-0.38458
1.934	-0.38334
1.937	-0.3809
1.941	-0.37722
1.944	-0.37253
1.947	-0.36905
1.951	-0.3676
1.954	-0.36715
1.957	-0.36801
1.961	-0.36934
1.964	-0.37057
1.967	-0.37161
1.971	-0.37318
1.974	-0.37486
1.977	-0.37582
1.981	-0.37719
1.984	-0.37879
1.987	-0.37988
1.991	-0.3801
1.994	-0.37833
1.997	-0.37672
2.001	-0.37816
2.004	-0.37982
2.007	-0.38006
2.011	-0.38101
2.014	-0.38137
2.017	-0.38093
2.021	-0.38184
2.024	-0.38426
2.027	-0.38602
2.031	-0.38678
2.034	-0.38753
2.037	-0.38804
2.041	-0.38839
2.044	-0.38849
2.047	-0.38889
2.051	-0.39081
2.054	-0.39361
2.057	-0.39638
2.061	-0.39967
2.064	-0.40337
2.067	-0.40655
2.071	-0.40844
2.074	-0.4089
2.077	-0.40812
2.081	-0.40519
2.084	-0.40054
2.087	-0.39814
2.091	-0.39878
2.094	-0.39977
2.097	-0.4005
2.101	-0.40054
2.104	-0.39895
2.107	-0.39707
2.111	-0.39751
2.114	-0.39944
2.117	-0.40048
2.121	-0.40157
2.124	-0.40483
2.127	-0.41012
2.13	-0.41256
2.134	-0.40993
2.137	-0.40651
2.14	-0.40371
2.144	-0.40185
2.147	-0.40072
2.15	-0.39954
2.154	-0.39831
2.157	-0.3975
2.16	-0.39692
2.164	-0.39686
2.167	-0.39726
2.17	-0.39717
2.174	-0.39641
2.177	-0.39573
2.18	-0.395
2.184	-0.39394
2.187	-0.39303
2.19	-0.39231
2.194	-0.39111
2.197	-0.39004
2.2	-0.39062
2.204	-0.39162
2.207	-0.3911
2.21	-0.38798
2.214	-0.38524
2.217	-0.38565
2.22	-0.38735
2.224	-0.39026
2.227	-0.39191
2.23	-0.3909
2.234	-0.38943
2.237	-0.38851
2.24	-0.3885
2.244	-0.38984
2.247	-0.39188
2.25	-0.39255
2.254	-0.39183
2.257	-0.39084
2.26	-0.38958
2.264	-0.39091
2.267	-0.39835
2.27	-0.40472
2.274	-0.40595
2.277	-0.40526
2.28	-0.40494
2.284	-0.40428
2.287	-0.40374
2.29	-0.40285
2.294	-0.40191
2.297	-0.40208
2.3	-0.40248
2.304	-0.40055
2.307	-0.39694
2.31	-0.39324
2.314	-0.39136
2.317	-0.39071
2.32	-0.39088
2.324	-0.39136
2.327	-0.39146
2.33	-0.39081
2.334	-0.39003
2.337	-0.3914
2.34	-0.39653
2.343	-0.4013
2.347	-0.40129
2.35	-0.3945
2.353	-0.38972
2.357	-0.38975
2.36	-0.39048
2.363	-0.39045
2.367	-0.39067
2.37	-0.39199
2.373	-0.39294
2.377	-0.39401
2.38	-0.39525
2.383	-0.39491
2.387	-0.39486
2.39	-0.39559
2.393	-0.39786
2.397	-0.3997
2.4	-0.39961
2.403	-0.39881
2.407	-0.39817
2.41	-0.39769
2.413	-0.40045
2.417	-0.40538
2.42	-0.40948
2.423	-0.40973
2.427	-0.40857
2.43	-0.4078
2.433	-0.40871
2.437	-0.41073
2.44	-0.41229
2.443	-0.41362
2.447	-0.41483
2.45	-0.41458
2.453	-0.41246
2.457	-0.41006
2.46	-0.40762
2.463	-0.40516
2.467	-0.40394
2.47	-0.40439
2.473	-0.40647
2.477	-0.40906
2.48	-0.41576
2.483	-0.4228
2.487	-0.4257
2.49	-0.42615
2.493	-0.42528
2.497	-0.42132
2.5	-0.41701
2.503	-0.41319
2.507	-0.4097
2.51	-0.40873
2.513	-0.41009
2.517	-0.41066
2.52	-0.40946
2.523	-0.40803
2.527	-0.40687
2.53	-0.40619
2.533	-0.40667
2.537	-0.4076
2.54	-0.40906
2.543	-0.41071
2.547	-0.41206
2.55	-0.4142
2.553	-0.41553
2.556	-0.41472
2.56	-0.41387
2.563	-0.40942
2.566	-0.40574
2.57	-0.40659
2.573	-0.40897
2.576	-0.41166
2.58	-0.41482
2.583	-0.41748
2.586	-0.4193
2.59	-0.42118
2.593	-0.42262
2.596	-0.42523
2.6	-0.42865
2.603	-0.43127
2.606	-0.43298
2.61	-0.43492
2.613	-0.43691
2.616	-0.43837
2.62	-0.4384
2.623	-0.43796
2.626	-0.43678
2.63	-0.43624
2.633	-0.43678
2.636	-0.43838
2.64	-0.4401
2.643	-0.44147
2.646	-0.44216
2.65	-0.44162
2.653	-0.44054
2.656	-0.4398
2.66	-0.43951
2.663	-0.43956
2.666	-0.43982
2.67	-0.43989
2.673	-0.43946
2.676	-0.43866
2.68	-0.43604
2.683	-0.43247
2.686	-0.42837
2.69	-0.42559
2.693	-0.42434
2.696	-0.42336
2.7	-0.42195
2.703	-0.42139
2.706	-0.42067
2.71	-0.42001
2.713	-0.41987
2.716	-0.42008
2.72	-0.41937
2.723	-0.41889
2.726	-0.41793
2.73	-0.41546
2.733	-0.41265
2.736	-0.41076
2.74	-0.41018
2.743	-0.41016
2.746	-0.41204
2.75	-0.41338
2.753	-0.41144
2.756	-0.40966
2.76	-0.40871
2.763	-0.40867
2.766	-0.4082
2.769	-0.40878
2.773	-0.40936
2.776	-0.40821
2.779	-0.40652
2.783	-0.40582
2.786	-0.40568
2.789	-0.40593
2.793	-0.40717
2.796	-0.409
2.799	-0.40963
2.803	-0.40976
2.806	-0.40899
2.809	-0.4087
2.813	-0.41104
2.816	-0.41459
2.819	-0.41701
2.823	-0.41781
2.826	-0.4169
2.829	-0.41356
2.833	-0.4113
2.836	-0.41293
2.839	-0.41454
2.843	-0.41529
2.846	-0.41595
2.849	-0.41735
2.853	-0.41956
2.856	-0.42403
2.859	-0.42847
2.863	-0.42838
2.866	-0.42736
2.869	-0.42647
2.873	-0.42568
2.876	-0.42561
2.879	-0.42583
2.883	-0.42572
2.886	-0.42607
2.889	-0.42688
2.893	-0.42765
2.896	-0.42758
2.899	-0.43203
2.903	-0.43766
2.906	-0.43859
2.909	-0.43763
2.913	-0.43757
2.916	-0.43776
2.919	-0.43737
2.923	-0.43634
2.926	-0.4355
2.929	-0.43595
2.933	-0.43615
2.936	-0.43358
2.939	-0.42801
2.943	-0.42328
2.946	-0.42367
2.949	-0.42513
2.953	-0.4275
2.956	-0.42959
2.959	-0.4298
2.963	-0.42892
2.966	-0.42893
2.969	-0.42902
2.972	-0.4297
2.976	-0.43018
2.979	-0.42961
2.982	-0.4229
2.986	-0.41571
2.989	-0.41628
2.992	-0.42013
2.996	-0.42255
2.999	-0.42378
3.002	-0.42507
3.006	-0.4271
3.009	-0.43203
3.012	-0.43847
3.016	-0.44338
3.019	-0.44496
3.022	-0.44702
3.026	-0.44959
3.029	-0.45171
3.032	-0.45386
3.036	-0.45521
3.039	-0.45559
3.042	-0.45567
3.046	-0.4558
3.049	-0.45527
3.052	-0.45468
3.056	-0.45349
3.059	-0.45204
3.062	-0.45025
3.066	-0.44955
3.069	-0.44874
3.072	-0.44553
3.076	-0.44248
3.079	-0.44079
3.082	-0.43936
3.086	-0.43969
3.089	-0.44016
3.092	-0.43998
3.096	-0.43723
3.099	-0.43387
3.102	-0.43535
3.106	-0.43728
3.109	-0.43811
3.112	-0.43796
3.116	-0.43465
3.119	-0.43097
3.122	-0.42983
3.126	-0.43014
3.129	-0.42981
3.132	-0.42902
3.136	-0.42953
3.139	-0.43103
3.142	-0.43209
3.146	-0.43364
3.149	-0.43577
3.152	-0.43777
3.156	-0.4392
3.159	-0.44062
3.162	-0.44141
3.166	-0.44167
3.169	-0.44019
3.172	-0.43855
3.176	-0.43491
3.179	-0.43104
3.182	-0.42951
3.185	-0.42918
3.189	-0.43049
3.192	-0.43181
3.195	-0.43179
3.199	-0.4338
3.202	-0.43561
3.205	-0.43583
3.209	-0.43705
3.212	-0.44023
3.215	-0.44421
3.219	-0.44798
3.222	-0.45084
3.225	-0.45348
3.229	-0.45681
3.232	-0.45955
3.235	-0.46172
3.239	-0.46538
3.242	-0.46979
3.245	-0.47227
3.249	-0.47234
3.252	-0.47196
3.255	-0.47083
3.259	-0.46964
3.262	-0.46844
3.265	-0.46672
3.269	-0.46571
3.272	-0.46337
3.275	-0.46102
3.279	-0.46086
3.282	-0.46136
3.285	-0.46248
3.289	-0.46395
3.292	-0.4647
3.295	-0.46421
3.299	-0.46607
3.302	-0.46744
3.305	-0.46612
3.309	-0.46384
3.312	-0.46164
3.315	-0.46023
3.319	-0.45922
3.322	-0.4571
3.325	-0.45397
3.329	-0.45253
3.332	-0.45375
3.335	-0.45662
3.339	-0.46057
3.342	-0.46356
3.345	-0.4655
3.349	-0.4672
3.352	-0.46786
3.355	-0.46842
3.359	-0.46994
3.362	-0.47156
3.365	-0.47135
3.369	-0.47064
3.372	-0.47042
3.375	-0.47019
3.379	-0.46987
3.382	-0.46658
3.385	-0.46299
3.389	-0.46255
3.392	-0.46365
3.395	-0.46394
3.398	-0.46383
3.402	-0.46461
3.405	-0.46533
3.408	-0.46602
3.412	-0.46681
3.415	-0.46667
3.418	-0.46455
3.422	-0.46181
3.425	-0.45995
3.428	-0.45893
3.432	-0.45823
3.435	-0.45767
3.438	-0.4588
3.442	-0.45935
3.445	-0.45852
3.448	-0.45849
3.452	-0.46099
3.455	-0.46626
3.458	-0.47125
3.462	-0.474
3.465	-0.47626
3.468	-0.48121
3.472	-0.48633
3.475	-0.4872
3.478	-0.48636
3.482	-0.48527
3.485	-0.48306
3.488	-0.48078
3.492	-0.4792
3.495	-0.4776
3.498	-0.47515
3.502	-0.47316
3.505	-0.47372
3.508	-0.47543
3.512	-0.47734
3.515	-0.47923
3.518	-0.4806
3.522	-0.47938
3.525	-0.47724
3.528	-0.47601
3.532	-0.47554
3.535	-0.47269
3.538	-0.4664
3.542	-0.45991
3.545	-0.45564
3.548	-0.4527
3.552	-0.44764
3.555	-0.44128
3.558	-0.43802
3.562	-0.43743
3.565	-0.43836
3.568	-0.43972
3.572	-0.4395
3.575	-0.43791
3.578	-0.43729
3.582	-0.43949
3.585	-0.44257
3.588	-0.44354
3.592	-0.44336
3.595	-0.44235
3.598	-0.44106
3.602	-0.4404
3.605	-0.44055
3.608	-0.44171
3.611	-0.4435
3.615	-0.44607
3.618	-0.44969
3.621	-0.45283
3.625	-0.45444
3.628	-0.45553
3.631	-0.45578
3.635	-0.45528
3.638	-0.45536
3.641	-0.45642
3.645	-0.45692
3.648	-0.45603
3.651	-0.45476
3.655	-0.45486
3.658	-0.4562
3.661	-0.45772
3.665	-0.45886
3.668	-0.46176
3.671	-0.46546
3.675	-0.46839
3.678	-0.47151
3.681	-0.47316
3.685	-0.47331
3.688	-0.47215
3.691	-0.469
3.695	-0.46584
3.698	-0.46401
3.701	-0.46233
3.705	-0.4623
3.708	-0.46424
3.711	-0.46611
3.715	-0.4678
3.718	-0.46904
3.721	-0.4695
3.725	-0.47087
3.728	-0.47489
3.731	-0.47963
3.735	-0.4827
3.738	-0.48497
3.741	-0.48657
3.745	-0.487
3.748	-0.48513
3.751	-0.48017
3.755	-0.47445
3.758	-0.46998
3.761	-0.46609
3.765	-0.4639
3.768	-0.46314
3.771	-0.46401
3.775	-0.46636
3.778	-0.46822
3.781	-0.46804
3.785	-0.46691
3.788	-0.46476
3.791	-0.46182
3.795	-0.45903
3.798	-0.45665
3.801	-0.45515
3.805	-0.4546
3.808	-0.45581
3.811	-0.45639
3.815	-0.45431
3.818	-0.45238
3.821	-0.45113
3.824	-0.45002
3.828	-0.44885
3.831	-0.44897
3.834	-0.45048
3.838	-0.45298
3.841	-0.45564
3.844	-0.45775
3.848	-0.4596
3.851	-0.46107
3.854	-0.46185
3.858	-0.46488
3.861	-0.47157
3.864	-0.47785
3.868	-0.48
3.871	-0.48059
3.874	-0.48325
3.878	-0.4874
3.881	-0.49027
3.884	-0.49188
3.888	-0.49279
3.891	-0.4909
3.894	-0.48749
3.898	-0.48645
3.901	-0.48716
3.904	-0.48799
3.908	-0.48891
3.911	-0.49088
3.914	-0.49359
3.918	-0.49551
3.921	-0.49585
3.924	-0.4953
3.928	-0.49487
3.931	-0.49461
3.934	-0.49462
3.938	-0.49484
3.941	-0.49251
3.944	-0.48643
3.948	-0.48024
3.951	-0.47784
3.954	-0.47664
3.958	-0.47298
3.961	-0.46995
3.964	-0.47157
3.968	-0.47532
3.971	-0.47834
3.974	-0.481
3.978	-0.48249
3.981	-0.48304
3.984	-0.48287
3.988	-0.48199
3.991	-0.4805
3.994	-0.47762
3.998	-0.47402
4.001	-0.47112
4.004	-0.46896
4.008	-0.46795
4.011	-0.46778
4.014	-0.46831
4.018	-0.46936
4.021	-0.4717
4.024	-0.47568
4.028	-0.47844
4.031	-0.47867
4.034	-0.47802
4.037	-0.47795
4.041	-0.47875
4.044	-0.47882
4.047	-0.47618
4.051	-0.47148
4.054	-0.46705
4.057	-0.4641
4.061	-0.46323
4.064	-0.46308
4.067	-0.4628
4.071	-0.46322
4.074	-0.46513
4.077	-0.46834
4.081	-0.47292
4.084	-0.47827
4.087	-0.48258
4.091	-0.48525
4.094	-0.488
4.097	-0.49133
4.101	-0.49379
4.104	-0.49388
4.107	-0.49245
4.111	-0.49395
4.114	-0.49913
4.117	-0.5022
4.121	-0.50227
4.124	-0.50263
4.127	-0.50265
4.131	-0.50216
4.134	-0.50253
4.137	-0.5036
4.141	-0.50383
4.144	-0.50369
4.147	-0.50628
4.151	-0.51148
4.154	-0.51468
4.157	-0.5148
4.161	-0.51419
4.164	-0.51256
4.167	-0.50955
4.171	-0.50687
4.174	-0.5048
4.177	-0.50174
4.181	-0.49757
4.184	-0.4946
4.187	-0.49358
4.191	-0.49158
4.194	-0.48678
4.197	-0.48123
4.201	-0.47913
4.204	-0.48207
4.207	-0.48762
4.211	-0.49254
4.214	-0.49439
4.217	-0.49421
4.221	-0.49367
4.224	-0.49295
4.227	-0.49251
4.231	-0.49057
4.234	-0.48655
4.237	-0.48427
4.241	-0.48416
4.244	-0.48394
4.247	-0.48352
4.251	-0.48315
4.254	-0.48309
4.257	-0.48316
4.26	-0.48338
4.264	-0.48341
4.267	-0.48232
4.27	-0.48141
4.274	-0.48297
4.277	-0.48572
4.28	-0.48764
4.284	-0.48862
4.287	-0.48696
4.29	-0.48171
4.294	-0.47686
4.297	-0.47528
4.3	-0.47587
4.304	-0.47717
4.307	-0.4789
4.31	-0.47996
4.314	-0.47979
4.317	-0.47946
4.32	-0.47917
4.324	-0.47878
4.327	-0.47824
4.33	-0.47731
4.334	-0.47596
4.337	-0.47512
4.34	-0.47503
4.344	-0.47593
4.347	-0.47849
4.35	-0.48168
4.354	-0.48315
4.357	-0.48269
4.36	-0.48285
4.364	-0.48423
4.367	-0.48545
4.37	-0.48646
4.374	-0.48786
4.377	-0.48853
4.38	-0.4892
4.384	-0.4908
4.387	-0.49217
4.39	-0.49178
4.394	-0.49002
4.397	-0.48974
4.4	-0.49151
4.404	-0.49628
4.407	-0.50562
4.41	-0.51257
4.414	-0.51459
4.417	-0.51587
4.42	-0.5172
4.424	-0.51792
4.427	-0.51711
4.43	-0.51445
4.434	-0.51389
4.437	-0.51745
4.44	-0.51943
4.444	-0.51711
4.447	-0.51395
4.45	-0.51148
4.454	-0.51038
4.457	-0.50999
4.46	-0.51026
4.464	-0.51008
4.467	-0.50864
4.47	-0.50827
4.473	-0.51173
4.477	-0.51587
4.48	-0.51737
4.483	-0.5166
4.487	-0.51304
4.49	-0.50435
4.493	-0.49748
4.497	-0.49571
4.5	-0.4946
4.503	-0.49198
4.507	-0.48978
4.51	-0.48918
4.513	-0.48936
4.517	-0.48796
4.52	-0.48308
4.523	-0.4795
4.527	-0.47985
4.53	-0.48175
4.533	-0.48514
4.537	-0.48829
4.54	-0.49082
4.543	-0.492
4.547	-0.49104
4.55	-0.49041
4.553	-0.48971
4.557	-0.48706
4.56	-0.48494
4.563	-0.48404
4.567	-0.48323
4.57	-0.48231
4.573	-0.48104
4.577	-0.47904
4.58	-0.47782
4.583	-0.47795
4.587	-0.47941
4.59	-0.48067
4.593	-0.48087
4.597	-0.47992
4.6	-0.47781
4.603	-0.47654
4.607	-0.47695
4.61	-0.47787
4.613	-0.4782
4.617	-0.47586
4.62	-0.47074
4.623	-0.46585
4.627	-0.46414
4.63	-0.46609
4.633	-0.46813
4.637	-0.46912
4.64	-0.46944
4.643	-0.46945
4.647	-0.46903
4.65	-0.46745
4.653	-0.46632
4.657	-0.46625
4.66	-0.46776
4.663	-0.46987
4.667	-0.47173
4.67	-0.47185
4.673	-0.46957
4.677	-0.47045
4.68	-0.48052
4.683	-0.48936
4.687	-0.49208
4.69	-0.49204
4.693	-0.49158
4.696	-0.49024
4.7	-0.48951
4.703	-0.49132
4.706	-0.49321
4.71	-0.49285
4.713	-0.49212
4.716	-0.49413
4.72	-0.49582
4.723	-0.49576
4.726	-0.49527
4.73	-0.49567
4.733	-0.49788
4.736	-0.49958
4.74	-0.49995
4.743	-0.50041
4.746	-0.50146
4.75	-0.50179
4.753	-0.50284
4.756	-0.50594
4.76	-0.50589
4.763	-0.4968
4.766	-0.48864
4.77	-0.48526
4.773	-0.48398
4.776	-0.48375
4.78	-0.48429
4.783	-0.48742
4.786	-0.49121
4.79	-0.49498
4.793	-0.49827
4.796	-0.49919
4.8	-0.49594
4.803	-0.4928
4.806	-0.49201
4.81	-0.49272
4.813	-0.49443
4.816	-0.49536
4.82	-0.49494
4.823	-0.49498
4.826	-0.49366
4.83	-0.49063
4.833	-0.48866
4.836	-0.48827
4.84	-0.488
4.843	-0.4879
4.846	-0.48828
4.85	-0.48974
4.853	-0.49153
4.856	-0.49168
4.86	-0.49062
4.863	-0.4896
4.866	-0.48638
4.87	-0.48233
4.873	-0.47752
4.876	-0.4734
4.88	-0.47173
4.883	-0.471
4.886	-0.4696
4.89	-0.46804
4.893	-0.46648
4.896	-0.46345
4.9	-0.46007
4.903	-0.45837
4.906	-0.45804
4.91	-0.46
4.913	-0.46189
4.916	-0.46199
4.919	-0.46112
4.923	-0.4596
4.926	-0.45832
4.929	-0.45705
4.933	-0.45534
4.936	-0.45453
4.939	-0.45557
4.943	-0.45691
4.946	-0.45783
4.949	-0.45827
4.953	-0.45834
4.956	-0.45915
4.959	-0.45923
4.963	-0.4584
4.966	-0.45824
4.969	-0.45917
4.973	-0.46113
4.976	-0.46398
4.979	-0.46555
4.983	-0.46415
4.986	-0.46344
4.989	-0.4641
4.993	-0.46338
4.996	-0.46095
4.999	-0.45887
5.003	-0.45854
5.006	-0.46054
5.009	-0.4628
5.013	-0.46521
5.016	-0.46694
5.019	-0.46572
5.023	-0.46395
5.026	-0.46263
5.029	-0.46112
5.033	-0.45932
5.036	-0.45835
5.039	-0.45702
5.043	-0.45577
5.046	-0.45523
5.049	-0.4553
5.053	-0.45503
5.056	-0.45501
5.059	-0.45322
5.063	-0.45104
5.066	-0.45257
5.069	-0.45464
5.073	-0.45466
5.076	-0.45356
5.079	-0.45293
5.083	-0.45329
5.086	-0.45302
5.089	-0.45128
5.093	-0.44986
5.096	-0.448
5.099	-0.44489
5.103	-0.44367
5.106	-0.44382
5.109	-0.44498
5.113	-0.44579
5.116	-0.44611
5.119	-0.44657
5.123	-0.44604
5.126	-0.44597
5.129	-0.44778
5.133	-0.4492
5.136	-0.45115
5.139	-0.45225
5.142	-0.45293
5.146	-0.45422
5.149	-0.45538
5.152	-0.45397
5.156	-0.45214
5.159	-0.4515
5.162	-0.45265
5.166	-0.45456
5.169	-0.45591
5.172	-0.45902
5.176	-0.46329
5.179	-0.46713
5.182	-0.47175
5.186	-0.47645
5.189	-0.47713
5.192	-0.47625
5.196	-0.4774
5.199	-0.47984
5.202	-0.48145
5.206	-0.48401
5.209	-0.48664
5.212	-0.48684
5.216	-0.48572
5.219	-0.48263
5.222	-0.47918
5.226	-0.47889
5.229	-0.47952
5.232	-0.47973
5.236	-0.48165
5.239	-0.4821
5.242	-0.48162
5.246	-0.48167
5.249	-0.48139
5.252	-0.48075
5.256	-0.4786
5.259	-0.47462
5.262	-0.46983
5.266	-0.46617
5.269	-0.46499
5.272	-0.46692
5.276	-0.46783
5.279	-0.46643
5.282	-0.46529
5.286	-0.46576
5.289	-0.46692
5.292	-0.46874
5.296	-0.47044
5.299	-0.47544
5.302	-0.48166
5.306	-0.48433
5.309	-0.48319
5.312	-0.48287
5.316	-0.48403
5.319	-0.48437
5.322	-0.48402
5.326	-0.48462
5.329	-0.48614
5.332	-0.48698
5.336	-0.48877
5.339	-0.49041
5.342	-0.48978
5.346	-0.48943
5.349	-0.48945
5.352	-0.48764
5.356	-0.48531
5.359	-0.48366
5.362	-0.48251
5.365	-0.47999
5.369	-0.47676
5.372	-0.47767
5.375	-0.47866
5.379	-0.47822
5.382	-0.47402
5.385	-0.46951
5.389	-0.46802
5.392	-0.46749
5.395	-0.46521
5.399	-0.46209
5.402	-0.46055
5.405	-0.46117
5.409	-0.46239
5.412	-0.46235
5.415	-0.46049
5.419	-0.45635
5.422	-0.45379
5.425	-0.45618
5.429	-0.45932
5.432	-0.45968
5.435	-0.45952
5.439	-0.46656
5.442	-0.47472
5.445	-0.47774
5.449	-0.47946
5.452	-0.48225
5.455	-0.4819
5.459	-0.48035
5.462	-0.47951
5.465	-0.47963
5.469	-0.47982
5.472	-0.48028
5.475	-0.48239
5.479	-0.48567
5.482	-0.48745
5.485	-0.48772
5.489	-0.48811
5.492	-0.48814
5.495	-0.48749
5.499	-0.48739
5.502	-0.48858
5.505	-0.49057
5.509	-0.49007
5.512	-0.48808
5.515	-0.48804
5.519	-0.48899
5.522	-0.48373
5.525	-0.47652
5.529	-0.47237
5.532	-0.47056
5.535	-0.47035
5.539	-0.46943
5.542	-0.4676
5.545	-0.46612
5.549	-0.46408
5.552	-0.46184
5.555	-0.461
5.559	-0.46076
5.562	-0.45984
5.565	-0.45861
5.569	-0.45813
5.572	-0.45929
5.575	-0.4604
5.579	-0.4605
5.582	-0.46128
5.585	-0.46317
5.588	-0.46359
5.592	-0.46338
5.595	-0.46426
5.598	-0.46698
5.602	-0.47337
5.605	-0.47942
5.608	-0.4813
5.612	-0.4843
5.615	-0.48634
5.618	-0.48559
5.622	-0.48519
5.625	-0.48633
5.628	-0.48721
5.632	-0.48788
5.635	-0.48877
5.638	-0.48825
5.642	-0.48587
5.645	-0.4842
5.648	-0.48439
5.652	-0.48447
5.655	-0.48271
5.658	-0.48019
5.662	-0.47866
5.665	-0.47827
5.668	-0.478
5.672	-0.47685
5.675	-0.47479
5.678	-0.47305
5.682	-0.47219
5.685	-0.46758
5.688	-0.46217
5.692	-0.46145
5.695	-0.46153
5.698	-0.46236
5.702	-0.46347
5.705	-0.46374
5.708	-0.46365
5.712	-0.46796
5.715	-0.47395
5.718	-0.47681
5.722	-0.47844
5.725	-0.48037
5.728	-0.48226
5.732	-0.48389
5.735	-0.48549
5.738	-0.48723
5.742	-0.48972
5.745	-0.49264
5.748	-0.49446
5.752	-0.49502
5.755	-0.49396
5.758	-0.49317
5.762	-0.49472
5.765	-0.49625
5.768	-0.49576
5.772	-0.4924
5.775	-0.48882
5.778	-0.4866
5.782	-0.48484
5.785	-0.48468
5.788	-0.48506
5.792	-0.48739
5.795	-0.48717
5.798	-0.48389
5.802	-0.48138
5.805	-0.47991
5.808	-0.47855
5.811	-0.47678
5.815	-0.47421
5.818	-0.47176
5.821	-0.47016
5.825	-0.46864
5.828	-0.46778
5.831	-0.46799
5.835	-0.46759
5.838	-0.46748
5.841	-0.468
5.845	-0.46678
5.848	-0.46362
5.851	-0.46328
5.855	-0.4664
5.858	-0.46896
5.861	-0.46955
5.865	-0.46986
5.868	-0.46901
5.871	-0.46769
5.875	-0.46418
5.878	-0.45928
5.881	-0.45617
5.885	-0.45548
5.888	-0.45597
5.891	-0.45654
5.895	-0.4578
5.898	-0.46058
5.901	-0.46418
5.905	-0.46789
5.908	-0.47107
5.911	-0.4716
5.915	-0.47087
5.918	-0.47199
5.921	-0.47497
5.925	-0.4776
5.928	-0.47934
5.931	-0.48022
5.935	-0.4787
5.938	-0.47634
5.941	-0.47482
5.945	-0.47409
5.948	-0.47287
5.951	-0.47118
5.955	-0.47134
5.958	-0.473
5.961	-0.47484
5.965	-0.47674
5.968	-0.47874
5.971	-0.4802
5.975	-0.48154
5.978	-0.48502
5.981	-0.489
5.985	-0.48849
5.988	-0.48501
5.991	-0.48191
5.995	-0.48119
5.998	-0.48082
6.001	-0.4785
6.005	-0.47565
6.008	-0.47484
6.011	-0.47522
6.015	-0.47719
6.018	-0.48054
6.021	-0.48225
6.024	-0.48269
6.028	-0.48336
6.031	-0.48489
6.034	-0.48745
6.038	-0.48971
6.041	-0.49062
6.044	-0.48924
6.048	-0.48709
6.051	-0.48503
6.054	-0.48285
6.058	-0.47919
6.061	-0.47198
6.064	-0.46442
6.068	-0.46179
6.071	-0.46135
6.074	-0.4601
6.078	-0.45873
6.081	-0.46021
6.084	-0.46362
6.088	-0.46557
6.091	-0.46534
6.094	-0.46353
6.098	-0.46011
6.101	-0.45666
6.104	-0.45589
6.108	-0.45665
6.111	-0.45687
6.114	-0.4564
6.118	-0.45456
6.121	-0.45112
6.124	-0.44741
6.128	-0.44557
6.131	-0.446
6.134	-0.44774
6.138	-0.45015
6.141	-0.45422
6.144	-0.45909
6.148	-0.46221
6.151	-0.46373
6.154	-0.46461
6.158	-0.46567
6.161	-0.46565
6.164	-0.46265
6.168	-0.45807
6.171	-0.45451
6.174	-0.45266
6.178	-0.45334
6.181	-0.45523
6.184	-0.45581
6.188	-0.45519
6.191	-0.45451
6.194	-0.45424
6.198	-0.45484
6.201	-0.45642
6.204	-0.45827
6.208	-0.46018
6.211	-0.46196
6.214	-0.4621
6.218	-0.46082
6.221	-0.45946
6.224	-0.45784
6.228	-0.456
6.231	-0.45495
6.234	-0.45424
6.238	-0.45386
6.241	-0.45511
6.244	-0.45901
6.247	-0.46382
6.251	-0.46804
6.254	-0.47198
6.257	-0.47402
6.261	-0.47372
6.264	-0.47614
6.267	-0.4819
6.271	-0.4868
6.274	-0.49011
6.277	-0.49245
6.281	-0.49328
6.284	-0.49363
6.287	-0.49537
6.291	-0.49806
6.294	-0.50099
6.297	-0.50432
6.301	-0.50628
6.304	-0.50619
6.307	-0.50575
6.311	-0.50601
6.314	-0.50665
6.317	-0.50758
6.321	-0.50876
6.324	-0.50971
6.327	-0.50945
6.331	-0.50833
6.334	-0.50775
6.337	-0.50749
6.341	-0.50789
6.344	-0.50902
6.347	-0.50749
6.351	-0.5033
6.354	-0.49949
6.357	-0.49671
6.361	-0.49639
6.364	-0.49826
6.367	-0.50002
6.371	-0.50026
6.374	-0.49915
6.377	-0.4974
6.381	-0.49535
6.384	-0.49446
6.387	-0.49547
6.391	-0.49901
6.394	-0.50399
6.397	-0.50717
6.401	-0.50878
6.404	-0.50918
6.407	-0.50733
6.411	-0.50554
6.414	-0.50602
6.417	-0.50711
6.421	-0.50717
6.424	-0.50678
6.427	-0.50603
6.431	-0.5047
6.434	-0.50373
6.437	-0.50393
6.441	-0.50451
6.444	-0.50332
6.447	-0.50063
6.451	-0.49797
6.454	-0.49563
6.457	-0.49434
6.461	-0.49409
6.464	-0.49352
6.467	-0.49253
6.47	-0.49177
6.474	-0.48923
6.477	-0.48465
6.48	-0.48144
6.484	-0.47994
6.487	-0.47996
6.49	-0.48149
6.494	-0.48188
6.497	-0.48018
6.5	-0.47775
6.504	-0.47614
6.507	-0.47758
6.51	-0.48211
6.514	-0.48705
6.517	-0.49114
6.52	-0.4946
6.524	-0.49807
6.527	-0.50162
6.53	-0.50451
6.534	-0.50678
6.537	-0.50851
6.54	-0.50917
6.544	-0.50947
6.547	-0.51043
6.55	-0.51176
6.554	-0.51214
6.557	-0.51175
6.56	-0.51169
6.564	-0.51191
6.567	-0.51173
6.57	-0.51091
6.574	-0.5099
6.577	-0.50914
6.58	-0.50902
6.584	-0.50995
6.587	-0.51236
6.59	-0.51421
6.594	-0.51265
6.597	-0.50818
6.6	-0.50277
6.604	-0.49859
6.607	-0.49541
6.61	-0.49257
6.614	-0.49059
6.617	-0.4909
6.62	-0.49391
6.624	-0.49627
6.627	-0.49584
6.63	-0.49421
6.634	-0.49253
6.637	-0.49097
6.64	-0.48894
[truncated: 36,120 more rows]

## Sheet: Fig.S11c
Source Data for absorbance measurements of Fig. S10g
eGFP-gp33		eGFP-gp34		mTagBFP2-gp34
Chrom.1		Chrom.1		Chrom.1
ml	mAU	ml	mAU	ml	mAU
0	-3.97434	0.001	6.92484	0.001	7.495
0.004	-4.56746	0.004	7.94237	0.004	8.73097
0.007	-4.84437	0.007	8.28793	0.007	9.44872
0.01	-4.68036	0.011	8.02295	0.011	9.87012
0.014	-4.54348	0.014	7.79708	0.014	10.111
0.017	-4.43045	0.017	7.5897	0.017	10.2545
0.02	-4.36224	0.021	7.47645	0.021	10.2933
0.024	-3.47175	0.024	7.49438	0.024	10.0986
0.027	0.03457	0.027	7.55837	0.027	9.62916
0.03	0.06073	0.03	7.64638	0.031	9.15828
0.034	0.07607	0.034	7.75452	0.034	8.68096
0.037	0.04883	0.037	7.86901	0.037	8.2113
0.04	-0.00256	0.04	7.99134	0.041	7.79134
0.044	-0.07056	0.044	8.11575	0.044	7.45451
0.047	-0.14167	0.047	8.23974	0.047	7.11713
0.05	-0.22295	0.05	8.36371	0.051	5.15688
0.054	-0.30665	0.054	8.48392	0.054	-0.24062
0.057	-0.39237	0.057	8.59982	0.057	-0.53645
0.06	-0.47391	0.06	8.72444	0.061	-0.82269
0.064	-0.55413	0.064	8.85685	0.064	-1.09136
0.067	-0.63016	0.067	8.99275	0.067	-1.35008
0.07	-0.70521	0.07	9.13234	0.071	-1.60493
0.074	-0.78254	0.074	9.27526	0.074	-1.8539
0.077	-0.85929	0.077	9.42168	0.077	-2.11054
0.08	-0.93927	0.08	9.57097	0.081	-2.37056
0.084	-1.01888	0.084	9.72607	0.084	-2.62796
0.087	-1.10108	0.087	9.88668	0.087	-2.88129
0.09	-1.18544	0.09	10.0564	0.09	-3.11759
0.094	-1.26882	0.094	10.234	0.094	-3.28564
0.097	-1.34812	0.097	10.4187	0.097	-3.41161
0.1	-1.42833	0.1	10.6099	0.1	-3.48996
0.104	-1.5088	0.104	10.7932	0.104	-3.52332
0.107	-1.58653	0.107	10.9518	0.107	-3.54891
0.11	-1.65917	0.11	11.0859	0.11	-3.56376
0.114	-1.72889	0.114	11.1965	0.114	-3.58018
0.117	-1.79471	0.117	11.2875	0.117	-3.59183
0.12	-1.85493	0.12	11.3787	0.12	-3.60021
0.124	-1.91345	0.124	11.4661	0.124	-3.60197
0.127	-1.95602	0.127	6.51522	0.127	-3.60517
0.13	-1.99709	0.13	0.12556	0.13	-3.61348
0.134	-2.02762	0.134	0.21172	0.134	-3.61951
0.137	-2.05529	0.137	0.29699	0.137	-3.6188
0.14	-2.08004	0.14	0.3802	0.14	-3.61845
0.144	-2.10239	0.144	0.45598	0.144	-3.61933
0.147	-2.12305	0.147	0.52534	0.147	-3.62176
0.15	-2.14175	0.15	0.59299	0.15	-3.62577
0.154	-2.16056	0.154	0.65688	0.154	-3.63078
0.157	-2.17571	0.157	0.71761	0.157	-3.63558
0.16	-2.18928	0.16	0.77467	0.16	-3.63858
0.164	-2.19833	0.164	0.82954	0.164	-3.64178
0.167	-2.20586	0.167	0.88061	0.167	-3.64788
0.17	-2.20979	0.17	0.92777	0.17	-3.65661
0.174	-2.21322	0.174	0.96878	0.174	-3.66833
0.177	-2.21701	0.177	1.00574	0.177	-3.68063
0.18	-2.22058	0.18	1.04021	0.18	-3.69603
0.184	-2.22273	0.184	1.07028	0.184	-3.71129
0.187	-2.2216	0.187	1.09585	0.187	-3.72402
0.19	-2.22223	0.19	1.11667	0.19	-3.73582
0.194	-2.22627	0.194	1.13921	0.194	-3.74703
0.197	-2.22865	0.197	1.16345	0.197	-3.75509
0.2	-2.22995	0.2	1.18507	0.2	-3.76366
0.203	-2.23237	0.204	1.20094	0.204	-3.77785
0.207	-2.23552	0.207	1.21366	0.207	-3.79237
0.21	-2.23766	0.21	1.22495	0.21	-3.79925
0.213	-2.23815	0.214	1.2358	0.214	-3.80117
0.217	-2.23853	0.217	1.24818	0.217	-3.80755
0.22	-2.24021	0.22	1.26174	0.22	-3.82184
0.223	-2.24117	0.224	1.27653	0.224	-3.83661
0.227	-2.24233	0.227	1.29135	0.227	-3.85116
0.23	-2.24351	0.23	1.30541	0.23	-3.86624
0.233	-2.24315	0.234	1.31832	0.234	-3.88092
0.237	-2.23917	0.237	1.33171	0.237	-3.89478
0.24	-2.23492	0.24	1.34595	0.24	-3.90744
0.243	-2.2323	0.244	1.36048	0.244	-3.91993
0.247	-2.23043	0.247	1.37477	0.247	-3.93312
0.25	-2.22925	0.25	1.38903	0.25	-3.94575
0.253	-2.22993	0.254	1.40442	0.254	-3.95844
0.257	-2.23462	0.257	1.41939	0.257	-3.9682
0.26	-2.23975	0.26	1.43284	0.26	-3.97692
0.263	-2.24361	0.264	1.44409	0.264	-3.98154
0.267	-2.24625	0.267	1.45506	0.267	-3.98557
0.27	-2.24783	0.27	1.46674	0.27	-3.99182
0.273	-2.24681	0.273	1.47969	0.274	-3.99976
0.277	-2.24574	0.277	1.49291	0.277	-4.00823
0.28	-2.24728	0.28	1.50602	0.28	-4.01707
0.283	-2.25005	0.283	1.52058	0.284	-4.02683
0.287	-2.25176	0.287	1.53573	0.287	-4.03332
0.29	-2.25153	0.29	1.55118	0.29	-4.03948
0.293	-2.25107	0.293	1.56657	0.294	-4.04968
0.297	-2.25187	0.297	1.58164	0.297	-4.06134
0.3	-2.25285	0.3	1.59591	0.3	-4.07312
0.303	-2.25253	0.303	1.61041	0.304	-4.08473
0.307	-2.25208	0.307	1.62431	0.307	-4.09774
0.31	-2.2514	0.31	1.6382	0.31	-4.10981
0.313	-2.25089	0.313	1.65271	0.314	-4.11894
0.317	-2.25344	0.317	1.66703	0.317	-4.12676
0.32	-2.25776	0.32	1.68086	0.32	-4.13591
0.323	-2.26069	0.323	1.694	0.324	-4.14653
0.327	-2.26254	0.327	1.70696	0.327	-4.15807
0.33	-2.26434	0.33	1.71924	0.33	-4.16953
0.333	-2.26642	0.333	1.73085	0.334	-4.18047
0.337	-2.26792	0.337	1.74096	0.337	-4.18994
0.34	-2.2646	0.34	1.75102	0.34	-4.19933
0.343	-2.26104	0.343	1.76145	0.344	-4.2115
0.347	-2.26193	0.347	1.77237	0.347	-4.22398
0.35	-2.2636	0.35	1.78428	0.35	-4.23574
0.353	-2.26179	0.353	1.79674	0.353	-4.24786
0.357	-2.26134	0.357	1.80825	0.357	-4.26013
0.36	-2.26199	0.36	1.81855	0.36	-4.27206
0.363	-2.26214	0.363	1.8293	0.363	-4.2837
0.367	-2.26307	0.367	1.83978	0.367	-4.29295
0.37	-2.26441	0.37	1.85062	0.37	-4.30407
0.373	-2.26465	0.373	1.8619	0.373	-4.32418
0.377	-2.26365	0.377	1.87233	0.377	-4.34416
0.38	-2.26335	0.38	1.88119	0.38	-4.3569
0.383	-2.2647	0.383	1.89044	0.383	-4.36637
0.387	-2.26584	0.387	1.90084	0.387	-4.3736
0.39	-2.27038	0.39	1.91056	0.39	-4.37817
0.393	-2.27507	0.393	1.91887	0.393	-4.38212
0.397	-2.27608	0.397	1.92608	0.397	-4.3876
0.4	-2.27409	0.4	1.93425	0.4	-4.39352
0.403	-2.27286	0.403	1.94348	0.403	-4.39906
0.407	-2.2736	0.407	1.95292	0.407	-4.40432
0.41	-2.27447	0.41	1.96271	0.41	-4.40943
0.413	-2.2748	0.413	1.97276	0.413	-4.41325
0.416	-2.27518	0.417	1.98366	0.417	-4.41591
0.42	-2.27663	0.42	1.99506	0.42	-4.41913
0.423	-2.27866	0.423	2.00746	0.423	-4.42248
0.426	-2.28044	0.427	2.02084	0.427	-4.42375
0.43	-2.27898	0.43	2.03572	0.43	-4.42532
0.433	-2.27579	0.433	2.05182	0.433	-4.42811
0.436	-2.27586	0.437	2.06835	0.437	-4.43248
0.44	-2.27615	0.44	2.08529	0.44	-4.4387
0.443	-2.27517	0.443	2.10094	0.443	-4.44319
0.446	-2.27391	0.447	2.11369	0.447	-4.44245
0.45	-2.27278	0.45	2.126	0.45	-4.4415
0.453	-2.27104	0.453	2.13905	0.453	-4.4395
0.456	-2.27307	0.457	2.15126	0.457	-4.42907
0.46	-2.27736	0.46	2.16321	0.46	-4.41478
0.463	-2.2807	0.463	2.17637	0.463	-4.40483
0.466	-2.28175	0.467	2.19082	0.467	-4.39665
0.47	-2.28212	0.47	2.20517	0.47	-4.3908
0.473	-2.2784	0.473	2.21956	0.473	-4.38276
0.476	-2.27494	0.477	2.23537	0.477	-4.37137
0.48	-2.2763	0.48	2.25237	0.48	-4.3623
0.483	-2.2787	0.483	2.27038	0.483	-4.35878
0.486	-2.27761	0.487	2.2868	0.487	-4.35374
0.49	-2.27575	0.49	2.30104	0.49	-4.34121
0.493	-2.27618	0.493	2.31451	0.493	-4.3272
0.496	-2.27757	0.497	2.33112	0.497	-4.31165
0.5	-2.27845	0.5	2.3501	0.5	-4.29711
0.503	-2.27828	0.503	2.36956	0.503	-4.28026
0.506	-2.27915	0.507	2.3894	0.507	-4.26116
0.51	-2.28115	0.51	2.40845	0.51	-4.24115
0.513	-2.28228	0.513	2.42648	0.513	-4.21982
0.516	-2.2821	0.516	2.44352	0.517	-4.19825
0.52	-2.28315	0.52	2.46103	0.52	-4.17545
0.523	-2.28363	0.523	2.47829	0.523	-4.15025
0.526	-2.2841	0.526	2.4978	0.527	-4.12408
0.53	-2.28316	0.53	2.52009	0.53	-4.10376
0.533	-2.28098	0.533	2.54257	0.533	-4.09078
0.536	-2.27773	0.536	2.56493	0.537	-4.07938
0.54	-2.27095	0.54	2.58905	0.54	-4.06533
0.543	-2.26407	0.543	2.61744	0.543	-4.05302
0.546	-2.25794	0.546	2.64607	0.547	-4.04242
0.55	-2.25193	0.55	2.67325	0.55	-4.03111
0.553	-2.24595	0.553	2.69831	0.553	-4.01945
0.556	-2.24059	0.556	2.72356	0.557	-4.01207
0.56	-2.23477	0.56	2.74844	0.56	-4.00962
0.563	-2.22782	0.563	2.77304	0.563	-4.01407
0.566	-2.22149	0.566	2.79637	0.567	-4.01304
0.57	-2.21795	0.57	2.82162	0.57	-4.01042
0.573	-2.21358	0.573	2.85073	0.573	-4.01441
0.576	-2.20635	0.576	2.87993	0.577	-4.01828
0.58	-2.19972	0.58	2.90544	0.58	-4.02325
0.583	-2.19553	0.583	2.92793	0.583	-4.0279
0.586	-2.19084	0.586	2.95072	0.587	-4.03272
0.59	-2.18025	0.59	2.97253	0.59	-4.03994
0.593	-2.16791	0.593	2.99494	0.593	-4.05194
0.596	-2.15825	0.596	3.01707	0.597	-4.06507
0.6	-2.15176	0.6	3.03821	0.6	-4.07782
0.603	-2.14462	0.603	3.05757	0.603	-4.09027
0.606	-2.13771	0.606	3.07572	0.607	-4.10138
0.61	-2.12943	0.61	3.09152	0.61	-4.11431
0.613	-2.12115	0.613	3.10514	0.613	-4.12811
0.616	-2.11396	0.616	3.11548	0.616	-4.13538
0.62	-2.10963	0.62	3.12573	0.62	-4.14044
0.623	-2.10623	0.623	3.13702	0.623	-4.15016
0.626	-2.10201	0.626	3.14548	0.626	-4.16273
0.629	-2.09747	0.63	3.15427	0.63	-4.17526
0.633	-2.09382	0.633	3.1629	0.633	-4.18708
0.636	-2.09098	0.636	3.1719	0.636	-4.19788
0.639	-2.08947	0.64	3.18099	0.64	-4.20691
0.643	-2.08882	0.643	3.19016	0.643	-4.21667
0.646	-2.08714	0.646	3.19931	0.646	-4.21845
0.649	-2.08328	0.65	3.20805	0.65	-4.21917
0.653	-2.07914	0.653	3.21563	0.653	-4.2218
0.656	-2.07578	0.656	3.22041	0.656	-4.2268
0.659	-2.07321	0.66	3.22283	0.66	-4.23612
0.663	-2.07547	0.663	3.22482	0.663	-4.24565
0.666	-2.07631	0.666	3.22709	0.666	-4.2523
0.669	-2.07384	0.67	3.2282	0.67	-4.26109
0.673	-2.07477	0.673	3.22865	0.673	-4.2707
0.676	-2.07701	0.676	3.22796	0.676	-4.27637
0.679	-2.07841	0.68	3.22672	0.68	-4.28225
0.683	-2.0799	0.683	3.22546	0.683	-4.28865
0.686	-2.0829	0.686	3.22504	0.686	-4.29553
0.689	-2.08615	0.69	3.22578	0.69	-4.30447
0.693	-2.08828	0.693	3.22747	0.693	-4.31379
0.696	-2.09142	0.696	3.23029	0.696	-4.32063
0.699	-2.09035	0.7	3.23552	0.7	-4.32651
0.703	-2.08655	0.703	3.23861	0.703	-4.33381
0.706	-2.08556	0.706	3.23798	0.706	-4.33974
0.709	-2.08702	0.71	3.23781	0.71	-4.34473
0.713	-2.08915	0.713	3.2384	0.713	-4.34899
0.716	-2.09108	0.716	3.23866	0.716	-4.35477
0.719	-2.09273	0.72	3.23878	0.72	-4.36387
0.723	-2.09206	0.723	3.23822	0.723	-4.37235
0.726	-2.09048	0.726	3.23784	0.726	-4.37671
0.729	-2.09227	0.73	3.23686	0.73	-4.38055
0.733	-2.09642	0.733	3.23506	0.733	-4.38758
0.736	-2.10161	0.736	3.2324	0.736	-4.39504
0.739	-2.10736	0.74	3.2298	0.74	-4.40121
0.743	-2.11254	0.743	3.22926	0.743	-4.4034
0.746	-2.1109	0.746	3.22989	0.746	-4.4044
0.749	-2.10858	0.75	3.23092	0.75	-4.40807
0.753	-2.11076	0.753	3.23176	0.753	-4.41218
0.756	-2.11441	0.756	3.23395	0.756	-4.41578
0.759	-2.11725	0.759	3.23652	0.76	-4.41902
0.763	-2.11926	0.763	3.2395	0.763	-4.42127
0.766	-2.12026	0.766	3.24294	0.766	-4.42337
0.769	-2.12015	0.769	3.24514	0.77	-4.42627
0.773	-2.11979	0.773	3.24544	0.773	-4.42868
0.776	-2.12155	0.776	3.24222	0.776	-4.43084
0.779	-2.1238	0.779	3.23554	0.78	-4.43433
0.783	-2.12989	0.783	3.23217	0.783	-4.43952
0.786	-2.1371	0.786	3.23603	0.786	-4.44457
0.789	-2.14006	0.789	3.24128	0.79	-4.44873
0.793	-2.14088	0.793	3.2482	0.793	-4.45185
0.796	-2.14128	0.796	3.25339	0.796	-4.45543
0.799	-2.14123	0.799	3.25651	0.8	-4.45856
0.803	-2.14198	0.803	3.25871	0.803	-4.45924
0.806	-2.14479	0.806	3.26142	0.806	-4.46208
0.809	-2.14919	0.809	3.2641	0.81	-4.46816
0.813	-2.15523	0.813	3.26672	0.813	-4.47231
0.816	-2.16095	0.816	3.26983	0.816	-4.47217
0.819	-2.16114	0.819	3.27379	0.82	-4.47201
0.823	-2.15993	0.823	3.27993	0.823	-4.47209
0.826	-2.15837	0.826	3.28609	0.826	-4.47225
0.829	-2.15763	0.829	3.29009	0.83	-4.4742
0.833	-2.15712	0.833	3.29287	0.833	-4.47758
0.836	-2.15618	0.836	3.29677	0.836	-4.47874
0.839	-2.15524	0.839	3.30042	0.84	-4.47875
0.842	-2.15433	0.843	3.30455	0.843	-4.4841
0.846	-2.1535	0.846	3.30918	0.846	-4.49212
0.849	-2.15396	0.849	3.31414	0.85	-4.5012
0.852	-2.15494	0.853	3.32048	0.853	-4.51005
0.856	-2.15931	0.856	3.32653	0.856	-4.51732
0.859	-2.16486	0.859	3.32788	0.86	-4.52146
0.862	-2.16862	0.863	3.33411	0.863	-4.52587
0.866	-2.17083	0.866	3.34458	0.866	-4.53037
0.869	-2.1719	0.869	3.35083	0.87	-4.53284
0.872	-2.17326	0.873	3.35612	0.873	-4.5351
0.876	-2.17424	0.876	3.3582	0.876	-4.53913
0.879	-2.17353	0.879	3.36071	0.88	-4.54078
0.882	-2.17242	0.883	3.36547	0.883	-4.54014
0.886	-2.1726	0.886	3.37074	0.886	-4.53941
0.889	-2.17219	0.889	3.37534	0.889	-4.53726
0.892	-2.17243	0.893	3.37966	0.893	-4.53508
0.896	-2.17003	0.896	3.3848	0.896	-4.53595
0.899	-2.16603	0.899	3.39027	0.899	-4.53823
0.902	-2.16449	0.903	3.39547	0.903	-4.54035
0.906	-2.16354	0.906	3.39904	0.906	-4.54218
0.909	-2.1635	0.909	3.40304	0.909	-4.54232
0.912	-2.16385	0.913	3.40883	0.913	-4.54127
0.916	-2.16548	0.916	3.4151	0.916	-4.54111
0.919	-2.16721	0.919	3.42118	0.919	-4.54374
0.922	-2.16692	0.923	3.42629	0.923	-4.54687
0.926	-2.16553	0.926	3.4306	0.926	-4.54549
0.929	-2.16492	0.929	3.43434	0.929	-4.54222
0.932	-2.1646	0.933	3.43857	0.933	-4.53932
0.936	-2.16497	0.936	3.44222	0.936	-4.53552
0.939	-2.16355	0.939	3.44378	0.939	-4.53149
0.942	-2.16108	0.943	3.45034	0.943	-4.53032
0.946	-2.15918	0.946	3.45869	0.946	-4.52906
0.949	-2.15815	0.949	3.4657	0.949	-4.52605
0.952	-2.15721	0.953	3.46951	0.953	-4.52275
0.956	-2.15717	0.956	3.46918	0.956	-4.51969
0.959	-2.15716	0.959	3.46934	0.959	-4.51667
0.962	-2.1582	0.963	3.47071	0.963	-4.51528
0.966	-2.15964	0.966	3.47223	0.966	-4.51507
0.969	-2.1592	0.969	3.47561	0.969	-4.51612
0.972	-2.15832	0.973	3.48048	0.973	-4.51745
0.976	-2.1555	0.976	3.48585	0.976	-4.51898
0.979	-2.15176	0.979	3.49153	0.979	-4.51969
0.982	-2.15097	0.983	3.49767	0.983	-4.52026
0.986	-2.15283	0.986	3.50544	0.986	-4.52082
0.989	-2.15371	0.989	3.51315	0.989	-4.52202
0.992	-2.15411	0.993	3.52102	0.993	-4.52678
0.996	-2.15403	0.996	3.52885	0.996	-4.53254
0.999	-2.1524	0.999	3.53698	0.999	-4.53741
1.002	-2.15198	1.002	3.54395	1.003	-4.5413
1.006	-2.15497	1.006	3.54955	1.006	-4.54396
1.009	-2.15853	1.009	3.55435	1.009	-4.54562
1.012	-2.1597	1.012	3.55846	1.013	-4.54623
1.016	-2.15943	1.016	3.56104	1.016	-4.54455
1.019	-2.15765	1.019	3.56422	1.019	-4.54339
1.022	-2.15452	1.022	3.57331	1.023	-4.54516
1.026	-2.15217	1.026	3.58604	1.026	-4.54734
1.029	-2.15102	1.029	3.59749	1.029	-4.54773
1.032	-2.15048	1.032	3.60306	1.033	-4.54805
1.036	-2.1511	1.036	3.60928	1.036	-4.54812
1.039	-2.15206	1.039	3.62017	1.039	-4.54848
1.042	-2.15372	1.042	3.63076	1.043	-4.54913
1.046	-2.15659	1.046	3.6397	1.046	-4.5507
1.049	-2.16206	1.049	3.64798	1.049	-4.55265
1.052	-2.1682	1.052	3.65392	1.053	-4.5539
1.055	-2.17109	1.056	3.65903	1.056	-4.55516
1.059	-2.1729	1.059	3.66715	1.059	-4.55709
1.062	-2.17547	1.062	3.67429	1.063	-4.5588
1.065	-2.17682	1.066	3.68056	1.066	-4.55858
1.069	-2.17715	1.069	3.68503	1.069	-4.55802
1.072	-2.17836	1.072	3.6895	1.073	-4.55687
1.075	-2.18048	1.076	3.6938	1.076	-4.55378
1.079	-2.18404	1.079	3.69866	1.079	-4.55079
1.082	-2.18797	1.082	3.70364	1.083	-4.54817
1.085	-2.18926	1.086	3.70867	1.086	-4.5465
1.089	-2.18857	1.089	3.71556	1.089	-4.5485
1.092	-2.18837	1.092	3.72361	1.093	-4.55102
1.095	-2.18976	1.096	3.73271	1.096	-4.55097
1.099	-2.19198	1.099	3.74274	1.099	-4.55135
1.102	-2.19503	1.102	3.75117	1.103	-4.55147
1.105	-2.19821	1.106	3.75679	1.106	-4.55036
1.109	-2.20045	1.109	3.76386	1.109	-4.5492
1.112	-2.20221	1.112	3.77083	1.113	-4.54983
1.115	-2.20334	1.116	3.77755	1.116	-4.551
1.119	-2.20412	1.119	3.78404	1.119	-4.55314
1.122	-2.20477	1.122	3.79054	1.123	-4.55553
1.125	-2.20541	1.126	3.79496	1.126	-4.55811
1.129	-2.20592	1.129	3.79961	1.129	-4.56059
1.132	-2.20417	1.132	3.80555	1.133	-4.56222
1.135	-2.20057	1.136	3.81242	1.136	-4.56329
1.139	-2.19916	1.139	3.8197	1.139	-4.56595
1.142	-2.19816	1.142	3.82389	1.143	-4.56826
1.145	-2.19497	1.146	3.82824	1.146	-4.56879
1.149	-2.19118	1.149	3.83311	1.149	-4.56915
1.152	-2.18943	1.152	3.83825	1.152	-4.5722
1.155	-2.18874	1.156	3.84423	1.156	-4.58134
1.159	-2.18661	1.159	3.84986	1.159	-4.59092
1.162	-2.18304	1.162	3.8505	1.162	-4.59153
1.165	-2.18106	1.166	3.85011	1.166	-4.59044
1.169	-2.1814	1.169	3.85425	1.169	-4.5902
1.172	-2.18175	1.172	3.86029	1.172	-4.58808
1.175	-2.18118	1.176	3.86637	1.176	-4.58438
1.179	-2.18095	1.179	3.87215	1.179	-4.58271
1.182	-2.18182	1.182	3.8775	1.182	-4.58184
1.185	-2.18262	1.186	3.88177	1.186	-4.58153
1.189	-2.1804	1.189	3.88655	1.189	-4.58104
1.192	-2.177	1.192	3.89234	1.192	-4.57954
1.195	-2.17452	1.196	3.89707	1.196	-4.57797
1.199	-2.17274	1.199	3.90207	1.199	-4.57695
1.202	-2.17201	1.202	3.90751	1.202	-4.57552
1.205	-2.17213	1.206	3.91355	1.206	-4.57399
1.209	-2.17211	1.209	3.92254	1.209	-4.57212
1.212	-2.17099	1.212	3.93142	1.212	-4.57056
1.215	-2.16932	1.216	3.93894	1.216	-4.57
1.219	-2.16844	1.219	3.94613	1.219	-4.56944
1.222	-2.1684	1.222	3.95455	1.222	-4.56653
1.225	-2.17003	1.226	3.96243	1.226	-4.56254
1.229	-2.17307	1.229	3.96935	1.229	-4.55988
1.232	-2.17729	1.232	3.97575	1.232	-4.5592
1.235	-2.18073	1.236	3.98255	1.236	-4.55665
1.239	-2.18291	1.239	3.9895	1.239	-4.54807
1.242	-2.18526	1.242	3.99651	1.242	-4.53887
1.245	-2.18817	1.246	4.0077	1.246	-4.53814
1.249	-2.19013	1.249	4.0191	1.249	-4.53931
1.252	-2.19105	1.252	4.0201	1.252	-4.53931
1.255	-2.1917	1.255	4.0181	1.256	-4.5383
1.259	-2.19279	1.259	4.02181	1.259	-4.53796
1.262	-2.19337	1.262	4.02787	1.262	-4.53897
1.265	-2.19249	1.265	4.03463	1.266	-4.54067
1.269	-2.19245	1.269	4.04388	1.269	-4.54168
1.272	-2.19641	1.272	4.05316	1.272	-4.54096
1.275	-2.20218	1.275	4.06007	1.276	-4.54064
1.278	-2.20743	1.279	4.06649	1.279	-4.54187
1.282	-2.21197	1.282	4.07232	1.282	-4.54333
1.285	-2.21467	1.285	4.07818	1.286	-4.54367
1.288	-2.2161	1.289	4.08421	1.289	-4.54242
1.292	-2.21703	1.292	4.08962	1.292	-4.54084
1.295	-2.21814	1.295	4.09556	1.296	-4.53881
1.298	-2.21943	1.299	4.10218	1.299	-4.53633
1.302	-2.22083	1.302	4.10766	1.302	-4.53421
1.305	-2.2222	1.305	4.10892	1.306	-4.5326
1.308	-2.2227	1.309	4.1103	1.309	-4.53225
1.312	-2.22238	1.312	4.1145	1.312	-4.53265
1.315	-2.22008	1.315	4.11911	1.316	-4.53338
1.318	-2.21691	1.319	4.12662	1.319	-4.53405
1.322	-2.21583	1.322	4.13324	1.322	-4.53406
1.325	-2.21633	1.325	4.13997	1.326	-4.53331
1.328	-2.21612	1.329	4.14707	1.329	-4.53293
1.332	-2.2149	1.332	4.15464	1.332	-4.53364
1.335	-2.21347	1.335	4.1682	1.336	-4.53411
1.338	-2.21263	1.339	4.18221	1.339	-4.53384
1.342	-2.21253	1.342	4.18903	1.342	-4.534
1.345	-2.2131	1.345	4.19315	1.346	-4.53607
1.348	-2.21338	1.349	4.19492	1.349	-4.53799
1.352	-2.21152	1.352	4.19634	1.352	-4.53772
1.355	-2.20835	1.355	4.2012	1.356	-4.5376
1.358	-2.20579	1.359	4.20646	1.359	-4.53769
1.362	-2.20353	1.362	4.21074	1.362	-4.53615
1.365	-2.20105	1.365	4.21483	1.366	-4.53338
1.368	-2.19923	1.369	4.21981	1.369	-4.53115
1.372	-2.19798	1.372	4.22549	1.372	-4.53035
1.375	-2.19741	1.375	4.23099	1.376	-4.52826
1.378	-2.19758	1.379	4.23582	1.379	-4.52576
1.382	-2.19843	1.382	4.24027	1.382	-4.52439
1.385	-2.19933	1.385	4.24709	1.386	-4.52349
1.388	-2.19964	1.389	4.25579	1.389	-4.52255
1.392	-2.1998	1.392	4.26442	1.392	-4.52042
1.395	-2.20122	1.395	4.27106	1.396	-4.51759
1.398	-2.20388	1.399	4.27805	1.399	-4.51409
1.402	-2.20672	1.402	4.28201	1.402	-4.51059
1.405	-2.20833	1.405	4.28562	1.406	-4.50923
1.408	-2.20849	1.409	4.28904	1.409	-4.50912
1.412	-2.20836	1.412	4.29265	1.412	-4.5092
1.415	-2.20835	1.415	4.29771	1.415	-4.50798
1.418	-2.20844	1.419	4.30229	1.419	-4.50644
1.422	-2.20847	1.422	4.30706	1.422	-4.50569
1.425	-2.20687	1.425	4.31321	1.425	-4.50413
1.428	-2.20399	1.429	4.31869	1.429	-4.49952
1.432	-2.20481	1.432	4.32576	1.432	-4.49398
1.435	-2.20936	1.435	4.33291	1.435	-4.49074
1.438	-2.21303	1.439	4.33661	1.439	-4.48932
1.442	-2.21417	1.442	4.33973	1.442	-4.48961
1.445	-2.21527	1.445	4.34452	1.445	-4.49053
1.448	-2.21836	1.449	4.34991	1.449	-4.4914
1.452	-2.22199	1.452	4.35352	1.452	-4.49247
1.455	-2.22386	1.455	4.35575	1.455	-4.49308
1.458	-2.22471	1.459	4.35901	1.459	-4.49476
1.462	-2.22553	1.462	4.36287	1.462	-4.49691
1.465	-2.22599	1.465	4.36643	1.465	-4.49803
1.468	-2.22546	1.469	4.3685	1.469	-4.49826
1.472	-2.22465	1.472	4.3708	1.472	-4.49744
1.475	-2.22419	1.475	4.3737	1.475	-4.49639
1.478	-2.2233	1.479	4.37631	1.479	-4.49686
1.482	-2.22177	1.482	4.37572	1.482	-4.49825
1.485	-2.21943	1.485	4.37465	1.485	-4.49897
1.488	-2.21694	1.489	4.37728	1.489	-4.49769
1.491	-2.21744	1.492	4.38063	1.492	-4.49602
1.495	-2.22038	1.495	4.38458	1.495	-4.49424
1.498	-2.22209	1.498	4.38719	1.499	-4.49207
1.501	-2.22252	1.502	4.39061	1.502	-4.48871
1.505	-2.22306	1.505	4.39544	1.505	-4.48498
1.508	-2.22486	1.508	4.40014	1.509	-4.48233
1.511	-2.22719	1.512	4.40477	1.512	-4.48101
1.515	-2.2259	1.515	4.40988	1.515	-4.48015
1.518	-2.2215	1.518	4.41629	1.519	-4.47911
1.521	-2.21795	1.522	4.42273	1.522	-4.48003
1.525	-2.2159	1.525	4.42831	1.525	-4.48242
1.528	-2.2133	1.528	4.43305	1.529	-4.48433
1.531	-2.20905	1.532	4.43824	1.532	-4.48486
1.535	-2.20566	1.535	4.4447	1.535	-4.48505
1.538	-2.20504	1.538	4.452	1.539	-4.48606
1.541	-2.20534	1.542	4.45943	1.542	-4.4877
1.545	-2.20488	1.545	4.46622	1.545	-4.4877
1.548	-2.20384	1.548	4.47194	1.549	-4.48681
1.551	-2.20335	1.552	4.47794	1.552	-4.48667
1.555	-2.20362	1.555	4.48367	1.555	-4.48797
1.558	-2.20373	1.558	4.48872	1.559	-4.4897
1.561	-2.20341	1.562	4.49283	1.562	-4.49014
1.565	-2.20387	1.565	4.49912	1.565	-4.48984
1.568	-2.20555	1.568	4.50794	1.569	-4.48932
1.571	-2.20717	1.572	4.51538	1.572	-4.48906
1.575	-2.20649	1.575	4.52212	1.575	-4.48867
1.578	-2.204	1.578	4.52749	1.579	-4.48793
1.581	-2.20279	1.582	4.53246	1.582	-4.48564
1.585	-2.20256	1.585	4.53791	1.585	-4.48352
1.588	-2.20151	1.588	4.54235	1.589	-4.4828
1.591	-2.20005	1.592	4.54808	1.592	-4.48303
1.595	-2.19963	1.595	4.55497	1.595	-4.48363
1.598	-2.20033	1.598	4.56075	1.599	-4.48427
1.601	-2.20187	1.602	4.56447	1.602	-4.48479
1.605	-2.20408	1.605	4.56863	1.605	-4.48295
1.608	-2.20594	1.608	4.57427	1.609	-4.47846
1.611	-2.20733	1.612	4.58026	1.612	-4.47438
1.615	-2.2087	1.615	4.58595	1.615	-4.47203
1.618	-2.20903	1.618	4.59117	1.619	-4.46976
1.621	-2.20813	1.622	4.59363	1.622	-4.46694
1.625	-2.20738	1.625	4.59469	1.625	-4.46376
1.628	-2.20708	1.628	4.59926	1.629	-4.46196
1.631	-2.20686	1.632	4.60609	1.632	-4.46112
1.635	-2.20674	1.635	4.61205	1.635	-4.4602
1.638	-2.20768	1.638	4.61729	1.639	-4.45886
1.641	-2.20977	1.642	4.62295	1.642	-4.45704
1.645	-2.21224	1.645	4.63039	1.645	-4.45504
1.648	-2.21424	1.648	4.63831	1.649	-4.45343
1.651	-2.21502	1.652	4.64362	1.652	-4.45262
1.655	-2.21426	1.655	4.64671	1.655	-4.45142
1.658	-2.2128	1.658	4.6497	1.659	-4.44969
1.661	-2.21245	1.662	4.65316	1.662	-4.44824
1.665	-2.21308	1.665	4.65723	1.665	-4.44901
1.668	-2.21404	1.668	4.66026	1.669	-4.45102
1.671	-2.21574	1.672	4.66301	1.672	-4.45227
1.675	-2.21805	1.675	4.66461	1.675	-4.45242
1.678	-2.21997	1.678	4.66575	1.678	-4.45104
1.681	-2.22106	1.682	4.66783	1.682	-4.44886
1.685	-2.2211	1.685	4.67012	1.685	-4.44692
1.688	-2.22059	1.688	4.66886	1.688	-4.44533
1.691	-2.22117	1.692	4.66634	1.692	-4.44272
1.695	-2.22278	1.695	4.66451	1.695	-4.43877
1.698	-2.22412	1.698	4.6628	1.698	-4.43487
1.701	-2.22503	1.702	4.6618	1.702	-4.432
1.704	-2.2263	1.705	4.66321	1.705	-4.4292
1.708	-2.22798	1.708	4.66646	1.708	-4.42519
1.711	-2.22921	1.712	4.66861	1.712	-4.42086
1.714	-2.22988	1.715	4.67024	1.715	-4.41848
1.718	-2.23043	1.718	4.67372	1.718	-4.41669
1.721	-2.22993	1.722	4.67815	1.722	-4.41521
1.724	-2.22837	1.725	4.68278	1.725	-4.41436
1.728	-2.22721	1.728	4.68686	1.728	-4.41385
1.731	-2.22652	1.732	4.69169	1.732	-4.41332
1.734	-2.22631	1.735	4.69722	1.735	-4.41331
1.738	-2.22767	1.738	4.70192	1.738	-4.41507
1.741	-2.22889	1.741	4.70586	1.742	-4.41762
1.744	-2.22755	1.745	4.70934	1.745	-4.4188
1.748	-2.22606	1.748	4.71161	1.748	-4.41891
1.751	-2.22697	1.751	4.71405	1.752	-4.42033
1.754	-2.2295	1.755	4.71872	1.755	-4.42233
1.758	-2.23377	1.758	4.72384	1.758	-4.42442
1.761	-2.23936	1.761	4.72898	1.762	-4.42766
1.764	-2.24116	1.765	4.7343	1.765	-4.43041
1.768	-2.23879	1.768	4.73963	1.768	-4.43166
1.771	-2.23741	1.771	4.74766	1.772	-4.43175
1.774	-2.23682	1.775	4.75677	1.775	-4.43166
1.778	-2.23598	1.778	4.76549	1.778	-4.43196
1.781	-2.23506	1.781	4.77381	1.782	-4.43145
1.784	-2.23446	1.785	4.78124	1.785	-4.43003
1.788	-2.23389	1.788	4.78825	1.788	-4.42978
1.791	-2.23303	1.791	4.79407	1.792	-4.43148
1.794	-2.23199	1.795	4.7979	1.795	-4.43322
1.798	-2.23115	1.798	4.79588	1.798	-4.4325
1.801	-2.23162	1.801	4.79129	1.802	-4.43093
1.804	-2.23359	1.805	4.79007	1.805	-4.42934
1.808	-2.23527	1.808	4.79066	1.808	-4.42762
1.811	-2.23559	1.811	4.79267	1.812	-4.42589
1.814	-2.23511	1.815	4.79564	1.815	-4.42406
1.818	-2.23488	1.818	4.79868	1.818	-4.42146
1.821	-2.23461	1.821	4.80288	1.822	-4.41763
1.824	-2.23478	1.825	4.80796	1.825	-4.41293
1.828	-2.23619	1.828	4.81139	1.828	-4.40892
1.831	-2.23773	1.831	4.81488	1.832	-4.40557
1.834	-2.23793	1.835	4.81751	1.835	-4.40086
1.838	-2.23562	1.838	4.8178	1.838	-4.39587
1.841	-2.23006	1.841	4.81836	1.842	-4.39167
1.844	-2.22309	1.845	4.81963	1.845	-4.38766
1.848	-2.22116	1.848	4.82118	1.848	-4.38366
1.851	-2.22472	1.851	4.82353	1.852	-4.38034
1.854	-2.22656	1.855	4.82626	1.855	-4.37883
1.858	-2.22637	1.858	4.82966	1.858	-4.37916
1.861	-2.22676	1.861	4.83291	1.862	-4.38016
1.864	-2.22852	1.865	4.83348	1.865	-4.38173
1.868	-2.2299	1.868	4.833	1.868	-4.3844
1.871	-2.23018	1.871	4.83477	1.872	-4.3874
1.874	-2.23039	1.875	4.83845	1.875	-4.38968
1.878	-2.23154	1.878	4.84191	1.878	-4.3903
1.881	-2.23346	1.881	4.84929	1.882	-4.39032
1.884	-2.23459	1.885	4.85867	1.885	-4.39014
1.888	-2.23444	1.888	4.86606	1.888	-4.38959
1.891	-2.23445	1.891	4.87132	1.892	-4.38886
1.894	-2.235	1.895	4.87486	1.895	-4.38799
1.898	-2.23568	1.898	4.87665	1.898	-4.38736
1.901	-2.23623	1.901	4.87864	1.902	-4.38729
1.904	-2.23634	1.905	4.88073	1.905	-4.38765
1.908	-2.23609	1.908	4.88149	1.908	-4.38907
1.911	-2.23672	1.911	4.88296	1.912	-4.39155
1.914	-2.23801	1.915	4.88573	1.915	-4.39573
1.918	-2.23861	1.918	4.8912	1.918	-4.40074
1.921	-2.23909	1.921	4.89722	1.922	-4.40363
1.924	-2.24033	1.925	4.90099	1.925	-4.40449
1.927	-2.24128	1.928	4.90368	1.928	-4.40458
1.931	-2.24087	1.931	4.90677	1.932	-4.40519
1.934	-2.23987	1.935	4.9099	1.935	-4.40667
1.937	-2.2394	1.938	4.91289	1.938	-4.40793
1.941	-2.24031	1.941	4.91474	1.942	-4.40859
1.944	-2.2421	1.945	4.91673	1.945	-4.4087
1.947	-2.24248	1.948	4.92208	1.948	-4.40854
1.951	-2.24119	1.951	4.92911	1.951	-4.40703
1.954	-2.23986	1.955	4.93412	1.955	-4.40387
1.957	-2.23972	1.958	4.93688	1.958	-4.40236
1.961	-2.24043	1.961	4.94057	1.961	-4.40438
1.964	-2.24082	1.965	4.94555	1.965	-4.40728
1.967	-2.24089	1.968	4.94998	1.968	-4.40952
1.971	-2.24063	1.971	4.95278	1.971	-4.41188
1.974	-2.23991	1.975	4.9552	1.975	-4.41484
1.977	-2.23927	1.978	4.95778	1.978	-4.41748
1.981	-2.23863	1.981	4.96043	1.981	-4.41771
1.984	-2.23847	1.984	4.96245	1.985	-4.41642
1.987	-2.24023	1.988	4.96396	1.988	-4.41516
1.991	-2.24337	1.991	4.966	1.991	-4.4137
1.994	-2.24438	1.994	4.96925	1.995	-4.41156
1.997	-2.24212	1.998	4.97379	1.998	-4.4076
2.001	-2.23993	2.001	4.97692	2.001	-4.40255
2.004	-2.23944	2.004	4.9787	2.005	-4.399
2.007	-2.23987	2.008	4.9813	2.008	-4.39667
2.011	-2.24062	2.011	4.98383	2.011	-4.39481
2.014	-2.24175	2.014	4.98512	2.015	-4.39356
2.017	-2.24408	2.018	4.98642	2.018	-4.39289
2.021	-2.24684	2.021	4.9894	2.021	-4.39216
2.024	-2.24772	2.024	4.99296	2.025	-4.38967
2.027	-2.24617	2.028	4.99643	2.028	-4.38645
2.031	-2.24525	2.031	4.99927	2.031	-4.38362
2.034	-2.2468	2.034	5.00319	2.035	-4.38142
2.037	-2.24916	2.038	5.00774	2.038	-4.38056
2.041	-2.25008	2.041	5.01167	2.041	-4.37977
2.044	-2.25075	2.044	5.01407	2.045	-4.37787
2.047	-2.254	2.048	5.01593	2.048	-4.37439
2.051	-2.25718	2.051	5.01808	2.051	-4.37046
2.054	-2.25812	2.054	5.02056	2.055	-4.37112
2.057	-2.25842	2.058	5.0234	2.058	-4.37481
2.061	-2.25889	2.061	5.02631	2.061	-4.37615
2.064	-2.2593	2.064	5.02885	2.065	-4.37683
2.067	-2.25866	2.068	5.03128	2.068	-4.37835
2.071	-2.25577	2.071	5.03446	2.071	-4.37969
2.074	-2.2524	2.074	5.03879	2.075	-4.3807
2.077	-2.25106	2.078	5.04299	2.078	-4.38141
2.081	-2.25169	2.081	5.04469	2.081	-4.38193
2.084	-2.25193	2.084	5.04528	2.085	-4.38209
2.087	-2.2514	2.088	5.0464	2.088	-4.382
2.091	-2.25075	2.091	5.04802	2.091	-4.38149
2.094	-2.24994	2.094	5.04976	2.095	-4.38055
2.097	-2.24953	2.098	5.05192	2.098	-4.37909
2.101	-2.24898	2.101	5.05597	2.101	-4.3764
2.104	-2.24773	2.104	5.05956	2.105	-4.37552
2.107	-2.24661	2.108	5.06136	2.108	-4.38111
2.111	-2.24879	2.111	5.06157	2.111	-4.38903
2.114	-2.25653	2.114	5.06111	2.115	-4.39169
2.117	-2.26365	2.118	5.05899	2.118	-4.39092
2.121	-2.26848	2.121	5.05625	2.121	-4.39022
2.124	-2.27179	2.124	5.05608	2.125	-4.38869
2.127	-2.27178	2.128	5.05739	2.128	-4.38606
2.131	-2.26749	2.131	5.05867	2.131	-4.3845
2.134	-2.26415	2.134	5.05997	2.135	-4.38477
2.137	-2.26431	2.138	5.06089	2.138	-4.38142
2.14	-2.26596	2.141	5.06128	2.141	-4.37426
2.144	-2.26799	2.144	5.06187	2.145	-4.36888
2.147	-2.26951	2.148	5.0633	2.148	-4.36575
2.15	-2.27025	2.151	5.06456	2.151	-4.36262
2.154	-2.27163	2.154	5.06409	2.155	-4.35929
2.157	-2.27369	2.158	5.06274	2.158	-4.36109
2.16	-2.27591	2.161	5.062	2.161	-4.36726
2.164	-2.27788	2.164	5.06203	2.165	-4.37016
2.167	-2.27947	2.168	5.0638	2.168	-4.36966
2.17	-2.28107	2.171	5.06661	2.171	-4.36893
2.174	-2.28279	2.174	5.06969	2.175	-4.36861
2.177	-2.28431	2.178	5.07325	2.178	-4.3689
2.18	-2.28509	2.181	5.07652	2.181	-4.36984
2.184	-2.28504	2.184	5.07696	2.185	-4.37104
2.187	-2.28587	2.188	5.07595	2.188	-4.36896
2.19	-2.28798	2.191	5.07592	2.191	-4.36132
2.194	-2.28769	2.194	5.07706	2.195	-4.35299
2.197	-2.28125	2.198	5.0793	2.198	-4.35012
2.2	-2.27445	2.201	5.08224	2.201	-4.35032
2.204	-2.26892	2.204	5.08521	2.205	-4.34909
2.207	-2.26568	2.208	5.08639	2.208	-4.34786
2.21	-2.26644	2.211	5.08628	2.211	-4.34865
2.214	-2.26906	2.214	5.08582	2.215	-4.35136
2.217	-2.27002	2.218	5.08578	2.218	-4.35509
2.22	-2.26924	2.221	5.0871	2.221	-4.35837
2.224	-2.26718	2.224	5.08891	2.224	-4.36024
2.227	-2.26366	2.227	5.08938	2.228	-4.36189
2.23	-2.26159	2.231	5.08892	2.231	-4.3659
2.234	-2.26281	2.234	5.08974	2.234	-4.37207
2.237	-2.26401	2.237	5.09216	2.238	-4.37933
2.24	-2.26387	2.241	5.09492	2.241	-4.38308
2.244	-2.26345	2.244	5.0973	2.244	-4.37998
2.247	-2.2639	2.247	5.09963	2.248	-4.37629
2.25	-2.26467	2.251	5.10072	2.251	-4.37506
2.254	-2.26484	2.254	5.10119	2.254	-4.37405
2.257	-2.26461	2.257	5.10198	2.258	-4.37271
2.26	-2.26489	2.261	5.10287	2.261	-4.37065
2.264	-2.26573	2.264	5.10417	2.264	-4.36781
2.267	-2.26653	2.267	5.10614	2.268	-4.3653
2.27	-2.2671	2.271	5.10823	2.271	-4.36401
2.274	-2.26729	2.274	5.11036	2.274	-4.36321
2.277	-2.26714	2.277	5.11229	2.278	-4.36161
2.28	-2.26707	2.281	5.1134	2.281	-4.35981
2.284	-2.26733	2.284	5.11453	2.284	-4.35908
2.287	-2.26886	2.287	5.11614	2.288	-4.35916
2.29	-2.27019	2.291	5.11794	2.291	-4.35842
2.294	-2.27007	2.294	5.12046	2.294	-4.3563
2.297	-2.27046	2.297	5.12367	2.298	-4.35332
2.3	-2.27257	2.301	5.12596	2.301	-4.34909
2.304	-2.27436	2.304	5.12685	2.304	-4.34409
2.307	-2.27466	2.307	5.12738	2.308	-4.34014
2.31	-2.27595	2.311	5.12881	2.311	-4.33739
2.314	-2.27629	2.314	5.13059	2.314	-4.33329
2.317	-2.27469	2.317	5.13132	2.318	-4.32721
2.32	-2.27391	2.321	5.13134	2.321	-4.31935
2.324	-2.27413	2.324	5.13117	2.324	-4.31
2.327	-2.27462	2.327	5.13113	2.328	-4.30398
2.33	-2.27479	2.331	5.13205	2.331	-4.30306
2.334	-2.27489	2.334	5.1334	2.334	-4.3029
2.337	-2.27559	2.337	5.13364	2.338	-4.30211
2.34	-2.27616	2.341	5.13281	2.341	-4.3011
2.343	-2.27463	2.344	5.1321	2.344	-4.2998
2.347	-2.27345	2.347	5.13178	2.348	-4.29899
2.35	-2.27635	2.351	5.13143	2.351	-4.29844
2.353	-2.27958	2.354	5.13095	2.354	-4.2978
2.357	-2.28049	2.357	5.13069	2.358	-4.29721
2.36	-2.28031	2.361	5.13149	2.361	-4.29726
2.363	-2.28067	2.364	5.13279	2.364	-4.29991
2.367	-2.28166	2.367	5.12942	2.368	-4.3046
2.37	-2.282	2.371	5.12261	2.371	-4.30615
2.373	-2.28033	2.374	5.11892	2.374	-4.30444
2.377	-2.27868	2.377	5.11783	2.378	-4.30304
2.38	-2.27812	2.381	5.11716	2.381	-4.30202
2.383	-2.27688	2.384	5.11737	2.384	-4.3001
2.387	-2.27639	2.387	5.11728	2.388	-4.29678
2.39	-2.27867	2.391	5.11576	2.391	-4.29305
2.393	-2.28175	2.394	5.11391	2.394	-4.28962
2.397	-2.28522	2.397	5.11314	2.398	-4.28616
2.4	-2.2874	2.401	5.11303	2.401	-4.28329
2.403	-2.28741	2.404	5.11287	2.404	-4.28181
2.407	-2.28692	2.407	5.11277	2.408	-4.27997
2.41	-2.2857	2.411	5.11275	2.411	-4.27593
2.413	-2.2843	2.414	5.11185	2.414	-4.27188
2.417	-2.28391	2.417	5.11007	2.418	-4.27087
2.42	-2.28347	2.421	5.10883	2.421	-4.27127
2.423	-2.28239	2.424	5.10817	2.424	-4.27115
2.427	-2.28298	2.427	5.10719	2.428	-4.27089
2.43	-2.28577	2.431	5.1059	2.431	-4.26927
2.433	-2.2871	2.434	5.10507	2.434	-4.2659
2.437	-2.28679	2.437	5.10478	2.438	-4.26295
2.44	-2.28701	2.441	5.10371	2.441	-4.26097
2.443	-2.28926	2.444	5.10138	2.444	-4.25955
2.447	-2.29256	2.447	5.09966	2.448	-4.2568
2.45	-2.29474	2.451	5.10303	2.451	-4.25094
2.453	-2.29451	2.454	5.10951	2.454	-4.24643
2.457	-2.29525	2.457	5.11273	2.458	-4.24556
2.46	-2.29566	2.461	5.113	2.461	-4.24662
2.463	-2.29452	2.464	5.11245	2.464	-4.24853
2.467	-2.29407	2.467	5.11148	2.468	-4.24999
2.47	-2.29461	2.47	5.11077	2.471	-4.25203
2.473	-2.29489	2.474	5.11128	2.474	-4.25569
2.477	-2.29383	2.477	5.11231	2.478	-4.25999
2.48	-2.2923	2.48	5.1125	2.481	-4.26381
2.483	-2.29153	2.484	5.11196	2.484	-4.26709
2.487	-2.29226	2.487	5.11144	2.488	-4.2693
2.49	-2.29257	2.49	5.11156	2.491	-4.27099
2.493	-2.29304	2.494	5.11233	2.494	-4.27291
2.497	-2.29328	2.497	5.11316	2.497	-4.27313
2.5	-2.29238	2.5	5.11404	2.501	-4.27075
2.503	-2.29122	2.504	5.11507	2.504	-4.26967
2.507	-2.29058	2.507	5.11574	2.507	-4.27166
2.51	-2.29013	2.51	5.11614	2.511	-4.27218
2.513	-2.28711	2.514	5.11718	2.514	-4.27043
2.517	-2.28104	2.517	5.11842	2.517	-4.27136
2.52	-2.27518	2.52	5.11904	2.521	-4.27452
2.523	-2.27159	2.524	5.11986	2.524	-4.27704
2.527	-2.27102	2.527	5.12091	2.527	-4.27696
2.53	-2.27081	2.53	5.12087	2.531	-4.27436
2.533	-2.26992	2.534	5.12002	2.534	-4.27154
2.537	-2.27084	2.537	5.11924	2.537	-4.26966
2.54	-2.27227	2.54	5.11853	2.541	-4.26869
2.543	-2.27301	2.544	5.11846	2.544	-4.26681
2.547	-2.27387	2.547	5.11909	2.547	-4.26557
2.55	-2.27552	2.55	5.11986	2.551	-4.26905
2.553	-2.27647	2.554	5.121	2.554	-4.27166
2.556	-2.27862	2.557	5.12227	2.557	-4.26828
2.56	-2.28148	2.56	5.12326	2.561	-4.26192
2.563	-2.28242	2.564	5.12345	2.564	-4.25635
2.566	-2.28225	2.567	5.12228	2.567	-4.25146
2.57	-2.28177	2.57	5.1207	2.571	-4.24713
2.573	-2.28116	2.574	5.1198	2.574	-4.24399
2.576	-2.28125	2.577	5.11897	2.577	-4.24179
2.58	-2.28359	2.58	5.1168	2.581	-4.24043
2.583	-2.28587	2.584	5.11382	2.584	-4.23974
2.586	-2.28668	2.587	5.1118	2.587	-4.2379
2.59	-2.28774	2.59	5.1111	2.591	-4.23449
2.593	-2.28835	2.594	5.11025	2.594	-4.23414
2.596	-2.28838	2.597	5.1077	2.597	-4.23804
2.6	-2.28856	2.6	5.10403	2.601	-4.24086
2.603	-2.28961	2.604	5.10045	2.604	-4.24082
2.606	-2.2907	2.607	5.09747	2.607	-4.24003
2.61	-2.28866	2.61	5.09627	2.611	-4.2405
2.613	-2.28473	2.614	5.09644	2.614	-4.24131
2.616	-2.28243	2.617	5.0968	2.617	-4.24111
2.62	-2.28158	2.62	5.097	2.621	-4.24126
2.623	-2.28139	2.624	5.09615	2.624	-4.24056
2.626	-2.28206	2.627	5.09377	2.627	-4.23968
2.63	-2.28358	2.63	5.09165	2.631	-4.23904
2.633	-2.28402	2.634	5.09112	2.634	-4.23509
2.636	-2.28386	2.637	5.09109	2.637	-4.23094
2.64	-2.28211	2.64	5.0908	2.641	-4.23028
2.643	-2.27975	2.644	5.09022	2.644	-4.23115
2.646	-2.27831	2.647	5.08893	2.647	-4.23076
2.65	-2.27841	2.65	5.0881	2.651	-4.22946
2.653	-2.27889	2.654	5.08793	2.654	-4.22761
2.656	-2.28016	2.657	5.08663	2.657	-4.22544
2.66	-2.28219	2.66	5.08472	2.661	-4.22256
2.663	-2.28223	2.664	5.08422	2.664	-4.21974
2.666	-2.28182	2.667	5.08447	2.667	-4.21777
2.67	-2.28263	2.67	5.08345	2.671	-4.21572
2.673	-2.28288	2.674	5.08164	2.674	-4.21227
2.676	-2.28231	2.677	5.08123	2.677	-4.20706
2.68	-2.28251	2.68	5.08254	2.681	-4.20163
2.683	-2.28511	2.684	5.08436	2.684	-4.19638
2.686	-2.28745	2.687	5.08639	2.687	-4.19199
2.69	-2.28686	2.69	5.08836	2.691	-4.18978
2.693	-2.28552	2.694	5.089	2.694	-4.19006
2.696	-2.28513	2.697	5.08789	2.697	-4.19496
2.7	-2.28472	2.7	5.08568	2.701	-4.20171
2.703	-2.28479	2.704	5.08286	2.704	-4.20521
2.706	-2.285	2.707	5.08051	2.707	-4.20651
2.71	-2.28485	2.71	5.07882	2.711	-4.20671
2.713	-2.28298	2.714	5.07561	2.714	-4.20433
2.716	-2.28063	2.717	5.0702	2.717	-4.20093
2.72	-2.27903	2.72	5.06563	2.721	-4.19891
2.723	-2.27798	2.723	5.06282	2.724	-4.19889
2.726	-2.278	2.727	5.05986	2.727	-4.19947
2.73	-2.27913	2.73	5.05733	2.731	-4.20064
2.733	-2.27932	2.733	5.05608	2.734	-4.20214
2.736	-2.27898	2.737	5.05543	2.737	-4.20406
2.74	-2.27791	2.74	5.05503	2.741	-4.20568
2.743	-2.27483	2.743	5.05425	2.744	-4.20757
2.746	-2.27133	2.747	5.05303	2.747	-4.21149
2.75	-2.2684	2.75	5.05159	2.751	-4.2177
2.753	-2.26612	2.753	5.05013	2.754	-4.22156
2.756	-2.2667	2.757	5.04867	2.757	-4.22229
2.76	-2.26855	2.76	5.0464	2.761	-4.22379
2.763	-2.26857	2.763	5.0423	2.764	-4.22566
2.766	-2.26579	2.767	5.03516	2.767	-4.2275
2.769	-2.26382	2.77	5.02659	2.77	-4.22889
2.773	-2.26515	2.773	5.02147	2.774	-4.22858
2.776	-2.26742	2.777	5.01953	2.777	-4.22566
2.779	-2.26919	2.78	5.0175	2.78	-4.21781
2.783	-2.27115	2.783	5.01561	2.784	-4.20958
2.786	-2.27474	2.787	5.01378	2.787	-4.20449
2.789	-2.2774	2.79	5.01172	2.79	-4.20187
2.793	-2.27596	2.793	5.00992	2.794	-4.19996
2.796	-2.27523	2.797	5.009	2.797	-4.19798
2.799	-2.27583	2.8	5.00856	2.8	-4.19546
2.803	-2.27635	2.803	5.00598	2.804	-4.19311
2.806	-2.27524	2.807	5.00155	2.807	-4.19043
2.809	-2.27259	2.81	4.99995	2.81	-4.18741
2.813	-2.2704	2.813	5.00148	2.814	-4.18476
2.816	-2.26985	2.817	5.00226	2.817	-4.18262
2.819	-2.26968	2.82	5.0016	2.82	-4.18056
2.823	-2.26981	2.823	5.00078	2.824	-4.17904
2.826	-2.27074	2.827	5.00031	2.827	-4.17766
2.829	-2.27095	2.83	4.99963	2.83	-4.17354
2.833	-2.27115	2.833	4.9986	2.834	-4.16542
2.836	-2.27174	2.837	4.99757	2.837	-4.15857
2.839	-2.27027	2.84	4.99542	2.84	-4.15604
2.843	-2.26793	2.843	4.99204	2.844	-4.15573
2.846	-2.26619	2.847	4.99033	2.847	-4.15665
2.849	-2.26483	2.85	4.99251	2.85	-4.15573
2.853	-2.26294	2.853	4.99629	2.854	-4.15204
2.856	-2.2607	2.857	4.99671	2.857	-4.14856
2.859	-2.259	2.86	4.99219	2.86	-4.14647
2.863	-2.25675	2.863	4.98523	2.864	-4.14577
2.866	-2.25546	2.867	4.97833	2.867	-4.14603
2.869	-2.25246	2.87	4.97464	2.87	-4.14626
2.873	-2.24926	2.873	4.97374	2.874	-4.14499
2.876	-2.25019	2.877	4.972	2.877	-4.14254
2.879	-2.25179	2.88	4.96912	2.88	-4.14112
2.883	-2.25315	2.883	4.96758	2.884	-4.14156
2.886	-2.25451	2.887	4.96852	2.887	-4.14336
2.889	-2.25886	2.89	4.96996	2.89	-4.14691
2.893	-2.26411	2.893	4.96922	2.894	-4.15003
2.896	-2.26374	2.897	4.96576	2.897	-4.15137
2.899	-2.26231	2.9	4.96208	2.9	-4.1524
2.903	-2.2629	2.903	4.9588	2.904	-4.15437
2.906	-2.26473	2.907	4.95537	2.907	-4.15654
2.909	-2.26622	2.91	4.95167	2.91	-4.15852
2.913	-2.26775	2.913	4.948	2.914	-4.16087
2.916	-2.26951	2.917	4.94475	2.917	-4.16356
2.919	-2.2717	2.92	4.94201	2.92	-4.16672
2.923	-2.27377	2.923	4.94017	2.924	-4.16955
2.926	-2.27734	2.927	4.93956	2.927	-4.16994
2.929	-2.28167	2.93	4.93871	2.93	-4.16803
2.933	-2.2852	2.933	4.93711	2.934	-4.16651
2.936	-2.28829	2.937	4.93521	2.937	-4.16745
2.939	-2.29099	2.94	4.93308	2.94	-4.16841
2.943	-2.2925	2.943	4.93235	2.944	-4.16893
2.946	-2.29329	2.947	4.93478	2.947	-4.16956
2.949	-2.29141	2.95	4.93756	2.95	-4.16972
2.953	-2.28958	2.953	4.93662	2.954	-4.17005
2.956	-2.29038	2.957	4.9331	2.957	-4.17182
2.959	-2.29155	2.96	4.93047	2.96	-4.17424
2.963	-2.29217	2.963	4.92845	2.964	-4.17594
2.966	-2.2917	2.966	4.92403	2.967	-4.17719
2.969	-2.29057	2.97	4.91712	2.97	-4.17946
2.973	-2.28795	2.973	4.91065	2.974	-4.17983
2.976	-2.28449	2.976	4.9049	2.977	-4.17808
2.979	-2.28524	2.98	4.90003	2.98	-4.17623
2.982	-2.28662	2.983	4.89669	2.984	-4.1737
2.986	-2.28643	2.986	4.89361	2.987	-4.16987
2.989	-2.28524	2.99	4.89019	2.99	-4.1667
2.992	-2.28327	2.993	4.88665	2.994	-4.16542
2.996	-2.28187	2.996	4.88311	2.997	-4.16382
2.999	-2.28232	3	4.87989	3	-4.16036
3.002	-2.28222	3.003	4.87699	3.004	-4.15741
3.006	-2.28071	3.006	4.87439	3.007	-4.15618
3.009	-2.2778	3.01	4.87165	3.01	-4.15595
3.012	-2.27484	3.013	4.86847	3.014	-4.15613
3.016	-2.27268	3.016	4.8647	3.017	-4.1574
3.019	-2.27091	3.02	4.86055	3.02	-4.15866
3.022	-2.26992	3.023	4.85682	3.024	-4.15952
3.026	-2.26917	3.026	4.85317	3.027	-4.16005
3.029	-2.26833	3.03	4.84948	3.03	-4.15987
3.032	-2.26845	3.033	4.84642	3.034	-4.15909
3.036	-2.26879	3.036	4.84427	3.037	-4.15776
3.039	-2.26711	3.04	4.8417	3.04	-4.1561
3.042	-2.2654	3.043	4.83853	3.043	-4.15403
3.046	-2.26378	3.046	4.83575	3.047	-4.15217
3.049	-2.26294	3.05	4.83419	3.05	-4.1518
3.052	-2.26348	3.053	4.83378	3.053	-4.15085
3.056	-2.26388	3.056	4.83342	3.057	-4.14848
3.059	-2.26378	3.06	4.83207	3.06	-4.14616
3.062	-2.26418	3.063	4.82928	3.063	-4.14556
3.066	-2.26371	3.066	4.82534	3.067	-4.14592
3.069	-2.26289	3.07	4.82142	3.07	-4.14671
3.072	-2.26382	3.073	4.8177	3.073	-4.1469
3.076	-2.26633	3.076	4.8137	3.077	-4.14583
3.079	-2.26794	3.08	4.80946	3.08	-4.14614
3.082	-2.26691	3.083	4.80478	3.083	-4.14878
3.086	-2.26512	3.086	4.79912	3.087	-4.15037
3.089	-2.2642	3.09	4.79399	3.09	-4.14967
3.092	-2.2644	3.093	4.79023	3.093	-4.14932
3.096	-2.26586	3.096	4.78634	3.097	-4.15077
3.099	-2.26737	3.1	4.78217	3.1	-4.15145
3.102	-2.26847	3.103	4.77872	3.103	-4.14944
3.106	-2.2691	3.106	4.77582	3.107	-4.14787
3.109	-2.27063	3.11	4.77288	3.11	-4.14955
3.112	-2.27322	3.113	4.76849	3.113	-4.15256
3.116	-2.27529	3.116	4.76255	3.117	-4.15362
3.119	-2.27627	3.12	4.75689	3.12	-4.15303
3.122	-2.27731	3.123	4.75212	3.123	-4.15342
3.126	-2.27873	3.126	4.74777	3.127	-4.15572
3.129	-2.28062	3.13	4.7431	3.13	-4.15814
3.132	-2.28385	3.133	4.73858	3.133	-4.15983
3.136	-2.28638	3.136	4.7343	3.137	-4.15991
3.139	-2.28745	3.14	4.72976	3.14	-4.16054
3.142	-2.28944	3.143	4.7253	3.143	-4.16341
3.146	-2.2905	3.146	4.72153	3.147	-4.16527
3.149	-2.2919	3.15	4.71838	3.15	-4.16595
3.152	-2.29426	3.153	4.71589	3.153	-4.16564
3.156	-2.29571	3.156	4.71323	3.157	-4.1642
3.159	-2.29603	3.16	4.70995	3.16	-4.16324
3.162	-2.29626	3.163	4.70687	3.163	-4.16315
3.166	-2.29724	3.166	4.70385	3.167	-4.1631
3.169	-2.29916	3.17	4.70134	3.17	-4.1654
3.172	-2.30159	3.173	4.69791	3.173	-4.16843
3.176	-2.30296	3.176	4.69281	3.177	-4.17014
3.179	-2.30296	3.18	4.6883	3.18	-4.16949
3.182	-2.30318	3.183	4.68535	3.183	-4.16792
3.186	-2.30382	3.186	4.68202	3.187	-4.16817
3.189	-2.30488	3.19	4.67704	3.19	-4.1682
3.192	-2.30537	3.193	4.67167	3.193	-4.16492
3.195	-2.3051	3.196	4.66759	3.197	-4.16081
3.199	-2.30466	3.2	4.66488	3.2	-4.15979
3.202	-2.3045	3.203	4.66151	3.203	-4.16176
3.205	-2.30359	3.206	4.65739	3.207	-4.16658
3.209	-2.30205	3.209	4.65391	3.21	-4.16924
3.212	-2.29953	3.213	4.6516	3.213	-4.16804
3.215	-2.29486	3.216	4.64936	3.217	-4.1644
3.219	-2.29077	3.219	4.64679	3.22	-4.16086
3.222	-2.28886	3.223	4.6432	3.223	-4.15834
3.225	-2.28811	3.226	4.63807	3.227	-4.1566
3.229	-2.28926	3.229	4.63303	3.23	-4.15644
3.232	-2.29032	3.233	4.6287	3.233	-4.15714
3.235	-2.2887	3.236	4.62448	3.237	-4.15989
3.239	-2.28612	3.239	4.62075	3.24	-4.16341
3.242	-2.28549	3.243	4.61818	3.243	-4.16488
3.245	-2.28626	3.246	4.6159	3.247	-4.16428
3.249	-2.28548	3.249	4.6139	3.25	-4.16367
3.252	-2.28352	3.253	4.61149	3.253	-4.16153
3.255	-2.28293	3.256	4.60762	3.257	-4.1599
3.259	-2.28432	3.259	4.6038	3.26	-4.15954
3.262	-2.28573	3.263	4.59935	3.263	-4.16094
3.265	-2.28613	3.266	4.59384	3.267	-4.16686
3.269	-2.28621	3.269	4.58846	3.27	-4.17285
3.272	-2.28595	3.273	4.58404	3.273	-4.17382
3.275	-2.2854	3.276	4.58068	3.277	-4.17486
3.279	-2.28481	3.279	4.57867	3.28	-4.17539
3.282	-2.2848	3.283	4.57626	3.283	-4.17475
3.285	-2.28485	3.286	4.57294	3.287	-4.1729
3.289	-2.28526	3.289	4.57027	3.29	-4.16705
3.292	-2.28796	3.293	4.56781	3.293	-4.16239
3.295	-2.29429	3.296	4.56447	3.297	-4.16234
3.299	-2.30029	3.299	4.56038	3.3	-4.16328
3.302	-2.3016	3.303	4.55572	3.303	-4.16393
3.305	-2.3015	3.306	4.55151	3.307	-4.16467
3.309	-2.30161	3.309	4.54891	3.31	-4.16538
3.312	-2.30118	3.313	4.54598	3.313	-4.16528
3.315	-2.3003	3.316	4.54113	3.316	-4.16461
3.319	-2.30087	3.319	4.53576	3.32	-4.16291
3.322	-2.3023	3.323	4.53057	3.323	-4.16314
3.325	-2.30285	3.326	4.52546	3.326	-4.1659
3.329	-2.30294	3.329	4.52094	3.33	-4.16827
3.332	-2.30425	3.333	4.51675	3.333	-4.16917
3.335	-2.30612	3.336	4.51323	3.336	-4.1698
3.339	-2.30662	3.339	4.51165	3.34	-4.16988
3.342	-2.30593	3.343	4.51039	3.343	-4.16917
3.345	-2.30576	3.346	4.5094	3.346	-4.16689
3.349	-2.30631	3.349	4.50814	3.35	-4.16126
3.352	-2.30543	3.353	4.50613	3.353	-4.15503
3.355	-2.30366	3.356	4.50422	3.356	-4.15371
3.359	-2.30269	3.359	4.50156	3.36	-4.15334
3.362	-2.30299	3.363	4.4975	3.363	-4.15405
3.365	-2.30351	3.366	4.49369	3.366	-4.15491
3.369	-2.30407	3.369	4.49101	3.37	-4.15653
3.372	-2.30448	3.373	4.4872	3.373	-4.15828
3.375	-2.30173	3.376	4.48197	3.376	-4.15829
3.379	-2.29545	3.379	4.47709	3.38	-4.1573
3.382	-2.28991	3.383	4.47342	3.383	-4.15702
3.385	-2.28811	3.386	4.4699	3.386	-4.15736
3.389	-2.28892	3.389	4.46555	3.39	-4.15717
3.392	-2.2898	3.393	4.46139	3.393	-4.15622
3.395	-2.28977	3.396	4.4579	3.396	-4.15609
3.399	-2.28952	3.399	4.45555	3.4	-4.15812
3.402	-2.2895	3.403	4.45316	3.403	-4.15972
3.405	-2.28917	3.406	4.45034	3.406	-4.15663
3.408	-2.28841	3.409	4.4463	3.41	-4.15241
3.412	-2.28807	3.413	4.44032	3.413	-4.14949
3.415	-2.28812	3.416	4.43424	3.416	-4.14792
3.418	-2.2882	3.419	4.42843	3.42	-4.1463
3.422	-2.28822	3.423	4.42279	3.423	-4.14477
3.425	-2.2885	3.426	4.41787	3.426	-4.14405
3.428	-2.28869	3.429	4.41284	3.43	-4.14481
3.432	-2.28889	3.433	4.40767	3.433	-4.1456
3.435	-2.29074	3.436	4.40314	3.436	-4.14717
3.438	-2.29336	3.439	4.39841	3.44	-4.14911
3.442	-2.29427	3.443	4.39344	3.443	-4.1492
3.445	-2.29395	3.446	4.38869	3.446	-4.14844
3.448	-2.29534	3.449	4.38459	3.45	-4.1504
3.452	-2.29777	3.452	4.38051	3.453	-4.15342
3.455	-2.29875	3.456	4.37636	3.456	-4.15417
3.458	-2.29932	3.459	4.37292	3.46	-4.15333
3.462	-2.29979	3.462	4.36965	3.463	-4.15264
3.465	-2.29975	3.466	4.366	3.466	-4.15161
3.468	-2.29947	3.469	4.36224	3.47	-4.15067
3.472	-2.29737	3.472	4.35906	3.473	-4.15236
3.475	-2.29408	3.476	4.35605	3.476	-4.15447
3.478	-2.29239	3.479	4.35328	3.48	-4.15537
3.482	-2.29226	3.482	4.3502	3.483	-4.15449
3.485	-2.29387	3.486	4.34608	3.486	-4.15463
3.488	-2.29618	3.489	4.34181	3.49	-4.15813
3.492	-2.29689	3.492	4.33789	3.493	-4.16065
3.495	-2.29559	3.496	4.3353	3.496	-4.16133
3.498	-2.29358	3.499	4.33315	3.5	-4.16216
3.502	-2.29134	3.502	4.33107	3.503	-4.16424
3.505	-2.28968	3.506	4.32817	3.506	-4.16617
3.508	-2.29065	3.509	4.32339	3.51	-4.16572
3.512	-2.29237	3.512	4.31868	3.513	-4.16393
3.515	-2.29169	3.516	4.31483	3.516	-4.16275
3.518	-2.28993	3.519	4.31114	3.52	-4.16242
3.522	-2.28802	3.522	4.30686	3.523	-4.16252
3.525	-2.28687	3.526	4.3026	3.526	-4.16394
3.528	-2.28579	3.529	4.29772	3.53	-4.16502
3.532	-2.2826	3.532	4.29221	3.533	-4.16248
3.535	-2.27907	3.536	4.28645	3.536	-4.15877
3.538	-2.27877	3.539	4.28136	3.54	-4.15863
3.542	-2.28039	3.542	4.27633	3.543	-4.16123
3.545	-2.28167	3.546	4.2709	3.546	-4.16468
3.548	-2.28287	3.549	4.26538	3.55	-4.16813
3.552	-2.28511	3.552	4.26067	3.553	-4.17018
3.555	-2.2881	3.556	4.25606	3.556	-4.16917
3.558	-2.291	3.559	4.24978	3.56	-4.16778
3.562	-2.29267	3.562	4.2429	3.563	-4.16602
3.565	-2.2932	3.566	4.2366	3.566	-4.16439
3.568	-2.29129	3.569	4.23144	3.57	-4.16256
3.572	-2.28815	3.572	4.22588	3.573	-4.16062
3.575	-2.28677	3.576	4.22	3.576	-4.16379
3.578	-2.2873	3.579	4.21426	3.58	-4.16849
3.582	-2.28862	3.582	4.20791	3.583	-4.17049
3.585	-2.29028	3.586	4.20118	3.586	-4.17025
3.588	-2.29127	3.589	4.19472	3.589	-4.16967
3.592	-2.28934	3.592	4.18956	3.593	-4.17027
3.595	-2.2878	3.596	4.1852	3.596	-4.17146
3.598	-2.29013	3.599	4.18063	3.599	-4.17327
3.602	-2.29311	3.602	4.17487	3.603	-4.17473
3.605	-2.29465	3.606	4.16863	3.606	-4.17479
3.608	-2.2957	3.609	4.16295	3.609	-4.17452
3.611	-2.29691	3.612	4.15838	3.613	-4.17606
3.615	-2.29837	3.616	4.15352	3.616	-4.17877
3.618	-2.29945	3.619	4.14667	3.619	-4.17995
3.621	-2.29907	3.622	4.14051	3.623	-4.17888
3.625	-2.29851	3.626	4.13565	3.626	-4.17693
3.628	-2.29897	3.629	4.13106	3.629	-4.17297
3.631	-2.29955	3.632	4.12673	3.633	-4.16884
3.635	-2.2989	3.636	4.12211	3.636	-4.16623
3.638	-2.29757	3.639	4.11718	3.639	-4.16455
3.641	-2.29632	3.642	4.11284	3.643	-4.16379
3.645	-2.29534	3.646	4.10878	3.646	-4.16386
3.648	-2.29583	3.649	4.10422	3.649	-4.16352
3.651	-2.29774	3.652	4.09929	3.653	-4.16265
3.655	-2.29927	3.656	4.09369	3.656	-4.16343
3.658	-2.30002	3.659	4.08902	3.659	-4.16144
3.661	-2.30005	3.662	4.08422	3.663	-4.15927
3.665	-2.29938	3.666	4.07942	3.666	-4.15994
3.668	-2.29884	3.669	4.07447	3.669	-4.16113
3.671	-2.29909	3.672	4.06958	3.673	-4.16019
3.675	-2.29971	3.676	4.06443	3.676	-4.15975
3.678	-2.29897	3.679	4.0581	3.679	-4.15825
3.681	-2.29642	3.682	4.05109	3.683	-4.15559
3.685	-2.293	3.686	4.04348	3.686	-4.15371
3.688	-2.29067	3.689	4.0372	3.689	-4.15325
3.691	-2.28906	3.692	4.03065	3.693	-4.15368
3.695	-2.28761	3.695	4.0233	3.696	-4.15345
3.698	-2.28683	3.699	4.0166	3.699	-4.15257
3.701	-2.28672	3.702	4.01253	3.703	-4.15254
3.705	-2.28684	3.705	4.00893	3.706	-4.15387
3.708	-2.28672	3.709	4.00444	3.709	-4.15863
3.711	-2.28629	3.712	3.99869	3.713	-4.1644
3.715	-2.28562	3.715	3.99106	3.716	-4.166
3.718	-2.28507	3.719	3.98335	3.719	-4.16676
3.721	-2.28355	3.722	3.97676	3.723	-4.16715
3.725	-2.28138	3.725	3.97106	3.726	-4.16683
3.728	-2.28081	3.729	3.96482	3.729	-4.16824
3.731	-2.28118	3.732	3.95842	3.733	-4.17175
3.735	-2.28125	3.735	3.95059	3.736	-4.17489
3.738	-2.28146	3.739	3.94335	3.739	-4.17505
3.741	-2.28298	3.742	3.93592	3.743	-4.17351
3.745	-2.28801	3.745	3.92859	3.746	-4.17021
3.748	-2.29453	3.749	3.92171	3.749	-4.1665
3.751	-2.29571	3.752	3.91596	3.753	-4.16337
3.755	-2.29328	3.755	3.91044	3.756	-4.16291
3.758	-2.29186	3.759	3.9054	3.759	-4.16169
3.761	-2.2913	3.762	3.90054	3.763	-4.16072
3.765	-2.29167	3.765	3.8953	3.766	-4.16034
3.768	-2.29403	3.769	3.89192	3.769	-4.16003
3.771	-2.29641	3.772	3.88788	3.773	-4.1602
3.775	-2.29704	3.775	3.88358	3.776	-4.16262
3.778	-2.29707	3.779	3.87921	3.779	-4.16416
3.781	-2.2971	3.782	3.87459	3.783	-4.16332
3.785	-2.2966	3.785	3.86968	3.786	-4.16307
3.788	-2.29596	3.789	3.86375	3.789	-4.16281
3.791	-2.29535	3.792	3.85719	3.793	-4.15995
3.795	-2.29445	3.795	3.8505	3.796	-4.15667
3.798	-2.2937	3.799	3.84516	3.799	-4.15715
3.801	-2.29541	3.802	3.83599	3.803	-4.15816
3.805	-2.30127	3.805	3.82561	3.806	-4.15952
3.808	-2.30726	3.809	3.81754	3.809	-4.16115
3.811	-2.30794	3.812	3.81148	3.813	-4.16202
3.815	-2.30521	3.815	3.80527	3.816	-4.16113
3.818	-2.30306	3.819	3.80026	3.819	-4.16091
3.821	-2.30192	3.822	3.79602	3.823	-4.1618
3.824	-2.2998	3.825	3.79222	3.826	-4.16376
3.828	-2.29459	3.829	3.78859	3.829	-4.16759
3.831	-2.29128	3.832	3.78361	3.833	-4.17185
3.834	-2.29609	3.835	3.77763	3.836	-4.17644
3.838	-2.30353	3.839	3.77177	3.839	-4.18035
3.841	-2.30702	3.842	3.76558	3.843	-4.1822
3.844	-2.30841	3.845	3.75884	3.846	-4.18438
3.848	-2.3094	3.849	3.75253	3.849	-4.19041
3.851	-2.30963	3.852	3.74624	3.853	-4.19584
3.854	-2.30957	3.855	3.74017	3.856	-4.19952
3.858	-2.31057	3.859	3.73449	3.859	-4.1997
3.861	-2.31256	3.862	3.72911	3.862	-4.19961
3.864	-2.31426	3.865	3.72383	3.866	-4.202
3.868	-2.31575	3.869	3.71914	3.869	-4.20319
3.871	-2.31718	3.872	3.71481	3.872	-4.2017
3.874	-2.31816	3.875	3.7095	3.876	-4.20013
3.878	-2.31873	3.879	3.70465	3.879	-4.19949
3.881	-2.31917	3.882	3.69868	3.882	-4.19919
3.884	-2.31723	3.885	3.69492	3.886	-4.19985
3.888	-2.31195	3.889	3.69165	3.889	-4.20068
3.891	-2.30762	3.892	3.68527	3.892	-4.20409
3.894	-2.30746	3.895	3.67758	3.896	-4.20813
3.898	-2.30912	3.899	3.67163	3.899	-4.2106
3.901	-2.30994	3.902	3.66609	3.902	-4.2098
3.904	-2.31142	3.905	3.65907	3.906	-4.20885
3.908	-2.31485	3.909	3.65136	3.909	-4.20725
3.911	-2.31824	3.912	3.64354	3.912	-4.20525
3.914	-2.31701	3.915	3.63658	3.916	-4.20261
3.918	-2.31152	3.919	3.63001	3.919	-4.19949
3.921	-2.30643	3.922	3.62383	3.922	-4.19568
3.924	-2.30388	3.925	3.61765	3.926	-4.19411
3.928	-2.30194	3.929	3.61228	3.929	-4.1954
3.931	-2.29903	3.932	3.60726	3.932	-4.19491
3.934	-2.29646	3.935	3.60052	3.936	-4.19339
3.938	-2.29541	3.939	3.59398	3.939	-4.19109
3.941	-2.29536	3.942	3.58644	3.942	-4.18952
3.944	-2.29527	3.945	3.57834	3.946	-4.19088
3.948	-2.29498	3.948	3.57042	3.949	-4.19257
3.951	-2.29459	3.952	3.56221	3.952	-4.19179
3.954	-2.29391	3.955	3.55421	3.956	-4.19269
3.958	-2.2924	3.958	3.54773	3.959	-4.19725
3.961	-2.29069	3.962	3.54155	3.962	-4.20302
3.964	-2.29033	3.965	3.53562	3.966	-4.20729
3.968	-2.29119	3.968	3.53126	3.969	-4.20895
3.971	-2.29176	3.972	3.52717	3.972	-4.20936
3.974	-2.29118	3.975	3.52392	3.976	-4.2048
3.978	-2.29029	3.978	3.52108	3.979	-4.19855
3.981	-2.29008	3.982	3.51701	3.982	-4.1947
3.984	-2.29025	3.985	3.51178	3.986	-4.19382
3.988	-2.2894	3.988	3.50698	3.989	-4.19478
3.991	-2.28704	3.992	3.50235	3.992	-4.19587
3.994	-2.28627	3.995	3.49728	3.996	-4.19571
3.998	-2.28845	3.998	3.49223	3.999	-4.19514
4.001	-2.29043	4.002	3.48615	4.002	-4.19463
4.004	-2.29133	4.005	3.47949	4.006	-4.19549
4.008	-2.29201	4.008	3.47354	4.009	-4.1973
4.011	-2.29285	4.012	3.46759	4.012	-4.19744
4.014	-2.29399	4.015	3.46004	4.016	-4.19505
4.018	-2.29433	4.018	3.45362	4.019	-4.19168
4.021	-2.29401	4.022	3.44771	4.022	-4.18986
4.024	-2.29399	4.025	3.44328	4.026	-4.18672
4.028	-2.29419	4.028	3.43901	4.029	-4.18066
4.031	-2.29438	4.032	3.4341	4.032	-4.176
4.034	-2.29467	4.035	3.42897	4.036	-4.17603
4.037	-2.29434	4.038	3.42256	4.039	-4.1769
4.041	-2.29407	4.042	3.41574	4.042	-4.17437
4.044	-2.29505	4.045	3.40947	4.046	-4.16967
4.047	-2.29595	4.048	3.40431	4.049	-4.16546
4.051	-2.29631	4.052	3.39831	4.052	-4.16276
4.054	-2.29744	4.055	3.39187	4.056	-4.16006
4.057	-2.29944	4.058	3.38552	4.059	-4.15951
4.061	-2.30122	4.062	3.37878	4.062	-4.15992
4.064	-2.30227	4.065	3.37182	4.066	-4.1598
4.067	-2.30185	4.068	3.36577	4.069	-4.1592
4.071	-2.29997	4.072	3.36073	4.072	-4.15671
4.074	-2.29771	4.075	3.35424	4.076	-4.15341
4.077	-2.29404	4.078	3.34824	4.079	-4.15062
4.081	-2.29012	4.082	3.34271	4.082	-4.14832
4.084	-2.28997	4.085	3.33791	4.086	-4.14555
4.087	-2.29337	4.088	3.33319	4.089	-4.1427
4.091	-2.2992	4.092	3.32783	4.092	-4.14509
4.094	-2.3071	4.095	3.32125	4.096	-4.14734
4.097	-2.31279	4.098	3.31447	4.099	-4.14908
4.101	-2.31595	4.102	3.30867	4.102	-4.15215
4.104	-2.31803	4.105	3.30315	4.106	-4.15515
4.107	-2.31802	4.108	3.29717	4.109	-4.15888
4.111	-2.31725	4.112	3.29076	4.112	-4.16267
4.114	-2.31635	4.115	3.2848	4.116	-4.1646
4.117	-2.31519	4.118	3.27826	4.119	-4.16509
4.121	-2.31446	4.122	3.27263	4.122	-4.16364
4.124	-2.31558	4.125	3.26521	4.126	-4.16194
4.127	-2.32079	4.128	3.25619	4.129	-4.16226
4.131	-2.32897	4.132	3.24681	4.132	-4.16374
4.134	-2.33386	4.135	3.23784	4.135	-4.16503
4.137	-2.33487	4.138	3.22944	4.139	-4.16725
4.141	-2.33586	4.142	3.22155	4.142	-4.16994
4.144	-2.3372	4.145	3.21356	4.145	-4.17225
4.147	-2.33777	4.148	3.20487	4.149	-4.17452
4.151	-2.33752	4.152	3.19633	4.152	-4.1776
4.154	-2.33902	4.155	3.18728	4.155	-4.18096
4.157	-2.34478	4.158	3.17966	4.159	-4.18417
4.161	-2.35368	4.162	3.17273	4.162	-4.18797
4.164	-2.35785	4.165	3.16606	4.165	-4.19041
4.167	-2.35505	4.168	3.15872	4.169	-4.19295
4.171	-2.34949	4.172	3.14986	4.172	-4.19593
4.174	-2.34115	4.175	3.14112	4.175	-4.19355
4.177	-2.33166	4.178	3.13399	4.179	-4.19007
4.181	-2.32565	4.182	3.12857	4.182	-4.18692
4.184	-2.32282	4.185	3.12361	4.185	-4.1841
4.187	-2.32079	4.188	3.11811	4.189	-4.18171
4.191	-2.32031	4.191	3.11212	4.192	-4.17985
4.194	-2.32137	4.195	3.10639	4.195	-4.17971
4.197	-2.32393	4.198	3.10039	4.199	-4.18009
4.201	-2.32573	4.201	3.09473	4.202	-4.18011
4.204	-2.32639	4.205	3.08903	4.205	-4.18171
4.207	-2.32604	4.208	3.08435	4.209	-4.1827
4.211	-2.32144	4.211	3.08087	4.212	-4.18155
4.214	-2.31255	4.215	3.07756	4.215	-4.18065
4.217	-2.30577	4.218	3.07466	4.219	-4.1808
4.221	-2.30252	4.221	3.07018	4.222	-4.18102
4.224	-2.29938	4.225	3.06477	4.225	-4.18041
4.227	-2.29626	4.228	3.05928	4.229	-4.1793
4.231	-2.29478	4.231	3.05434	4.232	-4.1775
4.234	-2.29636	4.235	3.0495	4.235	-4.17518
4.237	-2.298	4.238	3.04527	4.239	-4.17376
4.241	-2.2962	4.241	3.04062	4.242	-4.17319
4.244	-2.29184	4.245	3.03266	4.245	-4.1736
4.247	-2.2921	4.248	3.0238	4.249	-4.17624
4.251	-2.29712	4.251	3.0181	4.252	-4.17798
4.254	-2.30141	4.255	3.01419	4.255	-4.17697
4.257	-2.30559	4.258	3.00904	4.259	-4.17605
4.26	-2.30938	4.261	3.00238	4.262	-4.17842
4.264	-2.3121	4.265	2.99529	4.265	-4.18163
4.267	-2.31537	4.268	2.98723	4.269	-4.1861
4.27	-2.32026	4.271	2.9791	4.272	-4.19069
4.274	-2.32424	4.275	2.97208	4.275	-4.19235
4.277	-2.32527	4.278	2.96538	4.279	-4.19108
4.28	-2.3239	4.281	2.95775	4.282	-4.18987
4.284	-2.32225	4.285	2.95014	4.285	-4.19004
4.287	-2.32165	4.288	2.94305	4.289	-4.18963
4.29	-2.32155	4.291	2.93675	4.292	-4.18789
4.294	-2.32188	4.295	2.9306	4.295	-4.18634
4.297	-2.32329	4.298	2.92466	4.299	-4.18548
4.3	-2.32633	4.301	2.91856	4.302	-4.18419
4.304	-2.33043	4.305	2.91286	4.305	-4.18175
4.307	-2.33556	4.308	2.90745	4.309	-4.17936
4.31	-2.33977	4.311	2.90339	4.312	-4.17915
4.314	-2.34196	4.315	2.89966	4.315	-4.18096
4.317	-2.34235	4.318	2.89521	4.319	-4.18305
4.32	-2.34191	4.321	2.89041	4.322	-4.18417
4.324	-2.34072	4.325	2.88587	4.325	-4.18465
4.327	-2.33896	4.328	2.88368	4.329	-4.18321
4.33	-2.33604	4.331	2.88139	4.332	-4.1808
4.334	-2.33323	4.335	2.87591	4.335	-4.18309
4.337	-2.33209	4.338	2.86973	4.339	-4.18877
4.34	-2.33169	4.341	2.86428	4.342	-4.1918
4.344	-2.33079	4.345	2.85961	4.345	-4.19036
4.347	-2.33006	4.348	2.85332	4.349	-4.18747
4.35	-2.3292	4.351	2.84712	4.352	-4.18266
4.354	-2.32671	4.355	2.8422	4.355	-4.17917
4.357	-2.32395	4.358	2.83741	4.359	-4.18166
4.36	-2.32242	4.361	2.83143	4.362	-4.18596
4.364	-2.32243	4.365	2.82537	4.365	-4.1872
4.367	-2.32428	4.368	2.81924	4.369	-4.18705
4.37	-2.32622	4.371	2.8124	4.372	-4.18607
4.374	-2.32725	4.375	2.80543	4.375	-4.1868
4.377	-2.32785	4.378	2.79958	4.379	-4.18826
4.38	-2.32738	4.381	2.79382	4.382	-4.18867
4.384	-2.32538	4.385	2.78765	4.385	-4.19001
4.387	-2.32169	4.388	2.78242	4.389	-4.1939
4.39	-2.31624	4.391	2.77672	4.392	-4.19782
4.394	-2.31155	4.395	2.76947	4.395	-4.19796
4.397	-2.30863	4.398	2.76061	4.399	-4.19585
4.4	-2.30845	4.401	2.75061	4.402	-4.19171
4.404	-2.31205	4.405	2.74105	4.405	-4.18723
4.407	-2.31498	4.408	2.73338	4.408	-4.18853
4.41	-2.31568	4.411	2.72629	4.412	-4.19288
4.414	-2.31629	4.415	2.71968	4.415	-4.19439
4.417	-2.31696	4.418	2.71378	4.418	-4.19021
4.42	-2.31686	4.421	2.70759	4.422	-4.18504
4.424	-2.31543	4.425	2.70162	4.425	-4.18289
4.427	-2.31319	4.428	2.69594	4.428	-4.18263
4.43	-2.31142	4.431	2.69244	4.432	-4.18394
4.434	-2.30994	4.434	2.68877	4.435	-4.18602
4.437	-2.30852	4.438	2.68256	4.438	-4.18511
4.44	-2.30809	4.441	2.6754	4.442	-4.18034
4.444	-2.30898	4.444	2.66854	4.445	-4.17524
4.447	-2.31094	4.448	2.6629	4.448	-4.1729
4.45	-2.31216	4.451	2.65684	4.452	-4.17126
4.454	-2.31226	4.454	2.651	4.455	-4.17099
4.457	-2.31207	4.458	2.64528	4.458	-4.1717
4.46	-2.31145	4.461	2.63849	4.462	-4.17292
4.464	-2.31054	4.464	2.63076	4.465	-4.17459
4.467	-2.31017	4.468	2.62252	4.468	-4.17786
4.47	-2.31113	4.471	2.61433	4.472	-4.18069
4.474	-2.31369	4.474	2.60674	4.475	-4.17984
4.477	-2.31879	4.478	2.59948	4.478	-4.17864
4.48	-2.323	4.481	2.59272	4.482	-4.18032
4.483	-2.32308	4.484	2.58762	4.485	-4.18587
4.487	-2.31876	4.488	2.58259	4.488	-4.19148
4.49	-2.31457	4.491	2.57615	4.492	-4.19047
4.493	-2.31217	4.494	2.56924	4.495	-4.18651
4.497	-2.31043	4.498	2.56194	4.498	-4.18474
4.5	-2.30925	4.501	2.55444	4.502	-4.18527
4.503	-2.30948	4.504	2.54725	4.505	-4.18746
4.507	-2.31359	4.508	2.54032	4.508	-4.18949
4.51	-2.31873	4.511	2.53333	4.512	-4.19078
4.513	-2.32271	4.514	2.52616	4.515	-4.19113
4.517	-2.32493	4.518	2.51757	4.518	-4.19005
4.52	-2.32516	4.521	2.5098	4.522	-4.18929
4.523	-2.3248	4.524	2.50352	4.525	-4.18965
4.527	-2.32542	4.528	2.49844	4.528	-4.1918
4.53	-2.32586	4.531	2.49221	4.532	-4.19447
4.533	-2.32536	4.534	2.48557	4.535	-4.19732
4.537	-2.32488	4.538	2.47854	4.538	-4.2003
4.54	-2.325	4.541	2.47053	4.542	-4.2018
4.543	-2.32443	4.544	2.46253	4.545	-4.2019
4.547	-2.32506	4.548	2.45684	4.548	-4.20073
4.55	-2.32777	4.551	2.45242	4.552	-4.19635
4.553	-2.33091	4.554	2.44648	4.555	-4.1911
4.557	-2.33343	4.558	2.43999	4.558	-4.19007
4.56	-2.33306	4.561	2.43321	4.562	-4.19119
4.563	-2.33173	4.564	2.42708	4.565	-4.18992
4.567	-2.33099	4.568	2.42036	4.568	-4.18641
4.57	-2.33128	4.571	2.41254	4.572	-4.18412
4.573	-2.33242	4.574	2.40469	4.575	-4.18358
4.577	-2.33418	4.578	2.39775	4.578	-4.1841
4.58	-2.33575	4.581	2.39121	4.582	-4.18571
4.583	-2.33607	4.584	2.38506	4.585	-4.18817
4.587	-2.33464	4.588	2.37913	4.588	-4.19037
4.59	-2.33038	4.591	2.37276	4.592	-4.19213
4.593	-2.32663	4.594	2.36599	4.595	-4.19189
4.597	-2.32388	4.598	2.35914	4.598	-4.19094
4.6	-2.32263	4.601	2.35423	4.602	-4.19173
4.603	-2.32469	4.604	2.34927	4.605	-4.1939
4.607	-2.32878	4.608	2.34162	4.608	-4.19438
4.61	-2.33408	4.611	2.3329	4.612	-4.1919
4.613	-2.33622	4.614	2.32471	4.615	-4.1894
4.617	-2.3345	4.618	2.31754	4.618	-4.18877
4.62	-2.33403	4.621	2.31225	4.622	-4.18875
4.623	-2.33464	4.624	2.30839	4.625	-4.18821
4.627	-2.33693	4.628	2.30385	4.628	-4.18764
4.63	-2.33922	4.631	2.29726	4.632	-4.18792
4.633	-2.33952	4.634	2.29011	4.635	-4.18888
4.637	-2.33836	4.638	2.28456	4.638	-4.19011
4.64	-2.33577	4.641	2.27927	4.642	-4.1914
4.643	-2.33292	4.644	2.27335	4.645	-4.19314
4.647	-2.33063	4.648	2.26729	4.648	-4.19604
4.65	-2.33022	4.651	2.26076	4.652	-4.1991
4.653	-2.33092	4.654	2.25492	4.655	-4.19986
4.657	-2.3313	4.658	2.2478	4.658	-4.19964
4.66	-2.32989	4.661	2.23938	4.662	-4.19942
4.663	-2.32741	4.664	2.23066	4.665	-4.1991
4.667	-2.32583	4.668	2.22168	4.668	-4.19975
4.67	-2.3258	4.671	2.21191	4.672	-4.20025
4.673	-2.32674	4.674	2.20127	4.675	-4.20003
4.677	-2.3286	4.677	2.19099	4.678	-4.20117
4.68	-2.33004	4.681	2.18267	4.681	-4.20331
4.683	-2.33049	4.684	2.17491	4.685	-4.20571
4.687	-2.32924	4.687	2.16635	4.688	-4.20788
4.69	-2.32517	4.691	2.15896	4.691	-4.20976
4.693	-2.3178	4.694	2.15263	4.695	-4.21215
4.697	-2.31247	4.697	2.14725	4.698	-4.21295
4.7	-2.31279	4.701	2.14196	4.701	-4.2113
4.703	-2.31345	4.704	2.1353	4.705	-4.20955
4.706	-2.31336	4.707	2.12773	4.708	-4.20987
4.71	-2.31288	4.711	2.12007	4.711	-4.21107
4.713	-2.31185	4.714	2.11275	4.715	-4.21201
4.716	-2.31049	4.717	2.1054	4.718	-4.2128
4.72	-2.30987	4.721	2.09802	4.721	-4.21358
4.723	-2.31026	4.724	2.09026	4.725	-4.21423
4.726	-2.31032	4.727	2.08314	4.728	-4.21618
4.73	-2.31087	4.731	2.07652	4.731	-4.21805
4.733	-2.31193	4.734	2.07118	4.735	-4.21837
4.736	-2.31277	4.737	2.06588	4.738	-4.21921
4.74	-2.31377	4.741	2.06139	4.741	-4.22039
4.743	-2.3165	4.744	2.05769	4.745	-4.22092
4.746	-2.31972	4.747	2.05435	4.748	-4.22108
4.75	-2.32124	4.751	2.05108	4.751	-4.21957
4.753	-2.3221	4.754	2.04845	4.755	-4.21699
4.756	-2.32326	4.757	2.0471	4.758	-4.21586
4.76	-2.32346	4.761	2.04534	4.761	-4.21606
4.763	-2.32283	4.764	2.0416	4.765	-4.21591
4.766	-2.32153	4.767	2.0335	4.768	-4.21487
4.77	-2.32172	4.771	2.02393	4.771	-4.215
4.773	-2.32614	4.774	2.01578	4.775	-4.21728
4.776	-2.33047	4.777	2.00881	4.778	-4.21933
4.78	-2.33161	4.781	2.00189	4.781	-4.22131
4.783	-2.33173	4.784	1.99495	4.785	-4.22419
4.786	-2.33088	4.787	1.98806	4.788	-4.22783
4.79	-2.33	4.791	1.98116	4.791	-4.23108
4.793	-2.33008	4.794	1.97482	4.795	-4.23204
4.796	-2.33066	4.797	1.96902	4.798	-4.23189
4.8	-2.33066	4.801	1.96356	4.801	-4.23286
4.803	-2.32979	4.804	1.95695	4.805	-4.23428
4.806	-2.32944	4.807	1.94998	4.808	-4.23564
4.81	-2.33122	4.811	1.94331	4.811	-4.2354
4.813	-2.33293	4.814	1.93689	4.815	-4.23342
4.816	-2.33191	4.817	1.93031	4.818	-4.23157
4.82	-2.32979	4.821	1.92333	4.821	-4.23075
4.823	-2.3286	4.824	1.91641	4.825	-4.23166
4.826	-2.32791	4.827	1.90858	4.828	-4.23344
4.83	-2.32804	4.831	1.90013	4.831	-4.23641
4.833	-2.32994	4.834	1.89165	4.835	-4.24008
4.836	-2.33119	4.837	1.88325	4.838	-4.24295
4.84	-2.33001	4.841	1.8749	4.841	-4.24434
4.843	-2.32854	4.844	1.86689	4.845	-4.24477
4.846	-2.32864	4.847	1.85884	4.848	-4.24498
4.85	-2.32975	4.851	1.85402	4.851	-4.24554
4.853	-2.33031	4.854	1.85184	4.855	-4.2458
4.856	-2.32836	4.857	1.84877	4.858	-4.24542
4.86	-2.32654	4.861	1.84391	4.861	-4.24462
4.863	-2.32706	4.864	1.83808	4.865	-4.24428
4.866	-2.32773	4.867	1.83218	4.868	-4.2435
4.87	-2.32941	4.871	1.82584	4.871	-4.24125
4.873	-2.33117	4.874	1.81942	4.875	-4.24071
4.876	-2.33191	4.877	1.81234	4.878	-4.2445
4.88	-2.33188	4.881	1.80413	4.881	-4.2508
4.883	-2.33073	4.884	1.79565	4.885	-4.2573
4.886	-2.33041	4.887	1.78861	4.888	-4.26225
4.89	-2.33076	4.891	1.78256	4.891	-4.26223
4.893	-2.32972	4.894	1.77535	4.895	-4.25979
4.896	-2.32814	4.897	1.76728	4.898	-4.26056
4.9	-2.32813	4.901	1.76018	4.901	-4.2642
4.903	-2.32883	4.904	1.75425	4.905	-4.27023
4.906	-2.3295	4.907	1.74872	4.908	-4.27689
4.91	-2.32995	4.911	1.74407	4.911	-4.27984
4.913	-2.33117	4.914	1.73888	4.915	-4.27789
4.916	-2.33142	4.917	1.73243	4.918	-4.27532
4.92	-2.3307	4.92	1.72554	4.921	-4.27548
4.923	-2.33135	4.924	1.71862	4.925	-4.277
4.926	-2.33263	4.927	1.7117	4.928	-4.27864
4.929	-2.33331	4.93	1.7056	4.931	-4.28065
4.933	-2.33256	4.934	1.7002	4.935	-4.28424
4.936	-2.33017	4.937	1.6954	4.938	-4.28811
4.939	-2.32836	4.94	1.69098	4.941	-4.29005
4.943	-2.32829	4.944	1.68644	4.945	-4.29167
4.946	-2.32839	4.947	1.68215	4.948	-4.2933
4.949	-2.32854	4.95	1.67748	4.951	-4.2945
4.953	-2.3286	4.954	1.6718	4.954	-4.29695
4.956	-2.3278	4.957	1.66577	4.958	-4.3005
4.959	-2.32698	4.96	1.65946	4.961	-4.30261
4.963	-2.32731	4.964	1.65348	4.964	-4.29989
4.966	-2.32981	4.967	1.64813	4.968	-4.29368
4.969	-2.33127	4.97	1.64281	4.971	-4.29068
4.973	-2.33055	4.974	1.63749	4.974	-4.29443
4.976	-2.33019	4.977	1.63326	4.978	-4.30222
4.979	-2.33245	4.98	1.62917	4.981	-4.30923
4.983	-2.33528	4.984	1.62366	4.984	-4.31291
4.986	-2.3377	4.987	1.61739	4.988	-4.31015
4.989	-2.33911	4.99	1.611	4.991	-4.30395
4.993	-2.33951	4.994	1.60443	4.994	-4.30238
4.996	-2.33814	4.997	1.59758	4.998	-4.30568
4.999	-2.33717	5	1.59133	5.001	-4.30771
5.003	-2.33804	5.004	1.58494	5.004	-4.30658
5.006	-2.3388	5.007	1.57822	5.008	-4.30473
5.009	-2.33834	5.01	1.57153	5.011	-4.30345
5.013	-2.33732	5.014	1.56425	5.014	-4.3024
5.016	-2.33577	5.017	1.55689	5.018	-4.29965
5.019	-2.33567	5.02	1.5495	5.021	-4.29564
5.023	-2.33804	5.024	1.54163	5.024	-4.29305
5.026	-2.33903	5.027	1.53305	5.028	-4.29195
5.029	-2.33793	5.03	1.52442	5.031	-4.2916
5.033	-2.33593	5.034	1.51617	5.034	-4.29187
5.036	-2.3344	5.037	1.50931	5.038	-4.29092
5.039	-2.33417	5.04	1.50172	5.041	-4.28693
5.043	-2.33432	5.044	1.49387	5.044	-4.28459
5.046	-2.33408	5.047	1.48725	5.048	-4.28889
5.049	-2.3333	5.05	1.48112	5.051	-4.29428
5.053	-2.33293	5.054	1.47471	5.054	-4.29324
5.056	-2.33385	5.057	1.46798	5.058	-4.28841
5.059	-2.33693	5.06	1.46126	5.061	-4.28327
5.063	-2.33845	5.064	1.45511	5.064	-4.27715
5.066	-2.33729	5.067	1.44963	5.068	-4.2719
5.069	-2.33425	5.07	1.44433	5.071	-4.27032
5.073	-2.33211	5.074	1.43908	5.074	-4.27144
5.076	-2.33222	5.077	1.43281	5.078	-4.27206
5.079	-2.33223	5.08	1.42675	5.081	-4.27182
5.083	-2.33013	5.084	1.4215	5.084	-4.27289
5.086	-2.3278	5.087	1.41708	5.088	-4.27428
5.089	-2.32649	5.09	1.41293	5.091	-4.27383
5.093	-2.32576	5.094	1.40826	5.094	-4.27248
5.096	-2.32631	5.097	1.40319	5.098	-4.2723
5.099	-2.32914	5.1	1.39747	5.101	-4.27301
5.103	-2.33256	5.104	1.39113	5.104	-4.27559
5.106	-2.3334	5.107	1.38464	5.108	-4.27992
5.109	-2.33517	5.11	1.37881	5.111	-4.28354
5.113	-2.34172	5.114	1.37196	5.114	-4.2859
5.116	-2.3486	5.117	1.36395	5.118	-4.28781
5.119	-2.35091	5.12	1.35627	5.121	-4.28969
5.123	-2.35278	5.124	1.35073	5.124	-4.29151
5.126	-2.353	5.127	1.34642	5.128	-4.29061
5.129	-2.3525	5.13	1.3409	5.131	-4.28612
5.133	-2.35337	5.134	1.33419	5.134	-4.28219
5.136	-2.35543	5.137	1.32772	5.138	-4.28212
5.139	-2.3575	5.14	1.32173	5.141	-4.28317
5.142	-2.35685	5.144	1.31494	5.144	-4.28246
5.146	-2.35466	5.147	1.30732	5.148	-4.28183
5.149	-2.3527	5.15	1.29913	5.151	-4.28294
5.152	-2.35287	5.154	1.29057	5.154	-4.28515
5.156	-2.35533	5.157	1.28216	5.158	-4.28693
5.159	-2.35623	5.16	1.2751	5.161	-4.28762
5.162	-2.35575	5.163	1.26928	5.164	-4.28684
5.166	-2.35695	5.167	1.26373	5.168	-4.28512
5.169	-2.35694	5.17	1.25791	5.171	-4.28404
5.172	-2.3556	5.173	1.25146	5.174	-4.28454
5.176	-2.35583	5.177	1.24504	5.178	-4.28532
5.179	-2.35666	5.18	1.23891	5.181	-4.28445
5.182	-2.35649	5.183	1.23315	5.184	-4.28462
5.186	-2.35434	5.187	1.22508	5.188	-4.28632
5.189	-2.35171	5.19	1.21473	5.191	-4.28701
5.192	-2.34899	5.193	1.20512	5.194	-4.28726
5.196	-2.34355	5.197	1.19868	5.198	-4.28804
5.199	-2.33856	5.2	1.19308	5.201	-4.28901
5.202	-2.33782	5.203	1.18321	5.204	-4.28993
5.206	-2.33721	5.207	1.17057	5.208	-4.29238
5.209	-2.33801	5.21	1.16049	5.211	-4.29643
5.212	-2.338	5.213	1.15277	5.214	-4.29886
5.216	-2.33568	5.217	1.14573	5.218	-4.29931
5.219	-2.33377	5.22	1.13885	5.221	-4.29988
5.222	-2.33419	5.223	1.13175	5.224	-4.30166
5.226	-2.33444	5.227	1.12536	5.227	-4.30394
5.229	-2.33442	5.23	1.11923	5.231	-4.30424
5.232	-2.33687	5.233	1.11283	5.234	-4.30258
5.236	-2.33926	5.237	1.1066	5.237	-4.30099
5.239	-2.33858	5.24	1.10067	5.241	-4.29949
5.242	-2.3366	5.243	1.09481	5.244	-4.2979
5.246	-2.33563	5.247	1.08791	5.247	-4.29751
5.249	-2.33454	5.25	1.07986	5.251	-4.29838
5.252	-2.33423	5.253	1.07137	5.254	-4.29969
5.256	-2.3345	5.257	1.06315	5.257	-4.30214
5.259	-2.33342	5.26	1.05499	5.261	-4.30718
5.262	-2.33075	5.263	1.04621	5.264	-4.31341
5.266	-2.33106	5.267	1.03735	5.267	-4.31511
5.269	-2.33282	5.27	1.03196	5.271	-4.31138
5.272	-2.33452	5.273	1.03011	5.274	-4.30681
5.276	-2.33517	5.277	1.02672	5.277	-4.30352
5.279	-2.3357	5.28	1.02058	5.281	-4.30278
5.282	-2.33616	5.283	1.01523	5.284	-4.3048
5.286	-2.33679	5.287	1.01427	5.287	-4.30789
5.289	-2.33759	5.29	1.01501	5.291	-4.31012
5.292	-2.33791	5.293	1.01241	5.294	-4.31036
5.296	-2.33666	5.297	1.0074	5.297	-4.31
5.299	-2.33628	5.3	1.00132	5.301	-4.31036
5.302	-2.337	5.303	0.99456	5.304	-4.31083
5.306	-2.33568	5.307	0.98858	5.307	-4.31067
5.309	-2.33442	5.31	0.98326	5.311	-4.3118
5.312	-2.33448	5.313	0.97729	5.314	-4.31563
5.316	-2.33404	5.317	0.97112	5.317	-4.32159
5.319	-2.33275	5.32	0.96421	5.321	-4.32857
5.322	-2.33237	5.323	0.95563	5.324	-4.33414
5.326	-2.33621	5.327	0.94654	5.327	-4.33653
5.329	-2.341	5.33	0.93834	5.331	-4.33709
5.332	-2.34584	5.333	0.93102	5.334	-4.33806
5.336	-2.35107	5.337	0.92427	5.337	-4.33924
5.339	-2.35632	5.34	0.91804	5.341	-4.33972
5.342	-2.36141	5.343	0.91194	5.344	-4.33848
5.346	-2.36456	5.347	0.90622	5.347	-4.33821
5.349	-2.36385	5.35	0.90097	5.351	-4.34311
5.352	-2.36322	5.353	0.89499	5.354	-4.35042
5.356	-2.36336	5.357	0.88691	5.357	-4.35644
5.359	-2.36353	5.36	0.87784	5.361	-4.36103
5.362	-2.36312	5.363	0.86873	5.364	-4.36133
5.365	-2.36273	5.367	0.85865	5.367	-4.35707
5.369	-2.36161	5.37	0.84841	5.371	-4.35197
5.372	-2.36004	5.373	0.84102	5.374	-4.34654
5.375	-2.35925	5.377	0.83625	5.377	-4.3426
5.379	-2.36127	5.38	0.83011	5.381	-4.34219
5.382	-2.36356	5.383	0.82267	5.384	-4.34325
5.385	-2.36387	5.387	0.8155	5.387	-4.34369
5.389	-2.36362	5.39	0.80768	5.391	-4.34444
5.392	-2.36255	5.393	0.79911	5.394	-4.34518
5.395	-2.36137	5.397	0.79115	5.397	-4.34504
5.399	-2.36124	5.4	0.78397	5.401	-4.34381
5.402	-2.36181	5.403	0.77771	5.404	-4.34094
5.405	-2.3615	5.407	0.77266	5.407	-4.33938
5.409	-2.3582	5.41	0.7676	5.411	-4.3419
5.412	-2.35477	5.413	0.76218	5.414	-4.34652
5.415	-2.35181	5.416	0.75642	5.417	-4.35076
5.419	-2.34923	5.42	0.75018	5.421	-4.3536
5.422	-2.3471	5.423	0.74357	5.424	-4.35444
5.425	-2.34497	5.426	0.73685	5.427	-4.35395
5.429	-2.34432	5.43	0.73022	5.431	-4.35164
5.432	-2.3451	5.433	0.72328	5.434	-4.34649
5.435	-2.34699	5.436	0.71576	5.437	-4.34127
5.439	-2.34845	5.44	0.70721	5.441	-4.33736
5.442	-2.34814	5.443	0.69851	5.444	-4.33394
5.445	-2.34729	5.446	0.69256	5.447	-4.33187
5.449	-2.3468	5.45	0.68939	5.451	-4.33264
5.452	-2.34765	5.453	0.68643	5.454	-4.3348
5.455	-2.34835	5.456	0.68141	5.457	-4.33714
5.459	-2.3462	5.46	0.67449	5.461	-4.33763
5.462	-2.34334	5.463	0.66887	5.464	-4.33636
5.465	-2.34193	5.466	0.66471	5.467	-4.33669
5.469	-2.34083	5.47	0.65951	5.471	-4.33908
5.472	-2.34054	5.473	0.65358	5.474	-4.34033
5.475	-2.34135	5.476	0.64862	5.477	-4.33928
5.479	-2.34253	5.48	0.64482	5.481	-4.33757
5.482	-2.34351	5.483	0.64058	5.484	-4.33568
5.485	-2.34451	5.486	0.63565	5.487	-4.33343
5.489	-2.34577	5.49	0.63063	5.491	-4.3302
5.492	-2.34706	5.493	0.62564	5.494	-4.32628
5.495	-2.34902	5.496	0.62042	5.497	-4.32349
5.499	-2.35094	5.5	0.61449	5.5	-4.32136
5.502	-2.35147	5.503	0.60827	5.504	-4.31895
5.505	-2.35081	5.506	0.60223	5.507	-4.31711
5.509	-2.34967	5.51	0.59653	5.51	-4.3161
5.512	-2.34837	5.513	0.59032	5.514	-4.31514
5.515	-2.34757	5.516	0.58327	5.517	-4.31476
5.519	-2.34765	5.52	0.57661	5.52	-4.31504
5.522	-2.34772	5.523	0.57232	5.524	-4.31534
5.525	-2.34763	5.526	0.56973	5.527	-4.31605
5.529	-2.3484	5.53	0.56417	5.53	-4.31769
5.532	-2.34707	5.533	0.55581	5.534	-4.3187
5.535	-2.34413	5.536	0.54732	5.537	-4.31836
5.539	-2.34269	5.54	0.5388	5.54	-4.31861
5.542	-2.34477	5.543	0.53089	5.544	-4.32123
5.545	-2.3477	5.546	0.52397	5.547	-4.32432
5.549	-2.34959	5.55	0.51623	5.55	-4.3259
5.552	-2.35108	5.553	0.50757	5.554	-4.32515
5.555	-2.35129	5.556	0.50001	5.557	-4.32324
5.559	-2.35097	5.56	0.49271	5.56	-4.32166
5.562	-2.34945	5.563	0.48476	5.564	-4.32155
5.565	-2.34744	5.566	0.47697	5.567	-4.32312
5.569	-2.34479	5.57	0.46944	5.57	-4.32447
5.572	-2.34157	5.573	0.46023	5.574	-4.32558
5.575	-2.33943	5.576	0.4492	5.577	-4.32671
5.579	-2.33791	5.58	0.43938	5.58	-4.32701
5.582	-2.33626	5.583	0.43174	5.584	-4.32638
5.585	-2.33495	5.586	0.42503	5.587	-4.32643
5.588	-2.33415	5.59	0.41862	5.59	-4.32758
5.592	-2.3334	5.593	0.41202	5.594	-4.32932
5.595	-2.33307	5.596	0.40514	5.597	-4.33173
5.598	-2.33214	5.6	0.39866	5.6	-4.33389
5.602	-2.32905	5.603	0.39267	5.604	-4.33544
5.605	-2.32596	5.606	0.387	5.607	-4.33662
5.608	-2.32495	5.61	0.38087	5.61	-4.33778
5.612	-2.32521	5.613	0.37472	5.614	-4.3388
5.615	-2.32852	5.616	0.36933	5.617	-4.33905
5.618	-2.33255	5.62	0.36395	5.62	-4.33932
5.622	-2.33411	5.623	0.35796	5.624	-4.33971
5.625	-2.33423	5.626	0.3505	5.627	-4.33935
5.628	-2.33646	5.63	0.34218	5.63	-4.33912
5.632	-2.33903	5.633	0.33565	5.634	-4.33924
5.635	-2.33907	5.636	0.33129	5.637	-4.34021
5.638	-2.33823	5.64	0.32423	5.64	-4.3432
5.642	-2.33829	5.643	0.31328	5.644	-4.34704
5.645	-2.34067	5.646	0.303	5.647	-4.34924
5.648	-2.34342	5.65	0.29471	5.65	-4.34948
5.652	-2.34534	5.653	0.28725	5.654	-4.34962
5.655	-2.34722	5.656	0.28174	5.657	-4.35014
5.658	-2.34807	5.659	0.27793	5.66	-4.35031
5.662	-2.34753	5.663	0.27212	5.664	-4.34987
5.665	-2.34626	5.666	0.26422	5.667	-4.3493
5.668	-2.34524	5.669	0.25602	5.67	-4.34883
5.672	-2.34425	5.673	0.24765	5.674	-4.34958
5.675	-2.34353	5.676	0.23919	5.677	-4.3521
5.678	-2.34294	5.679	0.23102	5.68	-4.35318
5.682	-2.34285	5.683	0.22372	5.684	-4.35149
5.685	-2.34292	5.686	0.21638	5.687	-4.34906
5.688	-2.34263	5.689	0.20795	5.69	-4.34778
5.692	-2.34199	5.693	0.19933	5.694	-4.34761
5.695	-2.342	5.696	0.19205	5.697	-4.34821
5.698	-2.34165	5.699	0.18562	5.7	-4.35004
5.702	-2.3408	5.703	0.17953	5.704	-4.35136
5.705	-2.34041	5.706	0.17282	5.707	-4.35092
5.708	-2.33971	5.709	0.16598	5.71	-4.3497
5.712	-2.33565	5.713	0.1599	5.714	-4.34824
5.715	-2.33099	5.716	0.15383	5.717	-4.34668
5.718	-2.33166	5.719	0.1471	5.72	-4.34524
5.722	-2.33473	5.723	0.14176	5.724	-4.34467
5.725	-2.33736	5.726	0.13878	5.727	-4.34748
5.728	-2.33864	5.729	0.1341	5.73	-4.35342
5.732	-2.33836	5.733	0.12736	5.734	-4.35788
5.735	-2.33847	5.736	0.12063	5.737	-4.3603
5.738	-2.33853	5.739	0.11379	5.74	-4.36277
5.742	-2.33822	5.743	0.10544	5.744	-4.36494
5.745	-2.33843	5.746	0.09561	5.747	-4.368
5.748	-2.34058	5.749	0.08802	5.75	-4.37291
5.752	-2.3438	5.753	0.08297	5.754	-4.37832
5.755	-2.34849	5.756	0.0779	5.757	-4.38154
5.758	-2.35372	5.759	0.07254	5.76	-4.38145
5.762	-2.35615	5.763	0.06728	5.764	-4.38117
5.765	-2.35719	5.766	0.061	5.767	-4.38236
5.768	-2.36113	5.769	0.05355	5.77	-4.38433
5.772	-2.36704	5.773	0.04607	5.773	-4.3856
5.775	-2.37112	5.776	0.03918	5.777	-4.38658
5.778	-2.37039	5.779	0.03242	5.78	-4.38817
5.782	-2.36779	5.783	0.02462	5.783	-4.3889
5.785	-2.36522	5.786	0.01506	5.787	-4.38841
5.788	-2.36327	5.789	0.00421	5.79	-4.38788
5.792	-2.36333	5.793	-0.0056	5.793	-4.3872
5.795	-2.36489	5.796	-0.01486	5.797	-4.38674
5.798	-2.36518	5.799	-0.02418	5.8	-4.38843
5.802	-2.36191	5.803	-0.03279	5.803	-4.39332
5.805	-2.35805	5.806	-0.04021	5.807	-4.3964
5.808	-2.35462	5.809	-0.04743	5.81	-4.3939
5.811	-2.35117	5.813	-0.05441	5.813	-4.38811
5.815	-2.34875	5.816	-0.06117	5.817	-4.38386
5.818	-2.34719	5.819	-0.06866	5.82	-4.38226
5.821	-2.34729	5.823	-0.07605	5.823	-4.38111
5.825	-2.34824	5.826	-0.08103	5.827	-4.38057
5.828	-2.34921	5.829	-0.08339	5.83	-4.37906
5.831	-2.34921	5.833	-0.08851	5.833	-4.37532
5.835	-2.34757	5.836	-0.09743	5.837	-4.37142
5.838	-2.34337	5.839	-0.10616	5.84	-4.36898
5.841	-2.33921	5.843	-0.11373	5.843	-4.36763
5.845	-2.33957	5.846	-0.12107	5.847	-4.36755
5.848	-2.34163	5.849	-0.12826	5.85	-4.36912
5.851	-2.34092	5.853	-0.13505	5.853	-4.37151
5.855	-2.33807	5.856	-0.14193	5.857	-4.37406
5.858	-2.33533	5.859	-0.14842	5.86	-4.37635
5.861	-2.3352	5.863	-0.15473	5.863	-4.37744
5.865	-2.33639	5.866	-0.16098	5.867	-4.37725
5.868	-2.33823	5.869	-0.16704	5.87	-4.37631
5.871	-2.33966	5.873	-0.1718	5.873	-4.37667
5.875	-2.339	5.876	-0.17703	5.877	-4.37819
5.878	-2.33743	5.879	-0.1843	5.88	-4.38022
5.881	-2.33673	5.883	-0.19152	5.883	-4.38165
5.885	-2.33664	5.886	-0.19758	5.887	-4.37948
5.888	-2.33522	5.889	-0.20419	5.89	-4.37681
5.891	-2.33279	5.893	-0.21199	5.893	-4.37573
5.895	-2.33128	5.896	-0.21971	5.897	-4.37491
5.898	-2.3306	5.899	-0.22704	5.9	-4.37415
5.901	-2.33008	5.902	-0.23375	5.903	-4.37384
5.905	-2.3284	5.906	-0.24078	5.907	-4.37434
5.908	-2.3264	5.909	-0.24866	5.91	-4.37493
5.911	-2.32425	5.912	-0.25621	5.913	-4.37639
5.915	-2.32163	5.916	-0.26169	5.917	-4.37866
5.918	-2.3191	5.919	-0.26631	5.92	-4.38171
5.921	-2.31751	5.922	-0.27248	5.923	-4.38471
5.925	-2.31576	5.926	-0.2794	5.927	-4.3871
5.928	-2.31237	5.929	-0.28585	5.93	-4.38893
5.931	-2.30915	5.932	-0.29182	5.933	-4.39137
5.935	-2.30666	5.936	-0.29853	5.937	-4.39414
5.938	-2.30468	5.939	-0.30562	5.94	-4.39547
5.941	-2.3047	5.942	-0.31246	5.943	-4.39441
5.945	-2.30536	5.946	-0.31936	5.947	-4.39351
5.948	-2.30504	5.949	-0.32647	5.95	-4.39427
5.951	-2.30455	5.952	-0.33359	5.953	-4.39816
5.955	-2.30758	5.956	-0.33989	5.957	-4.40381
5.958	-2.31277	5.959	-0.34578	5.96	-4.40907
5.961	-2.31518	5.962	-0.35062	5.963	-4.41151
5.965	-2.31582	5.966	-0.35639	5.967	-4.41038
5.968	-2.3115	5.969	-0.36392	5.97	-4.41021
5.971	-2.30336	5.972	-0.37129	5.973	-4.41339
5.975	-2.29788	5.976	-0.37744	5.977	-4.41678
5.978	-2.29728	5.979	-0.38351	5.98	-4.41778
5.981	-2.29828	5.982	-0.39115	5.983	-4.41946
5.985	-2.29933	5.986	-0.39891	5.987	-4.42292
5.988	-2.3004	5.989	-0.40653	5.99	-4.42582
5.991	-2.30105	5.992	-0.41403	5.993	-4.4286
5.995	-2.30126	5.996	-0.42207	5.997	-4.43081
5.998	-2.30083	5.999	-0.43116	6	-4.43266
6.001	-2.30078	6.002	-0.44027	6.003	-4.43339
6.005	-2.29089	6.006	-0.44863	6.007	-4.43258
6.008	-2.27497	6.009	-0.45686	6.01	-4.43013
6.011	-2.25435	6.012	-0.46574	6.013	-4.42832
6.015	-2.24395	6.016	-0.47506	6.017	-4.4267
6.018	-2.23672	6.019	-0.48493	6.02	-4.42403
6.021	-2.23475	6.022	-0.49384	6.023	-4.42322
6.025	-2.23235	6.026	-0.50233	6.027	-4.42516
6.028	-2.22488	6.029	-0.51077	6.03	-4.42699
6.031	-2.21596	6.032	-0.51894	6.033	-4.42856
6.034	-2.2076	6.036	-0.52635	6.037	-4.42916
6.038	-2.19821	6.039	-0.53382	6.04	-4.42714
6.041	-2.18775	6.042	-0.54143	6.043	-4.4243
6.044	-2.17578	6.046	-0.54882	6.046	-4.42358
6.048	-2.16223	6.049	-0.55582	6.05	-4.42465
6.051	-2.14916	6.052	-0.56291	6.053	-4.42323
6.054	-2.13903	6.056	-0.57075	6.056	-4.4201
6.058	-2.13021	6.059	-0.57854	6.06	-4.41873
6.061	-2.12424	6.062	-0.58588	6.063	-4.42002
6.064	-2.11968	6.066	-0.59211	6.066	-4.41993
6.068	-2.11763	6.069	-0.59994	6.07	-4.41759
6.071	-2.11867	6.072	-0.60952	6.073	-4.41768
6.074	-2.12005	6.076	-0.61826	6.076	-4.42184
6.078	-2.12232	6.079	-0.62509	6.08	-4.4244
6.081	-2.12524	6.082	-0.63208	6.083	-4.42278
6.084	-2.12951	6.086	-0.64031	6.086	-4.42143
6.088	-2.13581	6.089	-0.64786	6.09	-4.42176
6.091	-2.14407	6.092	-0.654	6.093	-4.4241
6.094	-2.15293	6.096	-0.65938	6.096	-4.42489
6.098	-2.16258	6.099	-0.66469	6.1	-4.42406
6.101	-2.1748	6.102	-0.66886	6.103	-4.42342
6.104	-2.18644	6.106	-0.67355	6.106	-4.42226
6.108	-2.19504	6.109	-0.67954	6.11	-4.42177
6.111	-2.20286	6.112	-0.68661	6.113	-4.42324
6.114	-2.21044	6.116	-0.69591	6.116	-4.42541
6.118	-2.21783	6.119	-0.70455	6.12	-4.43015
6.121	-2.22678	6.122	-0.71053	6.123	-4.43434
6.124	-2.23745	6.126	-0.71614	6.126	-4.43441
6.128	-2.25049	6.129	-0.72283	6.13	-4.43391
6.131	-2.26625	6.132	-0.72995	6.133	-4.43504
6.134	-2.2806	6.136	-0.7371	6.136	-4.43815
6.138	-2.29076	6.139	-0.74359	6.14	-4.43963
6.141	-2.30066	6.142	-0.75005	6.143	-4.43853
6.144	-2.30931	6.145	-0.75691	6.146	-4.43806
6.148	-2.31541	6.149	-0.76402	6.15	-4.44018
6.151	-2.31761	6.152	-0.77168	6.153	-4.44259
6.154	-2.31676	6.155	-0.77735	6.156	-4.44267
6.158	-2.31619	6.159	-0.78253	6.16	-4.43827
6.161	-2.31657	6.162	-0.78895	6.163	-4.43449
6.164	-2.31716	6.165	-0.79575	6.166	-4.43497
6.168	-2.31812	6.169	-0.80158	6.17	-4.43696
6.171	-2.32005	6.172	-0.80835	6.173	-4.43954
6.174	-2.32133	6.175	-0.81762	6.176	-4.44091
6.178	-2.32161	6.179	-0.82729	6.18	-4.44105
6.181	-2.32151	6.182	-0.8365	6.183	-4.44185
6.184	-2.32087	6.185	-0.84533	6.186	-4.44268
6.188	-2.32116	6.189	-0.85361	6.19	-4.44304
6.191	-2.32307	6.192	-0.86101	6.193	-4.4429
6.194	-2.32657	6.195	-0.86724	6.196	-4.4409
6.198	-2.33054	6.199	-0.87115	6.2	-4.43882
6.201	-2.33384	6.202	-0.87659	6.203	-4.43509
6.204	-2.33636	6.205	-0.88552	6.206	-4.43486
6.208	-2.33747	6.209	-0.89456	6.21	-4.44138
6.211	-2.33659	6.212	-0.90289	6.213	-4.4471
6.214	-2.33487	6.215	-0.91113	6.216	-4.4486
6.218	-2.33477	6.219	-0.92063	6.22	-4.44976
6.221	-2.33604	6.222	-0.92981	6.223	-4.45329
6.224	-2.3361	6.225	-0.93831	6.226	-4.45804
6.228	-2.33461	6.229	-0.94619	6.23	-4.46003
6.231	-2.33329	6.232	-0.95341	6.233	-4.45975
6.234	-2.3331	6.235	-0.95837	6.236	-4.45963
6.238	-2.33595	6.239	-0.96381	6.24	-4.45903
6.241	-2.3409	6.242	-0.97122	6.243	-4.4583
6.244	-2.34421	6.245	-0.97913	6.246	-4.45806
6.248	-2.3457	6.249	-0.98672	6.25	-4.4582
6.251	-2.34654	6.252	-0.99362	6.253	-4.45768
6.254	-2.346	6.255	-1.00009	6.256	-4.45578
6.257	-2.34431	6.259	-1.00545	6.26	-4.45439
6.261	-2.34262	6.262	-1.01146	6.263	-4.45551
6.264	-2.34146	6.265	-1.01815	6.266	-4.45644
6.267	-2.34394	6.269	-1.02711	6.27	-4.4569
6.271	-2.34974	6.272	-1.03787	6.273	-4.45758
6.274	-2.35314	6.275	-1.04808	6.276	-4.45836
6.277	-2.35247	6.279	-1.05749	6.28	-4.46056
6.281	-2.35064	6.282	-1.06694	6.283	-4.46531
6.284	-2.3494	6.285	-1.07553	6.286	-4.46829
6.287	-2.34897	6.289	-1.083	6.29	-4.46332
6.291	-2.35052	6.292	-1.09005	6.293	-4.45618
6.294	-2.35381	6.295	-1.0967	6.296	-4.4529
6.297	-2.35727	6.299	-1.10308	6.3	-4.4529
6.301	-2.36056	6.302	-1.10806	6.303	-4.45141
6.304	-2.36219	6.305	-1.11417	6.306	-4.44841
6.307	-2.36218	6.309	-1.12199	6.31	-4.44756
6.311	-2.36226	6.312	-1.13093	6.313	-4.4508
6.314	-2.36278	6.315	-1.14218	6.316	-4.45388
6.317	-2.36346	6.319	-1.15297	6.32	-4.45523
6.321	-2.36154	6.322	-1.16073	6.323	-4.45648
6.324	-2.35681	6.325	-1.16793	6.326	-4.45839
6.327	-2.35299	6.329	-1.17629	6.329	-4.4605
6.331	-2.35109	6.332	-1.18438	6.333	-4.46111
6.334	-2.35066	6.335	-1.19179	6.336	-4.46058
6.337	-2.35132	6.339	-1.1985	6.339	-4.46118
6.341	-2.35262	6.342	-1.20572	6.343	-4.46322
6.344	-2.35432	6.345	-1.21322	6.346	-4.46471
6.347	-2.35541	6.349	-1.22016	6.349	-4.46529
6.351	-2.35288	6.352	-1.22502	6.353	-4.46563
6.354	-2.34757	6.355	-1.22798	6.356	-4.46471
6.357	-2.34543	6.359	-1.2313	6.359	-4.46326
6.361	-2.34646	6.362	-1.23611	6.363	-4.45994
6.364	-2.34701	6.365	-1.24295	6.366	-4.45354
6.367	-2.34674	6.369	-1.25055	6.369	-4.44852
6.371	-2.3456	6.372	-1.2592	6.373	-4.44929
6.374	-2.34311	6.375	-1.26906	6.376	-4.45086
6.377	-2.34009	6.379	-1.27847	6.379	-4.4509
6.381	-2.3373	6.382	-1.28721	6.383	-4.44928
6.384	-2.33483	6.385	-1.29633	6.386	-4.4466
6.387	-2.33418	6.388	-1.30594	6.389	-4.44624
6.391	-2.33584	6.392	-1.31429	6.393	-4.45086
6.394	-2.33951	6.395	-1.32169	6.396	-4.45283
6.397	-2.34461	6.398	-1.3267	6.399	-4.45112
6.401	-2.34764	6.402	-1.33113	6.403	-4.45043
6.404	-2.34861	6.405	-1.33807	6.406	-4.44928
6.407	-2.35049	6.408	-1.34521	6.409	-4.44756
6.411	-2.35378	6.412	-1.35139	6.413	-4.44582
6.414	-2.3571	6.415	-1.35817	6.416	-4.4452
6.417	-2.35889	6.418	-1.36681	6.419	-4.44494
6.421	-2.35989	6.422	-1.37576	6.423	-4.44394
6.424	-2.36157	6.425	-1.38396	6.426	-4.44249
6.427	-2.36364	6.428	-1.39188	6.429	-4.44228
6.431	-2.36661	6.432	-1.40472	6.433	-4.44315
6.434	-2.37079	6.435	-1.41813	6.436	-4.44497
6.437	-2.37246	6.438	-1.42972	6.439	-4.44779
6.441	-2.37037	6.442	-1.44045	6.443	-4.45007
6.444	-2.36741	6.445	-1.45073	6.446	-4.45246
6.447	-2.36468	6.448	-1.4586	6.449	-4.45477
6.451	-2.36249	6.452	-1.46555	6.453	-4.45668
6.454	-2.36095	6.455	-1.47098	6.456	-4.45923
6.457	-2.36005	6.458	-1.47598	6.459	-4.46232
6.461	-2.3594	6.462	-1.48497	6.463	-4.46435
6.464	-2.35893	6.465	-1.49462	6.466	-4.46715
6.467	-2.35867	6.468	-1.5034	6.469	-4.47236
6.471	-2.35851	6.472	-1.51044	6.473	-4.47483
6.474	-2.3589	6.475	-1.51765	6.476	-4.47053
6.477	-2.35899	6.478	-1.52498	6.479	-4.47194
6.48	-2.35684	6.482	-1.53306	6.483	-4.48002
6.484	-2.35501	6.485	-1.54295	6.486	-4.48523
6.487	-2.35493	6.488	-1.55332	6.489	-4.48645
6.49	-2.35465	6.492	-1.56441	6.493	-4.48806
6.494	-2.35355	6.495	-1.57521	6.496	-4.49041
6.497	-2.35199	6.498	-1.58601	6.499	-4.49274
6.5	-2.35073	6.502	-1.59699	6.503	-4.49329
6.504	-2.34957	6.505	-1.42777	6.506	-4.49355
6.507	-2.34712	6.508	-1.23856	6.509	-4.49403
6.51	-2.34538	6.512	-1.09839	6.513	-4.49397
6.514	-2.34575	6.515	-0.99929	6.516	-4.49326
6.517	-2.34538	6.518	-0.93977	6.519	-4.49145
6.52	-2.34565	6.522	-0.8932	6.523	-4.49103
6.524	-2.34837	6.525	-0.85147	6.526	-4.49352
6.527	-2.35156	6.528	-0.80965	6.529	-4.49597
6.53	-2.35505	6.532	-0.76738	6.533	-4.49737
6.534	-2.36008	6.535	-0.72321	6.536	-4.49872
6.537	-2.36676	6.538	-0.69638	6.539	-4.49745
6.54	-2.3715	6.542	-0.68338	6.543	-4.49446
6.544	-2.37347	6.545	-0.67193	6.546	-4.49361
6.547	-2.37471	6.548	-0.66174	6.549	-4.49415
6.55	-2.37546	6.552	-0.65203	6.553	-4.49397
6.554	-2.3756	6.555	-0.64765	6.556	-4.49433
6.557	-2.3745	6.558	-0.64445	6.559	-4.49501
6.56	-2.37132	6.562	-0.6445	6.563	-4.49127
6.564	-2.3681	6.565	-0.6447	6.566	-4.48476
6.567	-2.3661	6.568	-0.65695	6.569	-4.4808
6.57	-2.36436	6.572	-0.70983	6.573	-4.48146
6.574	-2.36159	6.575	-0.76471	6.576	-4.48285
6.577	-2.35889	6.578	-0.83598	6.579	-4.48371
6.58	-2.35738	6.582	-0.90868	6.583	-4.48341
6.584	-2.35681	6.585	-1.00292	6.586	-4.48416
6.587	-2.35675	6.588	-1.10942	6.589	-4.48504
6.59	-2.35713	6.592	-1.20684	6.593	-4.48575
6.594	-2.35593	6.595	-1.29088	6.596	-4.4862
6.597	-2.35195	6.598	-1.37039	6.599	-4.48676
6.6	-2.348	6.602	-1.426	6.602	-4.48794
6.604	-2.34574	6.605	-1.48197	6.606	-4.49156
6.607	-2.34471	6.608	-1.53734	6.609	-4.49274
6.61	-2.3443	6.612	-1.59249	6.612	-4.4921
6.614	-2.34379	6.615	-1.64775	6.616	-4.49212
6.617	-2.3415	6.618	-1.70323	6.619	-4.49143
6.62	-2.33662	6.622	-1.74368	6.622	-4.49204
6.624	-2.33241	6.625	-1.76923	6.626	-4.49307
6.627	-2.33037	6.628	-1.7925	6.629	-4.49256
6.63	-2.32976	6.632	-1.81349	6.632	-4.4917
6.634	-2.3304	6.635	-1.83354	6.636	-4.49394
6.637	-2.33141	6.638	-1.84924	6.639	-4.49696
6.64	-2.33296	6.641	-1.86532	6.642	-4.50006
[truncated: 36,203 more rows]

## Sheet: Fig.S11d
Source Data for absorbance measurements of Fig. S10h
eGFP-gp80
Chrom.1
ml	mAU
0.001	7.15398
0.004	8.68273
0.007	9.51346
0.011	10.0692
0.014	10.6657
0.017	11.2891
0.02	11.8001
0.024	12.1197
0.027	12.3993
0.03	12.7092
0.034	13.0313
0.037	13.3539
0.04	13.676
0.044	13.996
0.047	14.3132
0.05	14.6274
0.054	14.9352
0.057	15.2428
0.06	15.5722
0.064	11.7119
0.067	0.44752
0.07	0.78131
0.074	1.11692
0.077	1.45231
0.08	1.7874
0.084	2.12415
0.087	2.46841
0.09	2.81817
0.094	3.17168
0.097	3.48843
0.1	3.7357
0.104	3.93373
0.107	3.98452
0.11	4.02559
0.114	4.03296
0.117	4.03318
0.12	4.03463
0.124	4.03539
0.127	4.03573
0.13	4.03937
0.134	4.04641
0.137	4.05629
0.14	4.06772
0.144	4.08097
0.147	4.09242
0.15	4.10007
0.154	4.10578
0.157	4.10735
0.16	4.10777
0.164	4.10829
0.167	4.10768
0.17	4.10879
0.174	4.11327
0.177	4.1168
0.18	4.11729
0.184	4.11765
0.187	4.11928
0.19	4.12095
0.194	4.12067
0.197	4.11928
0.2	4.11662
0.204	4.11173
0.207	4.10628
0.21	4.10264
0.214	4.09611
0.217	4.0844
0.22	4.07287
0.224	4.06292
0.227	4.05204
0.23	4.04057
0.234	4.03058
0.237	4.01998
0.24	4.01117
0.244	4.00086
0.247	3.98813
0.25	3.97394
0.254	3.95731
0.257	3.94041
0.26	3.92352
0.263	3.90614
0.267	3.88602
0.27	3.86556
0.273	3.84564
0.277	3.82675
0.28	3.80639
0.283	3.78499
0.287	3.76274
0.29	3.74005
0.293	3.71825
0.297	3.69829
0.3	3.68129
0.303	3.66372
0.307	3.64336
0.31	3.62236
0.313	3.60279
0.317	3.58301
0.32	3.56427
0.323	3.54611
0.327	3.52916
0.33	3.51239
0.333	3.49251
0.337	3.47448
0.34	3.45658
0.343	3.43879
0.347	3.42132
0.35	3.40624
0.353	3.38919
0.357	3.36842
0.36	3.3475
0.363	3.32708
0.367	3.30798
0.37	3.28991
0.373	3.27338
0.377	3.25456
0.38	3.23505
0.383	3.21495
0.387	3.19357
0.39	3.17156
0.393	3.14891
0.397	3.12623
0.4	3.10068
0.403	3.07537
0.407	3.047
0.41	3.01741
0.413	2.98711
0.417	2.96001
0.42	2.93147
0.423	2.90104
0.427	2.87066
0.43	2.84063
0.433	2.8104
0.437	2.77822
0.44	2.74927
0.443	2.71813
0.447	2.68669
0.45	2.65447
0.453	2.62168
0.457	2.58945
0.46	2.56046
0.463	2.53182
0.467	2.50063
0.47	2.47006
0.473	2.43858
0.477	2.40856
0.48	2.37846
0.483	2.35179
0.487	2.32506
0.49	2.30112
0.493	2.27807
0.496	2.2557
0.5	2.23429
0.503	2.21284
0.506	2.193
0.51	2.17349
0.513	2.15441
0.516	2.13514
0.52	2.11974
0.523	2.10386
0.526	2.08698
0.53	2.07159
0.533	2.05875
0.536	2.04649
0.54	2.02895
0.543	2.00924
0.546	1.99286
0.55	1.98228
0.553	1.9722
0.556	1.96447
0.56	1.95641
0.563	1.94402
0.566	1.93217
0.57	1.9208
0.573	1.91022
0.576	1.89988
0.58	1.8904
0.583	1.87956
0.586	1.86856
0.59	1.85695
0.593	1.84223
0.596	1.82745
0.6	1.81589
0.603	1.80473
0.606	1.79319
0.61	1.78484
0.613	1.77518
0.616	1.76254
0.62	1.74997
0.623	1.74206
0.626	1.73566
0.63	1.72244
0.633	1.70641
0.636	1.69046
0.64	1.67373
0.643	1.6571
0.646	1.64525
0.65	1.63463
0.653	1.6258
0.656	1.61644
0.66	1.60372
0.663	1.59094
0.666	1.57814
0.67	1.56684
0.673	1.55606
0.676	1.54774
0.68	1.53863
0.683	1.52547
0.686	1.51207
0.69	1.49897
0.693	1.48633
0.696	1.47636
0.7	1.4676
0.703	1.45976
0.706	1.45233
0.71	1.43966
0.713	1.42797
0.716	1.41881
0.72	1.41224
0.723	1.40503
0.726	1.3955
0.729	1.38601
0.733	1.37409
0.736	1.35988
0.739	1.34482
0.743	1.33274
0.746	1.32041
0.749	1.30946
0.753	1.29715
0.756	1.28248
0.759	1.26842
0.763	1.25735
0.766	1.24723
0.769	1.23308
0.773	1.21946
0.776	1.20169
0.779	1.1815
0.783	1.16403
0.786	1.14889
0.789	1.134
0.793	1.12538
0.796	1.11989
0.799	1.11101
0.803	1.09907
0.806	1.08198
0.809	1.06694
0.813	1.05506
0.816	1.04605
0.819	1.03611
0.823	1.02563
0.826	1.01529
0.829	1.00411
0.833	0.99329
0.836	0.98601
0.839	0.98161
0.843	0.97386
0.846	0.9627
0.849	0.95007
0.853	0.94039
0.856	0.93195
0.859	0.92952
0.863	0.92831
0.866	0.91786
0.869	0.90397
0.873	0.89305
0.876	0.88222
0.879	0.87076
0.883	0.85985
0.886	0.84919
0.889	0.84369
0.893	0.83886
0.896	0.83011
0.899	0.81948
0.903	0.80858
0.906	0.79916
0.909	0.78855
0.913	0.77837
0.916	0.76773
0.919	0.75441
0.923	0.74094
0.926	0.73061
0.929	0.72113
0.933	0.71088
0.936	0.70162
0.939	0.69093
0.943	0.6779
0.946	0.66749
0.949	0.6644
0.953	0.65878
0.956	0.64649
0.959	0.63359
0.963	0.62258
0.966	0.61202
0.969	0.60059
0.972	0.58906
0.976	0.57749
0.979	0.56686
0.982	0.55702
0.986	0.54879
0.989	0.54069
0.992	0.53413
0.996	0.52731
0.999	0.51898
1.002	0.51073
1.006	0.50125
1.009	0.49155
1.012	0.48155
1.016	0.47347
1.019	0.46379
1.022	0.45393
1.026	0.44361
1.029	0.43021
1.032	0.41649
1.036	0.40825
1.039	0.40355
1.042	0.39689
1.046	0.38891
1.049	0.3804
1.052	0.37255
1.056	0.36461
1.059	0.35687
1.062	0.34668
1.066	0.33243
1.069	0.31795
1.072	0.30531
1.076	0.29288
1.079	0.27968
1.082	0.26817
1.086	0.25838
1.089	0.25023
1.092	0.24218
1.096	0.23463
1.099	0.22635
1.102	0.21856
1.106	0.21134
1.109	0.20398
1.112	0.19708
1.116	0.19078
1.119	0.18226
1.122	0.17103
1.126	0.16027
1.129	0.14657
1.132	0.13023
1.136	0.1151
1.139	0.10331
1.142	0.09211
1.146	0.08305
1.149	0.07732
1.152	0.06961
1.156	0.0598
1.159	0.04881
1.162	0.03891
1.166	0.028
1.169	0.01397
1.172	-0.00183
1.176	-0.0207
1.179	-0.03972
1.182	-0.05114
1.186	-0.05989
1.189	-0.07091
1.192	-0.08217
1.196	-0.09355
1.199	-0.10656
1.202	-0.11938
1.205	-0.12852
1.209	-0.13635
1.212	-0.14434
1.215	-0.14997
1.219	-0.15674
1.222	-0.16668
1.225	-0.17639
1.229	-0.18491
1.232	-0.19541
1.235	-0.21106
1.239	-0.2275
1.242	-0.23827
1.245	-0.24748
1.249	-0.25702
1.252	-0.2654
1.255	-0.27217
1.259	-0.27557
1.262	-0.27802
1.265	-0.28617
1.269	-0.29706
1.272	-0.30941
1.275	-0.32153
1.279	-0.3317
1.282	-0.34123
1.285	-0.3512
1.289	-0.36239
1.292	-0.3743
1.295	-0.38378
1.299	-0.39209
1.302	-0.39948
1.305	-0.40774
1.309	-0.42052
1.312	-0.435
1.315	-0.44461
1.319	-0.44681
1.322	-0.4501
1.325	-0.45926
1.329	-0.47027
1.332	-0.48002
1.335	-0.48825
1.339	-0.49526
1.342	-0.5029
1.345	-0.51406
1.349	-0.52685
1.352	-0.53704
1.355	-0.5428
1.359	-0.54811
1.362	-0.55538
1.365	-0.5645
1.369	-0.57497
1.372	-0.58596
1.375	-0.59644
1.379	-0.6063
1.382	-0.61655
1.385	-0.62752
1.389	-0.63922
1.392	-0.64797
1.395	-0.6554
1.399	-0.66523
1.402	-0.67614
1.405	-0.68467
1.409	-0.69212
1.412	-0.70023
1.415	-0.7084
1.419	-0.71783
1.422	-0.72875
1.425	-0.74027
1.429	-0.74945
1.432	-0.76089
1.435	-0.77755
1.439	-0.79352
1.442	-0.80407
1.445	-0.81313
1.448	-0.82299
1.452	-0.83209
1.455	-0.84054
1.458	-0.84876
1.462	-0.85666
1.465	-0.86431
1.468	-0.87353
1.472	-0.88308
1.475	-0.89209
1.478	-0.90106
1.482	-0.91032
1.485	-0.91995
1.488	-0.92948
1.492	-0.94079
1.495	-0.95194
1.498	-0.96365
1.502	-0.97555
1.505	-0.98631
1.508	-0.99511
1.512	-1.00365
1.515	-1.01073
1.518	-1.01479
1.522	-1.02122
1.525	-1.03298
1.528	-1.04614
1.532	-1.05757
1.535	-1.07068
1.538	-1.08636
1.542	-1.10184
1.545	-1.11614
1.548	-1.13055
1.552	-1.14588
1.555	-1.16032
1.558	-1.17379
1.562	-1.18743
1.565	-1.19885
1.568	-1.20795
1.572	-1.21833
1.575	-1.22906
1.578	-1.23947
1.582	-1.24886
1.585	-1.25815
1.588	-1.27169
1.592	-1.28803
1.595	-1.30372
1.598	-1.31753
1.602	-1.3299
1.605	-1.34049
1.608	-1.35119
1.612	-1.36283
1.615	-1.37495
1.618	-1.3855
1.622	-1.39403
1.625	-1.4035
1.628	-1.41471
1.632	-1.42791
1.635	-1.43969
1.638	-1.44997
1.642	-1.46034
1.645	-1.47128
1.648	-1.48491
1.652	-1.50067
1.655	-1.51532
1.658	-1.52767
1.662	-1.53879
1.665	-1.54966
1.668	-1.56306
1.672	-1.57522
1.675	-1.58362
1.678	-1.58997
1.681	-1.59738
1.685	-1.60795
1.688	-1.62012
1.691	-1.63273
1.695	-1.64473
1.698	-1.6566
1.701	-1.66803
1.705	-1.68155
1.708	-1.69672
1.711	-1.71251
1.715	-1.72728
1.718	-1.74003
1.721	-1.75056
1.725	-1.76077
1.728	-1.77262
1.731	-1.78489
1.735	-1.79524
1.738	-1.80425
1.741	-1.81327
1.745	-1.82298
1.748	-1.834
1.751	-1.84388
1.755	-1.85211
1.758	-1.86102
1.761	-1.87175
1.765	-1.88444
1.768	-1.89637
1.771	-1.90647
1.775	-1.91498
1.778	-1.92423
1.781	-1.93497
1.785	-1.94522
1.788	-1.95094
1.791	-1.95366
1.795	-1.95751
1.798	-1.96185
1.801	-1.96791
1.805	-1.97725
1.808	-1.98879
1.811	-1.99974
1.815	-2.00936
1.818	-2.01975
1.821	-2.0318
1.825	-2.04558
1.828	-2.06009
1.831	-2.07623
1.835	-2.09248
1.838	-2.10551
1.841	-2.11722
1.845	-2.13091
1.848	-2.14441
1.851	-2.15846
1.855	-2.1775
1.858	-2.19934
1.861	-2.21757
1.865	-2.23199
1.868	-2.24621
1.871	-2.26234
1.875	-2.27953
1.878	-2.29501
1.881	-2.30932
1.885	-2.32299
1.888	-2.3362
1.891	-2.3488
1.895	-2.36055
1.898	-2.37326
1.901	-2.38724
1.905	-2.40009
1.908	-2.41064
1.911	-2.42087
1.915	-2.42978
1.918	-2.43677
1.921	-2.44559
1.924	-2.45696
1.928	-2.46794
1.931	-2.47699
1.934	-2.48644
1.938	-2.49391
1.941	-2.50033
1.944	-2.51048
1.948	-2.52126
1.951	-2.53002
1.954	-2.53897
1.958	-2.5496
1.961	-2.56137
1.964	-2.57509
1.968	-2.59019
1.971	-2.60179
1.974	-2.60977
1.978	-2.6186
1.981	-2.62861
1.984	-2.63925
1.988	-2.65175
1.991	-2.66501
1.994	-2.67556
1.998	-2.68362
2.001	-2.69269
2.004	-2.70337
2.008	-2.71343
2.011	-2.72194
2.014	-2.73293
2.018	-2.74594
2.021	-2.75688
2.024	-2.76448
2.028	-2.7699
2.031	-2.77776
2.034	-2.78885
2.038	-2.8001
2.041	-2.80942
2.044	-2.81763
2.048	-2.8243
2.051	-2.82963
2.054	-2.83853
2.058	-2.8509
2.061	-2.86227
2.064	-2.87202
2.068	-2.88175
2.071	-2.89119
2.074	-2.90098
2.078	-2.9134
2.081	-2.92707
2.084	-2.93936
2.088	-2.95059
2.091	-2.96265
2.094	-2.97633
2.098	-2.98956
2.101	-2.99973
2.104	-3.00813
2.108	-3.01777
2.111	-3.02895
2.114	-3.03942
2.118	-3.0502
2.121	-3.06304
2.124	-3.07638
2.128	-3.08879
2.131	-3.10063
2.134	-3.11324
2.138	-3.12624
2.141	-3.13732
2.144	-3.14639
2.148	-3.15672
2.151	-3.1683
2.154	-3.17939
2.157	-3.18979
2.161	-3.19991
2.164	-3.21145
2.167	-3.22406
2.171	-3.2361
2.174	-3.24757
2.177	-3.25961
2.181	-3.27081
2.184	-3.28081
2.187	-3.29264
2.191	-3.3081
2.194	-3.32763
2.197	-3.34661
2.201	-3.35904
2.204	-3.36606
2.207	-3.37473
2.211	-3.38603
2.214	-3.40103
2.217	-3.41956
2.221	-3.43492
2.224	-3.44822
2.227	-3.46338
2.231	-3.4787
2.234	-3.49269
2.237	-3.50752
2.241	-3.52375
2.244	-3.54149
2.247	-3.55995
2.251	-3.57564
2.254	-3.5891
2.257	-3.60347
2.261	-3.61745
2.264	-3.63011
2.267	-3.64218
2.271	-3.65352
2.274	-3.66293
2.277	-3.66813
2.281	-3.6733
2.284	-3.68395
2.287	-3.69927
2.291	-3.71445
2.294	-3.72558
2.297	-3.73022
2.301	-3.72988
2.304	-3.73297
2.307	-3.74061
2.311	-3.74908
2.314	-3.75674
2.317	-3.76409
2.321	-3.77105
2.324	-3.77633
2.327	-3.77922
2.331	-3.78296
2.334	-3.79378
2.337	-3.80833
2.341	-3.82045
2.344	-3.83085
2.347	-3.84145
2.351	-3.85236
2.354	-3.86298
2.357	-3.87292
2.361	-3.88301
2.364	-3.89372
2.367	-3.90424
2.371	-3.91396
2.374	-3.92167
2.377	-3.93067
2.381	-3.9437
2.384	-3.96029
2.387	-3.97835
2.39	-3.99387
2.394	-4.00596
2.397	-4.01736
2.4	-4.02805
2.404	-4.03827
2.407	-4.04994
2.41	-4.06276
2.414	-4.07322
2.417	-4.07817
2.42	-4.08158
2.424	-4.08624
2.427	-4.09309
2.43	-4.10144
2.434	-4.11039
2.437	-4.12125
2.44	-4.13421
2.444	-4.15088
2.447	-4.16764
2.45	-4.18114
2.454	-4.1919
2.457	-4.20398
2.46	-4.21823
2.464	-4.23129
2.467	-4.23986
2.47	-4.24621
2.474	-4.25621
2.477	-4.26956
2.48	-4.28324
2.484	-4.29748
2.487	-4.31279
2.49	-4.32798
2.494	-4.34129
2.497	-4.35278
2.5	-4.36472
2.504	-4.37849
2.507	-4.39434
2.51	-4.41208
2.514	-4.42806
2.517	-4.44119
2.52	-4.45079
2.524	-4.45796
2.527	-4.46032
2.53	-4.46322
2.534	-4.47294
2.537	-4.48496
2.54	-4.49495
2.544	-4.50333
2.547	-4.51367
2.55	-4.52616
2.554	-4.53717
2.557	-4.54525
2.56	-4.55395
2.564	-4.5647
2.567	-4.57462
2.57	-4.58243
2.574	-4.58971
2.577	-4.60033
2.58	-4.6136
2.584	-4.62589
2.587	-4.63667
2.59	-4.64798
2.594	-4.65916
2.597	-4.66956
2.6	-4.68078
2.604	-4.69392
2.607	-4.70841
2.61	-4.72394
2.614	-4.73831
2.617	-4.74893
2.62	-4.76024
2.623	-4.77329
2.627	-4.78718
2.63	-4.8019
2.633	-4.81519
2.637	-4.82768
2.64	-4.8409
2.643	-4.85407
2.647	-4.86583
2.65	-4.87938
2.653	-4.89531
2.657	-4.90998
2.66	-4.92108
2.663	-4.93131
2.667	-4.94278
2.67	-4.95497
2.673	-4.96624
2.677	-4.97487
2.68	-4.98438
2.683	-4.99548
2.687	-5.00658
2.69	-5.01712
2.693	-5.02778
2.697	-5.03901
2.7	-5.04962
2.703	-5.05882
2.707	-5.06696
2.71	-5.07432
2.713	-5.07936
2.717	-5.08477
2.72	-5.09211
2.723	-5.10064
2.727	-5.10943
2.73	-5.11839
2.733	-5.12976
2.737	-5.13986
2.74	-5.15309
2.743	-5.16765
2.747	-5.17877
2.75	-5.18775
2.753	-5.19791
2.757	-5.20881
2.76	-5.21856
2.763	-5.2264
2.767	-5.2348
2.77	-5.24612
2.773	-5.25757
2.777	-5.26964
2.78	-5.28099
2.783	-5.29225
2.787	-5.30432
2.79	-5.31767
2.793	-5.33241
2.797	-5.34637
2.8	-5.35855
2.803	-5.37097
2.807	-5.38463
2.81	-5.3976
2.813	-5.4113
2.817	-5.42157
2.82	-5.43183
2.823	-5.43992
2.827	-5.44842
2.83	-5.4608
2.833	-5.47471
2.837	-5.48671
2.84	-5.49766
2.843	-5.51114
2.847	-5.52627
2.85	-5.53965
2.853	-5.54988
2.856	-5.56339
2.86	-5.58054
2.863	-5.59595
2.866	-5.60811
2.87	-5.621
2.873	-5.63706
2.876	-5.65157
2.88	-5.66561
2.883	-5.68095
2.886	-5.69594
2.89	-5.70899
2.893	-5.72177
2.896	-5.73333
2.9	-5.74573
2.903	-5.76401
2.906	-5.78109
2.91	-5.79396
2.913	-5.80576
2.916	-5.81874
2.92	-5.83277
2.923	-5.84678
2.926	-5.85973
2.93	-5.87243
2.933	-5.88621
2.936	-5.89978
2.94	-5.90791
2.943	-5.9119
2.946	-5.92155
2.95	-5.93597
2.953	-5.94797
2.956	-5.95459
2.96	-5.96149
2.963	-5.97018
2.966	-5.98107
2.97	-5.99679
2.973	-6.0118
2.976	-6.02352
2.98	-6.03515
2.983	-6.04922
2.986	-6.05777
2.99	-6.06593
2.993	-6.07727
2.996	-6.08864
3	-6.09829
3.003	-6.10863
3.006	-6.12244
3.01	-6.13532
3.013	-6.14623
3.016	-6.15682
3.02	-6.16752
3.023	-6.18039
3.026	-6.19526
3.03	-6.20788
3.033	-6.21993
3.036	-6.23449
3.04	-6.24987
3.043	-6.26253
3.046	-6.27459
3.05	-6.28521
3.053	-6.29104
3.056	-6.30097
3.06	-6.31656
3.063	-6.33093
3.066	-6.33972
3.07	-6.34761
3.073	-6.35727
3.076	-6.368
3.08	-6.38117
3.083	-6.39488
3.086	-6.40612
3.089	-6.41282
3.093	-6.42229
3.096	-6.43613
3.099	-6.44996
3.103	-6.46349
3.106	-6.47685
3.109	-6.48755
3.113	-6.49608
3.116	-6.50611
3.119	-6.51575
3.123	-6.52725
3.126	-6.5419
3.129	-6.55588
3.133	-6.56894
3.136	-6.58216
3.139	-6.59548
3.143	-6.60592
3.146	-6.61652
3.149	-6.62891
3.153	-6.64303
3.156	-6.6571
3.159	-6.67071
3.163	-6.68201
3.166	-6.69528
3.169	-6.71647
3.173	-6.73761
3.176	-6.75015
3.179	-6.7601
3.183	-6.77135
3.186	-6.78342
3.189	-6.79395
3.193	-6.80347
3.196	-6.81486
3.199	-6.82835
3.203	-6.84121
3.206	-6.85143
3.209	-6.8608
3.213	-6.86948
3.216	-6.87906
3.219	-6.89337
3.223	-6.90677
3.226	-6.92005
3.229	-6.93394
3.233	-6.94846
3.236	-6.9627
3.239	-6.97638
3.243	-6.992
3.246	-7.00802
3.249	-7.01828
3.253	-7.02131
3.256	-7.02729
3.259	-7.04139
3.263	-7.05637
3.266	-7.07114
3.269	-7.08687
3.273	-7.10871
3.276	-7.13139
3.279	-7.1444
3.283	-7.15291
3.286	-7.16393
3.289	-7.17695
3.293	-7.19067
3.296	-7.20613
3.299	-7.22227
3.303	-7.23375
3.306	-7.2427
3.309	-7.25385
3.313	-7.26522
3.316	-7.27604
3.319	-7.28515
3.322	-7.2937
3.326	-7.30013
3.329	-7.31001
3.332	-7.32834
3.336	-7.34726
3.339	-7.36304
3.342	-7.37696
3.346	-7.38888
3.349	-7.39973
3.352	-7.4113
3.356	-7.4191
3.359	-7.42936
3.362	-7.4507
3.366	-7.47131
3.369	-7.4841
3.372	-7.49595
3.376	-7.50984
3.379	-7.5232
3.382	-7.53546
3.386	-7.54682
3.389	-7.55792
3.392	-7.56707
3.396	-7.57785
3.399	-7.59104
3.402	-7.60449
3.406	-7.61934
3.409	-7.63464
3.412	-7.64732
3.416	-7.65569
3.419	-7.6618
3.422	-7.66724
3.426	-7.67441
3.429	-7.68479
3.432	-7.6956
3.436	-7.70531
3.439	-7.71426
3.442	-7.72345
3.446	-7.72962
3.449	-7.73606
3.452	-7.74767
3.456	-7.75992
3.459	-7.76962
3.462	-7.77954
3.466	-7.79031
3.469	-7.80204
3.472	-7.81663
3.476	-7.8313
3.479	-7.84451
3.482	-7.85529
3.486	-7.86476
3.489	-7.87282
3.492	-7.88105
3.496	-7.88867
3.499	-7.89648
3.502	-7.90696
3.506	-7.91925
3.509	-7.93386
3.512	-7.94666
3.516	-7.9579
3.519	-7.96822
3.522	-7.97938
3.526	-7.98847
3.529	-7.99833
3.532	-8.01007
3.536	-8.02239
3.539	-8.03497
3.542	-8.04715
3.546	-8.05778
3.549	-8.06812
3.552	-8.07984
3.555	-8.08948
3.559	-8.10089
3.562	-8.11393
3.565	-8.12938
3.569	-8.15082
3.572	-8.17242
3.575	-8.18736
3.579	-8.20147
3.582	-8.21664
3.585	-8.23165
3.589	-8.24571
3.592	-8.25572
3.595	-8.26614
3.599	-8.27914
3.602	-8.29237
3.605	-8.3043
3.609	-8.31563
3.612	-8.32606
3.615	-8.33549
3.619	-8.35526
3.622	-8.37859
3.625	-8.39507
3.629	-8.40603
3.632	-8.41791
3.635	-8.4325
3.639	-8.44673
3.642	-8.4544
3.645	-8.45969
3.649	-8.46759
3.652	-8.47251
3.655	-8.4766
3.659	-8.48621
3.662	-8.49736
3.665	-8.50857
3.669	-8.52004
3.672	-8.53309
3.675	-8.54672
3.679	-8.56141
3.682	-8.57526
3.685	-8.5884
3.689	-8.60157
3.692	-8.61479
3.695	-8.62799
3.699	-8.64139
3.702	-8.64457
3.705	-8.64431
3.709	-8.65526
3.712	-8.67378
3.715	-8.69023
3.719	-8.70174
3.722	-8.71162
3.725	-8.72533
3.729	-8.7392
3.732	-8.74713
3.735	-8.75411
3.739	-8.7663
3.742	-8.78
3.745	-8.79162
3.749	-8.80161
3.752	-8.81473
3.755	-8.82757
3.759	-8.84111
3.762	-8.85349
3.765	-8.86455
3.769	-8.87468
3.772	-8.88526
3.775	-8.89761
3.779	-8.91004
3.782	-8.92427
3.785	-8.93862
3.788	-8.95416
3.792	-8.96649
3.795	-8.98118
3.798	-9.00051
3.802	-9.01817
3.805	-9.03026
3.808	-9.04186
3.812	-9.05744
3.815	-9.07468
3.818	-9.09414
3.822	-9.11047
3.825	-9.12692
3.828	-9.14527
3.832	-9.16247
3.835	-9.17491
3.838	-9.18585
3.842	-9.19652
3.845	-9.20686
3.848	-9.22034
3.852	-9.23586
3.855	-9.25548
3.858	-9.27518
3.862	-9.29271
3.865	-9.30681
3.868	-9.32244
3.872	-9.33956
3.875	-9.35635
3.878	-9.37017
3.882	-9.38071
3.885	-9.39044
3.888	-9.40599
3.892	-9.4224
3.895	-9.43559
3.898	-9.44679
3.902	-9.45365
3.905	-9.46025
3.908	-9.46856
3.912	-9.47669
3.915	-9.48445
3.918	-9.49331
3.922	-9.50676
3.925	-9.521
3.928	-9.53272
3.932	-9.54059
3.935	-9.5488
3.938	-9.55457
3.942	-9.55932
3.945	-9.56702
3.948	-9.57663
3.952	-9.58384
3.955	-9.58749
3.958	-9.59154
3.962	-9.596
3.965	-9.6008
3.968	-9.60825
3.972	-9.61865
3.975	-9.63335
3.978	-9.64883
3.982	-9.66322
3.985	-9.67802
3.988	-9.69049
3.992	-9.6998
3.995	-9.7109
3.998	-9.7249
4.002	-9.73953
4.005	-9.74986
4.008	-9.75876
4.012	-9.7704
4.015	-9.78373
4.018	-9.79466
4.021	-9.80336
4.025	-9.8148
4.028	-9.82665
4.031	-9.8382
4.035	-9.85017
4.038	-9.86288
4.041	-9.87544
4.045	-9.88725
4.048	-9.89726
4.051	-9.90662
4.055	-9.91621
4.058	-9.92318
4.061	-9.93104
4.065	-9.94261
4.068	-9.95455
4.071	-9.96641
4.075	-9.97908
4.078	-9.99253
4.081	-10.0055
4.085	-10.0174
4.088	-10.0291
4.091	-10.0421
4.095	-10.0554
4.098	-10.0677
4.101	-10.0802
4.105	-10.0937
4.108	-10.1049
4.111	-10.1146
4.115	-10.1234
4.118	-10.1319
4.121	-10.1447
4.125	-10.1584
4.128	-10.1724
4.131	-10.1882
4.135	-10.2038
4.138	-10.2163
4.141	-10.2288
4.145	-10.2425
4.148	-10.2556
4.151	-10.2684
4.155	-10.2823
4.158	-10.296
4.161	-10.3069
4.165	-10.316
4.168	-10.3255
4.171	-10.3352
4.175	-10.3433
4.178	-10.3511
4.181	-10.3615
4.185	-10.3741
4.188	-10.3884
4.191	-10.4024
4.195	-10.4166
4.198	-10.4318
4.201	-10.4473
4.205	-10.458
4.208	-10.4665
4.211	-10.4747
4.215	-10.4827
4.218	-10.4917
4.221	-10.5024
4.225	-10.5197
4.228	-10.5379
4.231	-10.5498
4.235	-10.5586
4.238	-10.5698
4.241	-10.5838
4.245	-10.5976
4.248	-10.61
4.251	-10.6227
4.255	-10.6373
4.258	-10.6527
4.261	-10.6686
4.264	-10.6837
4.268	-10.6983
4.271	-10.7113
4.274	-10.7224
4.278	-10.7318
4.281	-10.7412
4.284	-10.7528
4.288	-10.7655
4.291	-10.7797
4.294	-10.7948
4.298	-10.8113
4.301	-10.8286
4.304	-10.844
4.308	-10.8508
4.311	-10.8535
4.314	-10.8616
4.318	-10.8742
4.321	-10.8862
4.324	-10.8959
4.328	-10.9054
4.331	-10.9166
4.334	-10.9276
4.338	-10.9366
4.341	-10.9467
4.344	-10.9581
4.348	-10.9703
4.351	-10.9839
4.354	-10.9977
4.358	-11.0117
4.361	-11.0266
4.364	-11.0396
4.368	-11.0495
4.371	-11.0613
4.374	-11.0742
4.378	-11.0872
4.381	-11.0996
4.384	-11.11
4.388	-11.1196
4.391	-11.1295
4.394	-11.1395
4.398	-11.1491
4.401	-11.159
4.404	-11.1683
4.408	-11.1783
4.411	-11.1902
4.414	-11.2023
4.418	-11.2144
4.421	-11.2267
4.424	-11.2369
4.428	-11.2448
4.431	-11.256
4.434	-11.2688
4.438	-11.2787
4.441	-11.2871
4.444	-11.2969
4.448	-11.3097
4.451	-11.3246
4.454	-11.3381
4.458	-11.3495
4.461	-11.359
4.464	-11.3672
4.468	-11.3767
4.471	-11.3886
4.474	-11.4008
4.478	-11.4123
4.481	-11.4251
4.484	-11.4389
4.488	-11.4529
4.491	-11.466
4.494	-11.4781
4.498	-11.4916
4.501	-11.5065
4.504	-11.5192
4.507	-11.5302
4.511	-11.5404
4.514	-11.5455
4.517	-11.5486
4.521	-11.557
4.524	-11.5694
4.527	-11.5827
4.531	-11.5954
4.534	-11.6059
4.537	-11.6138
4.541	-11.6229
4.544	-11.6346
4.547	-11.6481
4.551	-11.6621
4.554	-11.6779
4.557	-11.6982
4.561	-11.7194
4.564	-11.733
4.567	-11.7405
4.571	-11.7486
4.574	-11.7577
4.577	-11.7662
4.581	-11.7734
4.584	-11.7801
4.587	-11.7901
4.591	-11.8034
4.594	-11.8191
4.597	-11.8371
4.601	-11.8564
4.604	-11.875
4.607	-11.8895
4.611	-11.9001
4.614	-11.9104
4.617	-11.923
4.621	-11.9362
4.624	-11.9468
4.627	-11.9551
4.631	-11.9621
4.634	-11.9679
4.637	-11.9724
4.641	-11.9736
4.644	-11.9774
4.647	-11.9907
4.651	-12.0071
4.654	-12.0198
4.657	-12.0304
4.661	-12.0415
4.664	-12.0528
4.667	-12.064
4.671	-12.0745
4.674	-12.0855
4.677	-12.0963
4.681	-12.1051
4.684	-12.1105
4.687	-12.1147
4.691	-12.1229
4.694	-12.1332
4.697	-12.141
4.701	-12.1473
4.704	-12.1561
4.707	-12.1677
4.711	-12.1791
4.714	-12.1897
4.717	-12.2021
4.721	-12.2158
4.724	-12.2292
4.727	-12.2393
4.731	-12.2458
4.734	-12.253
4.737	-12.2619
4.741	-12.2718
4.744	-12.282
4.747	-12.2931
4.75	-12.3055
4.754	-12.3185
4.757	-12.3314
4.76	-12.3432
4.764	-12.3549
4.767	-12.3667
4.77	-12.3778
4.774	-12.3871
4.777	-12.3965
4.78	-12.4076
4.784	-12.4205
4.787	-12.4328
4.79	-12.4438
4.794	-12.4561
4.797	-12.4697
4.8	-12.4833
4.804	-12.4959
4.807	-12.5085
4.81	-12.522
4.814	-12.535
4.817	-12.5476
4.82	-12.5604
4.824	-12.5725
4.827	-12.5839
4.83	-12.5947
4.834	-12.6043
4.837	-12.614
4.84	-12.6236
4.844	-12.6319
4.847	-12.6397
4.85	-12.6469
4.854	-12.6526
4.857	-12.6583
4.86	-12.6659
4.864	-12.6747
4.867	-12.6831
4.87	-12.6905
4.874	-12.6997
4.877	-12.7113
4.88	-12.7208
4.884	-12.7268
4.887	-12.7325
4.89	-12.7404
4.894	-12.749
4.897	-12.7587
4.9	-12.77
4.904	-12.782
4.907	-12.7947
4.91	-12.8073
4.914	-12.819
4.917	-12.8292
4.92	-12.8363
4.924	-12.8429
4.927	-12.8529
4.93	-12.8652
4.934	-12.8789
4.937	-12.8945
4.94	-12.9092
4.944	-12.9214
4.947	-12.9329
4.95	-12.9449
4.954	-12.9566
4.957	-12.9667
4.96	-12.9756
4.964	-12.9902
4.967	-13.0094
4.97	-13.0253
4.974	-13.0358
4.977	-13.0455
4.98	-13.0553
4.984	-13.0642
4.987	-13.0718
4.99	-13.0796
4.993	-13.0896
4.997	-13.101
5	-13.113
5.003	-13.1268
5.007	-13.14
5.01	-13.1502
5.013	-13.1588
5.017	-13.1671
5.02	-13.1757
5.023	-13.1862
5.027	-13.1991
5.03	-13.2145
5.033	-13.2303
5.037	-13.2449
5.04	-13.258
5.043	-13.2689
5.047	-13.275
5.05	-13.2784
5.053	-13.2837
5.057	-13.2905
5.06	-13.2951
5.063	-13.2994
5.067	-13.3064
5.07	-13.316
5.073	-13.3252
5.077	-13.3328
5.08	-13.341
5.083	-13.3523
5.087	-13.3636
5.09	-13.374
5.093	-13.3851
5.097	-13.3979
5.1	-13.411
5.103	-13.4227
5.107	-13.4324
5.11	-13.4421
5.113	-13.4505
5.117	-13.4586
5.12	-13.4696
5.123	-13.4806
5.127	-13.4895
5.13	-13.4983
5.133	-13.5077
5.137	-13.5183
5.14	-13.5308
5.143	-13.5464
5.147	-13.5611
5.15	-13.5726
5.153	-13.5835
5.157	-13.5965
5.16	-13.6095
5.163	-13.6214
5.167	-13.6306
5.17	-13.6395
5.173	-13.6489
5.177	-13.6587
5.18	-13.6676
5.183	-13.6755
5.187	-13.6836
5.19	-13.6928
5.193	-13.7023
5.197	-13.7101
5.2	-13.7168
5.203	-13.721
5.207	-13.7254
5.21	-13.7319
5.213	-13.7405
5.217	-13.751
5.22	-13.7608
5.223	-13.7686
5.227	-13.7765
5.23	-13.7888
5.233	-13.8026
5.236	-13.8138
5.24	-13.8215
5.243	-13.8292
5.246	-13.8369
5.25	-13.8448
5.253	-13.8538
5.256	-13.8634
5.26	-13.8737
5.263	-13.8831
5.266	-13.8914
5.27	-13.9
5.273	-13.9093
5.276	-13.9184
5.28	-13.9273
5.283	-13.9368
5.286	-13.9469
5.29	-13.9591
5.293	-13.9723
5.296	-13.9861
5.3	-13.9984
5.303	-14.0117
5.306	-14.0263
5.31	-14.0396
5.313	-14.0491
5.316	-14.0583
5.32	-14.0699
5.323	-14.0847
5.326	-14.1057
5.33	-14.1252
5.333	-14.1382
5.336	-14.1482
5.34	-14.157
5.343	-14.164
5.346	-14.1725
5.35	-14.1845
5.353	-14.1962
5.356	-14.2042
5.36	-14.2112
5.363	-14.2193
5.366	-14.2273
5.37	-14.2354
5.373	-14.2425
5.376	-14.2499
5.38	-14.2559
5.383	-14.2601
5.386	-14.2614
5.39	-14.2636
5.393	-14.2712
5.396	-14.2803
5.4	-14.2943
5.403	-14.3082
5.406	-14.318
5.41	-14.3195
5.413	-14.3214
5.416	-14.3291
5.42	-14.3387
5.423	-14.3478
5.426	-14.3574
5.43	-14.3658
5.433	-14.3741
5.436	-14.391
5.44	-14.4113
5.443	-14.4287
5.446	-14.4426
5.45	-14.4543
5.453	-14.4635
5.456	-14.4729
5.46	-14.4825
5.463	-14.4921
5.466	-14.5058
5.47	-14.5214
5.473	-14.5349
5.476	-14.5429
5.48	-14.5506
5.483	-14.5537
5.486	-14.5562
5.489	-14.5611
5.493	-14.5671
5.496	-14.5728
5.499	-14.5796
5.503	-14.5896
5.506	-14.6013
5.509	-14.6139
5.513	-14.6268
5.516	-14.6395
5.519	-14.6449
5.523	-14.6477
5.526	-14.6515
5.529	-14.6571
5.533	-14.6637
5.536	-14.6725
5.539	-14.6815
5.543	-14.6903
5.546	-14.703
5.549	-14.7145
5.553	-14.7244
5.556	-14.7331
5.559	-14.7422
5.563	-14.7512
5.566	-14.7599
5.569	-14.7706
5.573	-14.7806
5.576	-14.7878
5.579	-14.7951
5.583	-14.8028
5.586	-14.8085
5.589	-14.8148
5.593	-14.8214
5.596	-14.8271
5.599	-14.8301
5.603	-14.8322
5.606	-14.8342
5.609	-14.8387
5.613	-14.8455
5.616	-14.854
5.619	-14.8635
5.623	-14.8734
5.626	-14.885
5.629	-14.8963
5.633	-14.9036
5.636	-14.9059
5.639	-14.9105
5.643	-14.9161
5.646	-14.921
5.649	-14.9268
5.653	-14.9311
5.656	-14.9395
5.659	-14.955
5.663	-14.9695
5.666	-14.9786
5.669	-14.9874
5.673	-14.9973
5.676	-15.0062
5.679	-15.0169
5.683	-15.0293
5.686	-15.0402
5.689	-15.0507
5.693	-15.0615
5.696	-15.0711
5.699	-15.0801
5.703	-15.0891
5.706	-15.097
5.709	-15.1026
5.713	-15.1037
5.716	-15.1059
5.719	-15.1153
5.723	-15.1248
5.726	-15.1331
5.729	-15.141
5.732	-15.1473
5.736	-15.1535
5.739	-15.159
5.742	-15.1605
5.746	-15.1642
5.749	-15.1729
5.752	-15.1834
5.756	-15.1924
5.759	-15.2002
5.762	-15.2053
5.766	-15.2101
5.769	-15.217
5.772	-15.2257
5.776	-15.2355
5.779	-15.2447
5.782	-15.2577
5.786	-15.2701
5.789	-15.2791
5.792	-15.2865
5.796	-15.2965
5.799	-15.3101
5.802	-15.3234
5.806	-15.3358
5.809	-15.3479
5.812	-15.3596
5.816	-15.3714
5.819	-15.3807
5.822	-15.3864
5.826	-15.3926
5.829	-15.3983
5.832	-15.4048
5.836	-15.4103
5.839	-15.4154
5.842	-15.4224
5.846	-15.4309
5.849	-15.4424
5.852	-15.4532
5.856	-15.4611
5.859	-15.4668
5.862	-15.4765
5.866	-15.4848
5.869	-15.4917
5.872	-15.5011
5.876	-15.513
5.879	-15.5247
5.882	-15.5331
5.886	-15.5373
5.889	-15.5417
5.892	-15.5457
5.896	-15.5501
5.899	-15.5578
5.902	-15.5716
5.906	-15.5843
5.909	-15.5923
5.912	-15.6002
5.916	-15.6088
5.919	-15.6162
5.922	-15.6202
5.926	-15.6228
5.929	-15.6317
5.932	-15.6408
5.936	-15.6508
5.939	-15.6646
5.942	-15.679
5.946	-15.6885
5.949	-15.6949
5.952	-15.6973
5.956	-15.7006
5.959	-15.7046
5.962	-15.7062
5.966	-15.7082
5.969	-15.7151
5.972	-15.7228
5.975	-15.7312
5.979	-15.74
5.982	-15.7452
5.985	-15.7464
5.989	-15.7529
5.992	-15.7638
5.995	-15.776
5.999	-15.7869
6.002	-15.7982
6.005	-15.8126
6.009	-15.8278
6.012	-15.8369
6.015	-15.8417
6.019	-15.8426
6.022	-15.8423
6.025	-15.8448
6.029	-15.8478
6.032	-15.8529
6.035	-15.8633
6.039	-15.8733
6.042	-15.8818
6.045	-15.8906
6.049	-15.901
6.052	-15.911
6.055	-15.9196
6.059	-15.9278
6.062	-15.9459
6.065	-15.9666
6.069	-15.9856
6.072	-15.9997
6.075	-16.0107
6.079	-16.0158
6.082	-16.0224
6.085	-16.037
6.089	-16.052
6.092	-16.0554
6.095	-16.0566
6.099	-16.0614
6.102	-16.0704
6.105	-16.0801
6.109	-16.0876
6.112	-16.0957
6.115	-16.1034
6.119	-16.1104
6.122	-16.1168
6.125	-16.1235
6.129	-16.1296
6.132	-16.1339
6.135	-16.1386
6.139	-16.1448
6.142	-16.1522
6.145	-16.1517
6.149	-16.1489
6.152	-16.1475
6.155	-16.1471
6.159	-16.1511
6.162	-16.1596
6.165	-16.1672
6.169	-16.1668
6.172	-16.1663
6.175	-16.1775
6.179	-16.1899
6.182	-16.1976
6.185	-16.2039
6.189	-16.2109
6.192	-16.2178
6.195	-16.2302
6.199	-16.2423
6.202	-16.2542
6.205	-16.267
6.209	-16.278
6.212	-16.287
6.215	-16.2948
6.218	-16.3003
6.222	-16.3054
6.225	-16.3117
6.228	-16.3167
6.232	-16.3267
6.235	-16.3379
6.238	-16.3493
6.242	-16.3593
6.245	-16.3691
6.248	-16.3781
6.252	-16.387
6.255	-16.3962
6.258	-16.4048
6.262	-16.4094
6.265	-16.4152
6.268	-16.4245
6.272	-16.4337
6.275	-16.4416
6.278	-16.4428
6.282	-16.4431
6.285	-16.4444
6.288	-16.4461
6.292	-16.4514
6.295	-16.4586
6.298	-16.4667
6.302	-16.4767
6.305	-16.489
6.308	-16.5005
6.312	-16.5152
6.315	-16.5284
6.318	-16.5384
6.322	-16.5411
6.325	-16.5427
6.328	-16.5448
6.332	-16.5471
6.335	-16.5509
6.338	-16.5543
6.342	-16.5584
6.345	-16.5676
6.348	-16.5767
6.352	-16.5816
6.355	-16.5852
6.358	-16.5903
6.362	-16.5964
6.365	-16.6044
6.368	-16.6122
6.372	-16.6209
6.375	-16.6287
6.378	-16.6356
6.382	-16.6421
6.385	-16.6483
6.388	-16.6518
6.392	-16.654
6.395	-16.6534
6.398	-16.6497
6.402	-16.6553
6.405	-16.6697
6.408	-16.6797
6.412	-16.6861
6.415	-16.6926
6.418	-16.6984
6.422	-16.7047
6.425	-16.7125
6.428	-16.7207
6.432	-16.7321
6.435	-16.7452
6.438	-16.7542
6.442	-16.7616
6.445	-16.7713
6.448	-16.7801
6.452	-16.7874
6.455	-16.7919
6.458	-16.797
6.461	-16.8058
6.465	-16.8153
6.468	-16.8204
6.471	-16.8249
6.475	-16.8283
6.478	-16.8308
6.481	-16.8388
6.485	-16.8432
6.488	-16.843
6.491	-16.8449
6.495	-16.8502
6.498	-16.8569
6.501	-16.863
6.505	-16.8652
6.508	-16.8646
6.511	-16.8681
6.515	-16.8718
6.518	-16.8774
6.521	-16.8892
6.525	-16.9007
6.528	-16.9054
6.531	-16.908
6.535	-16.9142
6.538	-16.9223
6.541	-16.9297
6.545	-16.9341
6.548	-16.9369
6.551	-16.9435
6.555	-16.9534
6.558	-16.967
6.561	-16.9802
6.565	-16.9843
6.568	-16.9837
6.571	-16.9875
6.575	-16.9955
6.578	-17.0038
6.581	-17.0104
6.585	-17.0173
6.588	-17.0274
6.591	-17.038
6.595	-17.0431
6.598	-17.0455
6.601	-17.0473
6.605	-17.0474
6.608	-17.0492
6.611	-17.0553
6.615	-17.0669
6.618	-17.0794
6.621	-17.0894
6.625	-17.0958
6.628	-17.101
6.631	-17.107
6.635	-17.1136
6.638	-17.1175
6.641	-17.1183
[truncated: 36,057 more rows]
