# Supplementary material for: Structure of the intact tail machine of Anabaena myophage A-1(L)
Source: Nat Commun. 2024 Mar 26;15:2654. doi: 10.1038/s41467-024-47006-z (PMC10966104; doi:10.1038/s41467-024-47006-z)
Supplement: Supplementary file 4 — Source Data [file 41467_2024_47006_MOESM4_ESM.zip › Fig S8e.txt]

>AND75591.1:278-394 lysozyme [Nostoc phage A1]
GKEYKTIRTLSNSTTASFYGYNDGFDSSDLTANGERFNPEGITAAHESLPFGTLVKVTWAVNNKSVVVRINDRGAFVRLG
RQIDLSYGAAKALSSPGNDAIAAGLLTVKLEVVELRT
>QLF85091.1:278-393 valine-glycine repeat protein G1 [Nostoc phage YongM]
GKEYKTIKTLNNSTTASFYGYNDGFAGRKTANGETFNPELLTAAHESLPFGTLVKVTWLTNSKSVVVRINDRGAFVRLGR
QIDLSYGAAKALSSPLNDAIATGLLNVKLEIVELRT
>QVQ57023.1:278-393 lysozyme [Anabaena phage Elbi]
KEYKSVKLLNASTTASFYGYNNDGFAGRKTANGEIFNPELLTAAHESLPFGTLVKVTWLVNSKSVVVKINDRGAFVRLGR
QIDLSYGAAKALSSPGNDAIAAGLLNVKLEVVQLST
>AND75502.1:277-392 lysozyme [Nostoc phage N1]
GSDYKVVKVLSNSTQASFYGLGDGFNGKKTANGEIFNANGISAAHESLPFGSLVRVTWLNNNNSVVVRINDRGNFVRLGR
QIDLSYGAALALSTPGNDAIATGVLNVKLELVELTT
>MBL7137118.1:54-146 septal ring lytic transglycosylase RlpA family protein [Candidatus Marinimicrobia bacterium]
TASFYGDNDGFDGQKTANGEIFNKDDLTAAHKSLPFGTILKITYTVTNKDVIVRINDRGPYVKGRDIDLSYAAAKKIGLV
RNGVGKVKVTVIK
>MBF2065543.1:263-351 septal ring lytic transglycosylase RlpA family protein [Calothrix sp. C42_A2020_038]
ASFYGYDGSGNRTATGERFNPEGMTAAHRSLPFGTRVRVTNTRNGRSVVVRINDRGPFIRGRVIDLSYGAARVLGMIGKG
LAPVKIEVL
>MBW4670466.1:233-321 septal ring lytic transglycosylase RlpA family protein [Cyanomargarita calcarea GSE-NOS-MK-12-04C]
ASFYGYGDSSRTSTGERFNPEGLTAAHRTLPFGTKVRVTNTGNGRSVVVRINDRGPFIRGRVIDVSLGAAKRLGMISSGV
ASVQIEVLE
>WP_127081952.1:224-319 septal ring lytic transglycosylase RlpA family protein [Dulcicalothrix desertica]
TATKSGTASYYGYGDSTRTANGERFNPQDLTAAHRTLPFGTRVRVTNNWNGRSVIVRINDRGPFIRGRIIDVSLGAAKQL
GMISSGIASVKVEVLD
>GJD21630.1:223-318 hypothetical protein RIVM261_065860 [Rivularia sp. IAM M-261]
TATKSGTASYYGYGDSTRTANGERFNPQDLTAAHRTLPFGTRVRVTNNWNGRSVIVRINDRGPFIRGRIIDVSLGAARQL
GMISSGIASVKVEVLD
>WP_067763792.1:269-368 septal ring lytic transglycosylase RlpA family protein [Nostoc sp. NIES-3756]
TIRLSFQGIASFYGHGDGFAGKPTATGERFNPNGMTAAHRSLPFGTRVRVTNTSNGRSVVVRINDRGPFARGRVIDLSTG
AARVLGMIGSGIAPVRIEVL
