# Supplementary material for: Structure of the intact tail machine of Anabaena myophage A-1(L)
Source: Nat Commun. 2024 Mar 26;15:2654. doi: 10.1038/s41467-024-47006-z (PMC10966104; doi:10.1038/s41467-024-47006-z)
Supplement: Supplementary file 4 — Source Data [file 41467_2024_47006_MOESM4_ESM.zip › Fig S8f.txt]

>AND75590.1:261425 peptidase Nostoc phage A1
ASQGVGKLPVYEILSYRSGRTVKKITSLQQSYEHWRGTGGYTAYKQLSGFSSPVSYMKGRPNQLVYDFILQQNGNQSCPVPSPASGRVVATGGSNGMVKIDTGGGEVRLLHMSNIRVKPGQNVIRGTILGTQASVGGTSTGTHLHIEANQFILESYVQSLVTGNW
>QLF85091.1:736900 valineglycine repeat protein G1 Nostoc phage YongM
SQGVGKLPAYKILSYRSGRTTKEITSLQQSYEHWRGTGGYTAYKQLSGFNSPVSYMKGRPNQLVYDFILQQNGSQSCPVPSPVSGRVVATGGSNGMVKIETPDGGEVRLLHMSNIRVKNGQNVVRGTILGTQASVGGTSTGTHLHIEANQFILETYVQSLISGNW
>QVQ57023.1:735899 lysozyme Anabaena phage Elbi
SQGVGKLPPYKILSYRSGRVTKEITSLQQSYEHWRGTGGYTAYKQLSGFSSPVSYMKGRPNQLVYDFILQQNGSQSVGVPSPVSGVVVATGGSNGMVKIKLPDNSEVRLLHMSNIRVKPGQNVIRGTILGTQASVGGTSTGTHLHIEANQFILETYVQSLVSGNW
>AND75502.1:735897 lysozyme Nostoc phage N1
GVGSLPQYKVLSWRSGRIAKYITSLQQSYEHWAGTGGYTGYRTQSGYTSPISYLKRDPKKLVYDFILSLNGSQSCPVPSPAAGKIIQAGGSNGDVVIQLPNGETVRLLHMSNIRVKSGQNVVRGTILGTQASVGGTSTGTHLHVEANQFIMENYVTSLVSGNW
>WP 052347254.1:343448 peptidoglycan DDmetalloendopeptidase family protein Lysobacter defluvii
VRDLVLHREGEAQDRQPIPSPIAGEVIQAGPNGGAGNAVMIRGDGGEIVALFHLSSIDVQVGQRIDYGQVLGNQGSTGNSTGPHVHIEAPSEVIDRWVNDLLDGTY
>MBP6216038.1:443548 LysM peptidoglycanbinding domaincontaining protein Luteimonas sp.
VRDIVLHRNGQSQLQQAIPSPLEGTIVRAGPMGSAGNAVVVRDNSGREAWIFHMSSIDVKVGQRVGYGQDLGNQGSTGNSTGPHVHIEAPSNIVNRWVNDLLDGRF
>WP 023065193.1:19032000 S8 family serine peptidase Lyngbya aestuarii
GTPRQISGTHNGIDLSTGNSTPPIKAAKGGKVVIAYNGNGWNDGYGKYVKIDHGDGTETRYAHLSNVSVQQGSNVSAGTVIGNVGSTGNSSGNHLHFE
>NEP51987.1:486584 hypothetical protein Moorena sp. SIO3C2
DFVLTQKGNQAVQIPAFATGFVKRLNDKTNAVRIYEDREMTRLLGQSLHMVNVPVQTGDFVRYGQTIGTQGGAGGYPVHAHIELEKERFERYIQDLRDG
>WP 069966653.1:108194 MULTISPECIES: M23 family metallopeptidase Desertifilum
YDFTLLRNDRDDVEIPSPCTGTVTYTKYSPWGYGNRVEVLCEESGYAYFMGHLEAIAVTIGQHVTLGQSLGTQGSTGNSTGPHVHLE
>WP 263111133.1:85211 peptidoglycanbinding protein Xanthomonas sp. AM6
PASALREDQVLLIKDFMLEDSRIASGGAGVRAVDVPSPVAGYVARVDSNGFGAVDIYDRQGGELVARILHMDPISVSVGNTVEYGQALGTQSNRGLPAAGKHVHMEIDTRYYQQAENYMQDIASGRL
>MDK3156586.1:108194 M23 family metallopeptidase Kamptonema cortianum
YDFTLLRNDRDDVEIPSPCTGTVTYTKYSPWGYGNRVEVLCEESGYAYFMGHLEAIAVTIGQHVTLGQSLGTQGSTGNSTGPHVHLE
